# Supplementary material for: Neural Progenitors Adopt Specific Identities by Directly Repressing All Alternative Progenitor Transcriptional Programs
Source: Dev Cell. 2016 Mar 21;36(6):639–53. doi: 10.1016/j.devcel.2016.02.013 (PMC4819439; doi:10.1016/j.devcel.2016.02.013)
Supplement: Table S1. Genes, Their Expression and Classification [file mmc2.xls]

## Sheet: 1D
Fig1D-genes differentially expressed in dorsal-pMN-p3-FP progenitors												padj<0.05
				SP-PIR-keyword				normalized expression value				dorsal higher than			pMN higher than			p3 higher than			FP higher than
geneID	name	classified	ref. Fig5	MEMBRANE/SECRETED/GLYCOPROTEIN (AND/OR)	TRANSCRIPTION	in vivo expression	reference (reference list at the bottom of the page)	36-dorsal(30RA)	36-pMN	36-p3	36-FP	pMN	p3	FP	d	p3	FP	d	pMN	FP	d	pMN	p3
ENSMUSG00000025083	Afap1l2	dorsal						0.348753	-1.04928	-0.524955	1.22548	yes	yes									yes	yes
ENSMUSG00000025128	Bhlhe22	dorsal			transcription	p1 and pd6	Brunelli, 2003	0.304481	-0.976805	-0.593121	1.26544	yes	yes									yes	yes
ENSMUSG00000066842	Hmcn1	dorsal						0.132304	-0.767991	-0.728731	1.36442	yes	yes								yes	yes	yes
ENSMUSG00000046743	Fat4	dorsal		membrane/glycoprotein				0.278726	-0.795763	-0.779607	1.29664	yes	yes								yes	yes	yes
ENSMUSG00000026360	Rgs2	dorsal						0.277154	-0.871522	-0.69956	1.29393	yes	yes								yes	yes	yes
ENSMUSG00000022512	Cldn1	dorsal		membrane				0.510789	-0.863547	-0.806261	1.15902	yes	yes									yes	yes
ENSMUSG00000001827	Folr1	dorsal		membrane/glycoprotein				0.642954	-0.867482	-0.838756	1.06328	yes	yes									yes	yes
ENSMUSG00000038349	Plcl1	dorsal						0.742277	-0.875767	-0.847898	0.981389	yes	yes									yes	yes
ENSMUSG00000028883	Sema3a	dorsal		secreted/glycoprotein		p2(?) and p0(?), weak FP	Moret, 2007	0.634529	-0.598576	-1.07591	1.03995	yes	yes			yes						yes	yes
ENSMUSG00000052504	Epha3	dorsal		membrane/secreted/glycoprotein				0.906904	-0.806224	-0.922825	0.822145	yes	yes									yes	yes
ENSMUSG00000002980	Bcam	dorsal		membrane/glycoprotein				1.02894	-0.885936	-0.828527	0.685519	yes	yes									yes	yes
ENSMUSG00000031283	Chrdl1	dorsal		secreted/glycoprotein				1.13413	-0.833382	-0.848226	0.547475	yes	yes									yes	yes
ENSMUSG00000042804	Gpr153	dorsal		membrane				1.13612	-0.910981	-0.766022	0.540881	yes	yes	yes								yes	yes
ENSMUSG00000029838	Ptn	dorsal		secreted				1.18116	-0.899543	-0.75564	0.474027	yes	yes									yes	yes
ENSMUSG00000057315	Arhgap24	dorsal						1.02525	-0.529827	-1.12675	0.631333	yes	yes			yes							yes
ENSMUSG00000049313	Sorl1	dorsal		membrane/glycoprotein				1.21867	-0.452016	-1.09629	0.329638	yes	yes			yes							yes
ENSMUSG00000095105	Edaradd	dorsal						1.26373	-0.748881	-0.853089	0.33824	yes	yes										yes
ENSMUSG00000025085	Ablim1	dorsal						1.31719	-0.731193	-0.821519	0.235519	yes	yes	yes								yes	yes
ENSMUSG00000044117	2900011O08Rik	dorsal						1.35496	-0.761805	-0.748138	0.15498	yes	yes	yes								yes	yes
ENSMUSG00000027004	Frzb	dorsal		secreted/glycoprotein				1.40361	-0.76701	-0.663945	0.027343	yes	yes	yes								yes	yes
ENSMUSG00000060534	Dcc	dorsal		membrane/glycoprotein				1.41067	-0.707523	-0.713652	0.0105008	yes	yes										yes
ENSMUSG00000043969	Emx2	dorsal			dna-binding			1.42436	-0.641568	-0.747211	-0.0355817	yes	yes	yes									yes
ENSMUSG00000034255	Arhgap27	dorsal		membrane				1.42105	-0.514123	-0.843997	-0.0629306	yes	yes	yes									yes
ENSMUSG00000038668	Lpar1	dorsal		membrane/glycoprotein				1.44982	-0.531342	-0.770613	-0.147862	yes	yes	yes									yes
ENSMUSG00000091002	Tcerg1l	dorsal						1.4586	-0.52206	-0.752342	-0.184197	yes	yes	yes									yes
ENSMUSG00000001507	Itga3	dorsal		membrane/glycoprotein				1.47024	-0.568267	-0.684101	-0.217873	yes	yes	yes									yes
ENSMUSG00000026312	Cdh7	dorsal		membrane/glycoprotein		p2-p0	Stamataki, 2005; Lin, 2014	1.47737	-0.507192	-0.696628	-0.273554	yes	yes	yes									yes
ENSMUSG00000028360	Slc44a5	dorsal		membrane/glycoprotein				1.46816	-0.673865	-0.590761	-0.20353	yes	yes	yes								yes	yes
ENSMUSG00000039410	Prdm16	dorsal			dna-binding/transcription			1.48368	-0.61835	-0.57749	-0.287837	yes	yes	yes								yes	yes
ENSMUSG00000027955	Fam198b	dorsal		membrane/glycoprotein				1.48364	-0.68141	-0.321374	-0.480853	yes	yes	yes
ENSMUSG00000055254	Ntrk2	dorsal		membrane/glycoprotein				1.49508	-0.61156	-0.426884	-0.456632	yes	yes	yes
ENSMUSG00000032128	Robo3	dorsal		membrane/glycoprotein				1.49399	-0.593365	-0.378313	-0.522308	yes	yes	yes
ENSMUSG00000040856	Dlk1	dorsal		membrane/glycoprotein				1.49689	-0.546198	-0.407903	-0.542785	yes	yes	yes
ENSMUSG00000031737	Irx5	dorsal			dna-binding	p2-pd1	Alaynick, 2001	1.49428	-0.448446	-0.620759	-0.425073	yes	yes	yes
ENSMUSG00000019997	Ctgf	dorsal		secreted				1.49481	-0.495562	-0.601361	-0.39789	yes	yes	yes									yes
ENSMUSG00000003617	Cp	dorsal		secreted/glycoprotein				1.49216	-0.52856	-0.603873	-0.359731	yes	yes	yes								yes	yes
ENSMUSG00000061524	Zic2	dorsal			dna-binding			1.4915	-0.528513	-0.608852	-0.354132		yes										yes
ENSMUSG00000030507	Dbx1	dorsal			dna-binding/transcription	p0	Alaynick, 2001	1.49237	-0.562063	-0.575081	-0.35523	yes	yes	yes								yes	yes
ENSMUSG00000028946	Hes3	dorsal			dna-binding/transcription	strong p0(?), weaker pd6-pd1(?)	Thiel, 2006	1.49466	-0.562271	-0.55331	-0.379076	yes	yes	yes								yes	yes
ENSMUSG00000022490	Ppp1r1a	dorsal						1.49891	-0.533906	-0.518475	-0.446531	yes	yes	yes
ENSMUSG00000025469	Msx3	dorsal			dna-binding/transcription	pdIL-RP	Persson, 2002	1.49899	-0.53218	-0.518459	-0.44835	yes	yes	yes								yes	yes
ENSMUSG00000004872	Pax3	dorsal			dna-binding/transcription	pd6-RP	Goulding, 1991	1.4995	-0.518577	-0.517779	-0.46314	yes	yes	yes								yes	yes
ENSMUSG00000018822	Sfrp5	dorsal		secreted		(p0-pd1)?	Finley, 2003	1.49992	-0.490164	-0.495911	-0.513848	yes	yes	yes
ENSMUSG00000040478	Prdm13	dorsal				pd6-RP	Kinameri, 2008	1.5	-0.498783	-0.50011	-0.501106	yes	yes	yes
ENSMUSG00000028736	Pax7	dorsal			dna-binding/transcription	pd6-pd2	Alaynick, 2001	1.49998	-0.502801	-0.504701	-0.492477	yes	yes	yes
ENSMUSG00000047586	Nccrp1	dorsal						1.49978	-0.520668	-0.478395	-0.500713	yes	yes	yes
ENSMUSG00000020205	Phlda1	dorsal		membrane				1.49956	-0.531305	-0.472714	-0.495545	yes	yes	yes
ENSMUSG00000042514	Klhl14	dorsal						1.49863	-0.439264	-0.525967	-0.533399	yes	yes	yes
ENSMUSG00000044518	Foxe3	dorsal			dna-binding/transcription			1.49817	-0.429827	-0.529367	-0.538979	yes	yes	yes			yes
ENSMUSG00000007279	Scube2	dorsal		glycoprotein		(p0-pd3)?	Grimmond, 2001; Kawakami, 2005	1.49715	-0.41229	-0.535819	-0.549044	yes	yes	yes			yes
ENSMUSG00000043168	4930426D05Rik	dorsal						1.49775	-0.422739	-0.547312	-0.527703	yes	yes	yes
ENSMUSG00000041703	Zic5	dorsal						1.49872	-0.445738	-0.546265	-0.506715		yes	yes		yes
ENSMUSG00000038893	Fam117a	dorsal						1.49894	-0.455254	-0.547049	-0.49664	yes	yes	yes
ENSMUSG00000028132	Tmem56	dorsal		membrane				1.49707	-0.433175	-0.583034	-0.480858	yes	yes	yes
ENSMUSG00000052957	Gas1	dorsal		membrane/glycoprotein		(pd5-pd1)?	Allen, 2011	1.49351	-0.366401	-0.563841	-0.563266	yes	yes	yes		yes	yes
ENSMUSG00000081683	Fzd10	dorsal		membrane/glycoprotein		dorsal	Nikaido, 2013	1.49517	-0.385573	-0.56521	-0.544383		yes	yes
ENSMUSG00000049001	Ndnf	dorsal		secreted/glycoprotein				1.49417	-0.3791	-0.589618	-0.525449	yes	yes	yes
ENSMUSG00000032332	Col12a1	dorsal		secreted/glycoprotein				1.48712	-0.317426	-0.627463	-0.542228	yes	yes	yes
ENSMUSG00000043639	Rbm20	dorsal						1.48783	-0.316338	-0.592345	-0.579148	yes	yes	yes
ENSMUSG00000068748	Ptprz1	dorsal						1.48849	-0.321289	-0.582628	-0.584571	yes	yes	yes
ENSMUSG00000031734	Irx3	dorsal			dna-binding/transcription	p2-pd1	Alaynick, 2001	1.483	-0.282249	-0.609266	-0.591482	yes	yes	yes		yes	yes
ENSMUSG00000074736	Tmem90b	dorsal						1.48271	-0.282103	-0.575004	-0.625598	yes	yes	yes			yes
ENSMUSG00000066026	Dhrs3	dorsal		membrane				1.4639	-0.417325	-0.263288	-0.783281	yes	yes	yes			yes			yes
ENSMUSG00000034898	Filip1	dorsal						1.49171	-0.485243	-0.375055	-0.63141	yes	yes	yes						yes
ENSMUSG00000001622	Csn3	dorsal		secreted				1.49267	-0.393678	-0.468631	-0.630358	yes	yes	yes			yes			yes
ENSMUSG00000022489	Pde1b	dorsal						1.49352	-0.40185	-0.468203	-0.623464	yes	yes	yes
ENSMUSG00000046733	Gprc5a	dorsal		membrane/glycoprotein				1.49417	-0.424174	-0.448191	-0.621808	yes	yes	yes			yes			yes
ENSMUSG00000022687	Boc	dorsal		membrane/glycoprotein		(p0-pd3)?	Allen, 2011; Tenzen, 2006	1.49839	-0.466347	-0.467124	-0.564921	yes	yes	yes
ENSMUSG00000024227	2610034M16Rik	dorsal						1.49843	-0.479389	-0.456226	-0.562813	yes	yes	yes
ENSMUSG00000004366	Sst	dorsal		secreted				1.45041	-0.203121	-0.427169	-0.820116	yes	yes	yes			yes			yes
ENSMUSG00000090071	Cdk5r2	dorsal						1.46607	-0.27811	-0.41005	-0.777913	yes	yes	yes			yes			yes
ENSMUSG00000030283	St8sia1	dorsal		membrane/glycoprotein				1.48099	-0.345617	-0.421579	-0.713791	yes	yes	yes			yes			yes
ENSMUSG00000028128	F3	dorsal		membrane/glycoprotein				1.47681	-0.269057	-0.510813	-0.696937	yes	yes	yes			yes			yes
ENSMUSG00000021318	Gli3	dorsal			dna-binding/transcription	p2-RP	Lei, 2004	1.47552	-0.2551	-0.529429	-0.690991	yes	yes	yes			yes			yes
ENSMUSG00000010461	Eya4	dorsal			transcription			1.46882	-0.210256	-0.572894	-0.685672	yes	yes	yes			yes
ENSMUSG00000027168	Pax6	pMN			dna-binding/transcription	pMN-pd1	Alaynick, 2001	1.33587	0.186519	-0.656779	-0.865615	yes	yes	yes		yes	yes			yes
ENSMUSG00000030844	Rgs10	pMN						1.38438	0.0485278	-0.551323	-0.881582		yes	yes		yes	yes			yes
ENSMUSG00000039405	Prss23	pMN		secreted/glycoprotein				1.42016	-0.0242354	-0.633741	-0.762185	yes	yes	yes		yes	yes
ENSMUSG00000024087	Cyp1b1	pMN		membrane				1.413	0.00021	-0.65737	-0.75584		yes	yes
ENSMUSG00000055373	Fut9	pMN		membrane/glycoprotein				1.37731	0.100823	-0.753403	-0.724731	yes	yes	yes		yes
ENSMUSG00000040147	Maob	pMN		membrane				1.35867	0.146243	-0.763574	-0.74134	yes	yes	yes		yes	yes
ENSMUSG00000019996	Mtap7	pMN		membrane				1.21428	0.375782	-1.04014	-0.549927		yes	yes		yes	yes
ENSMUSG00000027562	Car2	pMN						0.558158	1.0116	-0.319555	-1.2502		yes	yes		yes	yes			yes
ENSMUSG00000048562	Sp8	pMN			dna-binding			0.681206	0.916905	-0.341746	-1.25637		yes	yes		yes	yes			yes
ENSMUSG00000042671	Rgs8	pMN						0.785804	0.81913	-0.342233	-1.2627		yes	yes		yes	yes			yes
ENSMUSG00000047261	Gap43	pMN		membrane				0.878491	0.745814	-0.392134	-1.23217		yes	yes		yes	yes			yes
ENSMUSG00000042464	Hoxd4	pMN			dna-binding/transcription			0.772087	0.757153	-0.189592	-1.33965		yes	yes		yes	yes			yes
ENSMUSG00000070407	Hs3st3b1	pMN		membrane/glycoprotein				1.12145	0.498693	-0.509069	-1.11108		yes	yes		yes	yes			yes
ENSMUSG00000035095	Fam167a	pMN						1.0424	0.635996	-0.61514	-1.06326		yes	yes		yes	yes			yes
ENSMUSG00000048402	Gli2	pMN				pMN-RP	Lei, 2004; Balaskas 2012	0.97147	0.753713	-0.858382	-0.866801		yes	yes		yes	yes
ENSMUSG00000045312	Lhfpl2	pMN		membrane				0.675017	1.01845	-0.655442	-1.03803		yes	yes		yes	yes
ENSMUSG00000015305	Sash1	pMN						0.268996	1.28879	-0.615592	-0.942189		yes	yes		yes	yes
ENSMUSG00000022449	Adamts20	pMN		secreted/glycoprotein				0.153716	1.29476	-0.370018	-1.07845					yes	yes			yes
ENSMUSG00000054321	Taf4b	pMN						0.264225	1.19923	-0.272813	-1.19064			yes		yes	yes			yes
ENSMUSG00000091387	Gcnt4	pMN	pMN>d					-0.23098	1.34509	-0.0487463	-1.06536			yes	yes	yes	yes			yes
ENSMUSG00000020000	Moxd1	pMN	pMN>d	membrane/glycoprotein				-0.270762	1.32901	0.0188173	-1.07706			yes	yes	yes	yes			yes
ENSMUSG00000048540	Nhlh2	pMN	pMN>d		dna-binding/transcription			-0.395668	1.30104	0.155956	-1.06133			yes	yes	yes	yes			yes
ENSMUSG00000039954	Stk32a	pMN	pMN>d					-0.553812	1.28606	0.254869	-0.987113			yes	yes	yes	yes	yes		yes
ENSMUSG00000035513	Ntng2	pMN	pMN>d	membrane/glycoprotein				-0.608534	1.34084	0.164738	-0.897046				yes	yes	yes	yes		yes
ENSMUSG00000079499	6530402F18Rik	pMN	pMN>d	membrane/glycoprotein				-0.617955	1.3483	0.151305	-0.881654				yes	yes	yes	yes		yes
ENSMUSG00000035456	Prdm8	pMN	pMN>d		dna-binding/transcription	pMN-p1(?)	Komai, 2009	-0.539529	1.41322	-0.0306206	-0.843073			yes	yes	yes	yes	yes		yes
ENSMUSG00000087150	BC064078	pMN	pMN>d					-0.462556	1.41113	-0.059045	-0.88953			yes	yes	yes	yes			yes
ENSMUSG00000047935	Gm5607	pMN	pMN>d					-0.207488	1.4263	-0.309508	-0.909301			yes	yes	yes	yes			yes
ENSMUSG00000027967	Neurog2	pMN	pMN>d		dna-binding/transcription	pMN-p0(?) and pd2	Novitch, 2001; Helms, 2005	-0.611804	1.47469	-0.233072	-0.629813				yes	yes	yes	yes		yes
ENSMUSG00000048281	Dleu7	pMN	pMN>d					-0.896351	1.26847	0.323009	-0.695128				yes	yes	yes	yes		yes	yes
ENSMUSG00000050105	Grrp1	pMN	pMN>d					-0.887068	1.27985	0.302586	-0.695367				yes	yes	yes	yes		yes
ENSMUSG00000044337	Cxcr7	pMN	pMN>d	membrane/glycoprotein				-0.840513	1.28149	0.305867	-0.746842				yes	yes	yes	yes		yes
ENSMUSG00000046160	Olig1	pMN	pMN>d		dna-binding/transcription	pMN	Zhou, 2000	-0.833716	1.27723	0.314557	-0.758068				yes	yes	yes	yes		yes	yes
ENSMUSG00000068263	Ccdc48	pMN	pMN>d					-0.813117	1.28857	0.293974	-0.769424				yes	yes	yes	yes		yes
ENSMUSG00000032715	Trib3	pMN	pMN>d		transcription			-0.806495	1.28255	0.305712	-0.78177				yes	yes	yes	yes		yes
ENSMUSG00000055409	Nell1	pMN	pMN>d	secreted/glycoprotein				-0.819625	1.29583	0.279413	-0.75562				yes	yes	yes	yes		yes
ENSMUSG00000039830	Olig2	pMN	pMN>d		dna-binding/transcription	pMN	Novitch, 2001	-0.8014	1.33687	0.194423	-0.729892				yes	yes	yes	yes		yes	yes
ENSMUSG00000033059	Pygb	pMN	pMN>d					-0.89223	1.36074	0.114003	-0.582511				yes	yes	yes	yes		yes	yes
ENSMUSG00000029338	Antxr2	pMN	pMN>d	membrane/glycoprotein				-0.946765	1.35227	0.107712	-0.513219				yes	yes	yes	yes		yes	yes
ENSMUSG00000063659	Zfp238	pMN	pMN>d		dna-binding/transcription			-0.943081	1.36016	0.0860676	-0.503146				yes	yes	yes	yes		yes
ENSMUSG00000028370	Pappa	pMN	pMN>d	secreted/glycoprotein				-0.965265	1.31875	0.188413	-0.5419				yes	yes	yes	yes		yes	yes
ENSMUSG00000025407	Gli1	pMN	pMN>d		dna-binding/transcription	pMN-p1(?)	Balaskas, 2012	-1.17241	1.25867	0.093748	-0.180006				yes	yes	yes	yes			yes
ENSMUSG00000059246	Foxb1	pMN	pMN>d		dna-binding/transcription			-0.8744	0.454718	-0.775194	1.19488				yes	yes					yes		yes
ENSMUSG00000092035	Peg10	pMN	pMN>d					-0.784172	0.725914	-0.93431	0.992567					yes					yes		yes
ENSMUSG00000019987	Arg1	p3						-0.407211	-0.353951	1.4804	-0.719241						yes	yes	yes	yes
ENSMUSG00000000120	Ngfr	p3		membrane/glycoprotein				-0.489072	-0.171406	1.45125	-0.790768			yes			yes	yes	yes	yes
ENSMUSG00000012520	Phox2b	p3			dna-binding	p3	Pattyn, 2000	-1.00368	0.280167	1.27071	-0.547202				yes		yes	yes	yes	yes	yes
ENSMUSG00000010505	Myt1	p3			dna-binding/transcription			-0.931368	-0.166003	1.41554	-0.318173							yes	yes	yes
ENSMUSG00000066113	Adamtsl1	p3		secreted/glycoprotein				-0.948305	-0.318728	1.40696	-0.139932				yes			yes	yes	yes	yes
ENSMUSG00000027350	Chgb	p3		secreted/glycoprotein				-0.944317	-0.550655	1.33382	0.161152							yes	yes	yes
ENSMUSG00000050737	Ptges	p3		membrane				-0.812808	-0.665112	1.37333	0.104592							yes	yes	yes	yes
ENSMUSG00000032492	Pth1r	p3		membrane/glycoprotein				-1.29654	-0.190352	1.04121	0.44568				yes			yes	yes	yes	yes
ENSMUSG00000027434	Nkx2-2	p3			dna-binding/transcription	p3	Briscoe, 1999	-1.20108	-0.170365	1.22792	0.143523				yes			yes	yes	yes	yes
ENSMUSG00000028546	Elavl4	p3						-1.26918	-0.0418181	1.16934	0.141657				yes			yes	yes	yes	yes
ENSMUSG00000002930	Ppp1r17	p3						-1.03846	-0.442603	1.3013	0.17976				yes			yes	yes	yes	yes
ENSMUSG00000055675	Kbtbd11	p3						-1.10028	-0.40987	1.24553	0.264621				yes			yes	yes	yes	yes
ENSMUSG00000017390	Aldoc	p3				p3	Chambers, 2009	-1.12418	-0.435944	1.18576	0.374356				yes			yes	yes	yes	yes
ENSMUSG00000040289	Hey1	p3			dna-binding/transcription			-1.18517	-0.328791	1.17004	0.343918				yes			yes	yes	yes	yes
ENSMUSG00000025533	Asl	p3						-1.00638	-0.661039	1.11662	0.550802							yes	yes		yes
ENSMUSG00000046314	Stxbp6	p3		membrane				-0.691555	-1.01386	0.993451	0.711964							yes	yes		yes	yes
ENSMUSG00000019066	Rab3d	p3		membrane				-0.707134	-1.01132	0.877248	0.841207							yes	yes
ENSMUSG00000032936	Camkv	p3		membrane				-0.430518	-1.21043	0.780801	0.860149							yes	yes			yes
ENSMUSG00000025534	Gusb	p3		glycoprotein				-0.571674	-1.06601	0.505936	1.13175							yes	yes		yes	yes
ENSMUSG00000025492	Ifitm3	p3						-0.73721	-0.977701	0.73465	0.980261							yes	yes		yes	yes
ENSMUSG00000025094	Slc18a2	p3		membrane/glycoprotein				-1.12426	-0.561372	0.832205	0.853427							yes	yes		yes
ENSMUSG00000070348	Ccnd1	p3	FP>p3>>pMN/d					-1.08378	-0.590876	0.644934	1.02973							yes	yes		yes	yes
ENSMUSG00000056313	1810011O10Rik	p3	FP>p3>>pMN/d					-0.91375	-0.782334	0.608601	1.08748							yes	yes		yes
ENSMUSG00000067786	Nnat	p3	FP>p3>>pMN/d					-0.895805	-0.79767	0.594422	1.09905							yes	yes		yes
ENSMUSG00000020101	4632428N05Rik	p3	FP>p3>>pMN/d	membrane/glycoprotein				-0.899325	-0.803156	0.631088	1.07139							yes	yes		yes	yes
ENSMUSG00000010660	Plcd1	p3	FP>p3>>pMN/d					-0.918948	-0.737307	0.481486	1.17477							yes	yes		yes	yes
ENSMUSG00000025020	Slit1	p3	FP>p3>>pMN/d	secreted/glycoprotein		FP/p3	Hammond, 2005	-0.994023	-0.648256	0.472469	1.16981							yes	yes		yes	yes
ENSMUSG00000029093	Sorcs2	p3	FP>p3>>pMN/d	membrane/glycoprotein		FP/p3	Rezgaoui, 2001	-1.0025	-0.619264	0.425892	1.19587				yes			yes	yes		yes	yes
ENSMUSG00000042129	Rassf4	p3	FP>p3>>pMN/d					-1.04001	-0.566439	0.411329	1.19513				yes			yes	yes		yes	yes
ENSMUSG00000040219	Ttc12	p3	FP>p3>>pMN/d					-0.64424	-0.815063	0.0754944	1.38381							yes	yes		yes	yes	yes
ENSMUSG00000022528	Hes1	p3	FP>p3>>pMN/d		dna-binding/transcription	FP/p3, pd2-pd4?, RP	Yan, 2014	-0.678143	-0.780966	0.0716356	1.38747							yes	yes		yes	yes	yes
ENSMUSG00000064373	Sepp1	p3	FP>p3>>pMN/d	secreted/glycoprotein				-0.686805	-0.750586	0.0361006	1.40129							yes	yes		yes	yes	yes
ENSMUSG00000055737	Ghr	p3	FP>p3>>pMN/d	membrane/secreted/glycoprotein				-0.667776	-0.744594	-0.00172065	1.41409							yes	yes		yes	yes	yes
ENSMUSG00000020902	Ntn1	p3	FP>p3>>pMN/d	secreted/glycoprotein				-0.774754	-0.632322	-0.00709384	1.41417							yes	yes		yes	yes	yes
ENSMUSG00000094910	D430019H16Rik	p3	FP>p3>>pMN/d					-0.763679	-0.670409	0.031829	1.40226							yes	yes		yes	yes	yes
ENSMUSG00000020593	Lpin1	p3	FP>p3>>pMN/d	membrane	transcription			-0.743246	-0.707879	0.0571273	1.394							yes	yes		yes	yes	yes
ENSMUSG00000018451	6330403K07Rik	p3	FP>p3>>pMN/d					-0.755533	-0.717086	0.0918511	1.38077							yes	yes		yes	yes	yes
ENSMUSG00000030772	Dkk3	p3	FP>p3>>pMN/d	secreted/glycoprotein				-0.762987	-0.728905	0.123984	1.36791							yes	yes		yes	yes	yes
ENSMUSG00000020732	Rab37	p3	FP>p3>>pMN/d					-0.800507	-0.695462	0.132939	1.36303				yes			yes	yes		yes	yes	yes
ENSMUSG00000041842	Fhdc1	p3	FP>p3>>pMN/d					-0.807124	-0.753582	0.249899	1.31081							yes	yes		yes	yes	yes
ENSMUSG00000005672	Kit	p3	FP>p3>>pMN/d	membrane/glycoprotein				-0.873087	-0.716706	0.315141	1.27465							yes	yes		yes	yes	yes
ENSMUSG00000020733	Slc9a3r1	p3	FP>p3>>pMN/d	membrane				-0.907551	-0.634041	0.229458	1.31213							yes	yes		yes	yes	yes
ENSMUSG00000074303	Gm10664	p3	FP>p3>>pMN/d					-0.875437	-0.651637	0.196526	1.33055				yes			yes	yes		yes	yes
ENSMUSG00000037025	Foxa2	p3	FP>p3>>pMN/d		dna-binding/transcription	FP/p3	Jacob, 2007; Ribes 2012;	-0.825757	-0.602062	0.0296894	1.39813				yes			yes	yes		yes	yes	yes
ENSMUSG00000021662	Rgnef	p3	FP>p3>>pMN/d	membrane				-0.861238	-0.54256	0.00240799	1.40139				yes			yes	yes		yes	yes	yes
ENSMUSG00000079598	Clec2l	p3	FP>p3>>pMN/d	membrane				-0.940298	-0.437959	-0.00881099	1.38707				yes			yes	yes		yes	yes	yes
ENSMUSG00000046634	Pkd1l1	FP		membrane/glycoprotein				-0.513693	-0.533844	-0.451542	1.49908										yes	yes	yes
ENSMUSG00000022425	Enpp2	FP		secreted/glycoprotein				-0.520604	-0.536407	-0.441702	1.49871										yes	yes	yes
ENSMUSG00000016918	Sulf1	FP		glycoprotein		FP	Dhoot, 2001	-0.524488	-0.532988	-0.441238	1.49871							yes	yes		yes	yes	yes
ENSMUSG00000053093	Myh7	FP						-0.52836	-0.530809	-0.439476	1.49865							yes	yes		yes	yes	yes
ENSMUSG00000015243	Abca1	FP		membrane/glycoprotein				-0.51853	-0.545633	-0.434146	1.49831										yes	yes	yes
ENSMUSG00000035451	Foxa1	FP			dna-binding/transcription	FP	Ferri, 2007	-0.544723	-0.522047	-0.431432	1.4982							yes			yes	yes	yes
ENSMUSG00000029130	Rnf32	FP						-0.55426	-0.503499	-0.44062	1.49838										yes	yes	yes
ENSMUSG00000074968	Ano3	FP		membrane/glycoprotein				-0.548738	-0.501835	-0.44816	1.49873										yes	yes	yes
ENSMUSG00000063531	Sema3e	FP		secreted/glycoprotein		FP	Ruiz de Almodovar, 2011	-0.531832	-0.500964	-0.466673	1.49947				yes			yes			yes	yes	yes
ENSMUSG00000064080	Fbln2	FP		secreted/glycoprotein				-0.51612	-0.508693	-0.474946	1.49976										yes	yes	yes
ENSMUSG00000031891	Hsd11b2	FP						-0.521286	-0.517856	-0.46027	1.49941							yes			yes	yes	yes
ENSMUSG00000019929	Dcn	FP		secreted/glycoprotein				-0.504228	-0.513813	-0.481825	1.49987										yes	yes	yes
ENSMUSG00000028417	Tal2	FP			dna-binding/transcription			-0.499857	-0.510883	-0.489201	1.49994										yes	yes	yes
ENSMUSG00000051490	Foxd4	FP			dna-binding/transcription			-0.502312	-0.504018	-0.493654	1.49998										yes	yes	yes
ENSMUSG00000062713	Sim2	FP			dna-binding/transcription			-0.506561	-0.497361	-0.496061	1.49998										yes	yes	yes
ENSMUSG00000039239	Tgfb2	FP		secreted/glycoprotein				-0.49293	-0.50673	-0.500317	1.49998										yes	yes	yes
ENSMUSG00000021848	Otx2	FP			dna-binding/transcription	FP	Joksimovic, 2009	-0.488253	-0.518333	-0.493285	1.49987										yes	yes	yes
ENSMUSG00000049382	Krt8	FP		glycoprotein				-0.414583	-0.584371	-0.497438	1.49639	yes	yes								yes	yes	yes
ENSMUSG00000067276	Capn6	FP						-0.438636	-0.568302	-0.490932	1.49787	yes									yes	yes	yes
ENSMUSG00000040624	Plekhg1	FP						-0.463788	-0.559993	-0.474833	1.49861										yes	yes	yes
ENSMUSG00000048583	Igf2	FP		secreted				-0.464107	-0.556814	-0.477827	1.49875	yes							yes		yes	yes	yes
ENSMUSG00000024299	Adamts10	FP		secreted/glycoprotein				-0.459933	-0.550422	-0.488576	1.49893										yes	yes	yes
ENSMUSG00000040046	Tph1	FP						-0.468841	-0.540356	-0.490129	1.49933										yes	yes	yes
ENSMUSG00000055653	Gpc3	FP		membrane/secreted/glycoprotein				-0.446215	-0.623609	-0.424187	1.49401	yes							yes		yes	yes	yes
ENSMUSG00000051043	Gprc5c	FP		membrane/glycoprotein				-0.458894	-0.598884	-0.438403	1.49618	yes							yes		yes	yes	yes
ENSMUSG00000048027	Rgmb	FP		membrane/glycoprotein				-0.491857	-0.593858	-0.410039	1.49575										yes	yes	yes
ENSMUSG00000031841	Cdh13	FP		membrane/glycoprotein				-0.531284	-0.634005	-0.322016	1.48731							yes	yes		yes	yes	yes
ENSMUSG00000025932	Eya1	FP			transcription			-0.507373	-0.646754	-0.333507	1.48763								yes		yes	yes	yes
ENSMUSG00000029761	Cald1	FP						-0.512063	-0.61749	-0.362195	1.49175							yes	yes		yes	yes	yes
ENSMUSG00000016179	Camk1g	FP		membrane				-0.473256	-0.656037	-0.359472	1.48877								yes		yes	yes	yes
ENSMUSG00000015222	Mtap2	FP						-0.482504	-0.663794	-0.340517	1.48681	yes							yes		yes	yes	yes
ENSMUSG00000021373	Cap2	FP		membrane				-0.496096	-0.685389	-0.299813	1.4813								yes		yes	yes	yes
ENSMUSG00000032609	Klhdc8b	FP						-0.511143	-0.670052	-0.301634	1.48283							yes	yes		yes	yes	yes
ENSMUSG00000000957	Mmp14	FP		membrane				-0.546175	-0.668586	-0.2635	1.47826							yes	yes		yes	yes	yes
ENSMUSG00000079055	Slc8a3	FP		membrane				-0.607663	-0.605012	-0.268138	1.48081							yes	yes		yes	yes	yes
ENSMUSG00000042613	Pbxip1	FP						-0.59693	-0.608899	-0.276262	1.48209							yes	yes		yes	yes	yes
ENSMUSG00000079022	Col22a1	FP						-0.606672	-0.583638	-0.294479	1.48479							yes	yes		yes	yes	yes
ENSMUSG00000029413	Naaa	FP		glycoprotein				-0.585136	-0.596448	-0.304696	1.48628							yes			yes	yes	yes
ENSMUSG00000021703	Serinc5	FP		membrane/glycoprotein				-0.629956	-0.567627	-0.285474	1.48306							yes	yes		yes	yes	yes
ENSMUSG00000047446	Arl4a	FP						-0.639435	-0.545573	-0.299503	1.48451				yes			yes			yes	yes	yes
ENSMUSG00000020173	Cobl	FP						-0.611981	-0.556711	-0.319156	1.48785				yes			yes	yes		yes	yes	yes
ENSMUSG00000025921	Rdh10	FP		membrane				-0.602988	-0.566536	-0.31844	1.48796							yes			yes	yes	yes
ENSMUSG00000041688	Amot	FP						-0.577203	-0.517387	-0.40141	1.496							yes			yes	yes	yes
ENSMUSG00000086141	9030622O22Rik	FP						-0.564727	-0.54131	-0.389428	1.49546				yes			yes	yes		yes	yes	yes
ENSMUSG00000000805	Car4	FP		membrane/glycoprotein				-0.542226	-0.563997	-0.389235	1.49546	yes						yes	yes		yes	yes	yes
ENSMUSG00000023055	Calcoco1	FP						-0.539431	-0.576195	-0.378857	1.49448							yes			yes	yes	yes
ENSMUSG00000017344	Vtn	FP		glycoprotein/secreted		strong FP, weak p3-pMN	Martínez-Morales, 1997	-0.531046	-0.577798	-0.386155	1.495	yes						yes	yes		yes	yes	yes
ENSMUSG00000026185	Igfbp5	FP		secreted		FP	Green, 1994	-0.542806	-0.586121	-0.364133	1.49306	yes						yes	yes		yes	yes	yes
ENSMUSG00000034614	Pik3ip1	FP		membrane				-0.552749	-0.589384	-0.349494	1.49163							yes			yes	yes	yes
ENSMUSG00000029309	Sparcl1	FP		glycoprotein/secreted				-0.589284	-0.553574	-0.348689	1.49155							yes	yes		yes	yes	yes
ENSMUSG00000036412	Arsi	FP		glycoprotein/secreted				-0.569606	-0.566506	-0.356402	1.49251							yes			yes	yes	yes
ENSMUSG00000038132	Rbm24	FP						-0.567723	-0.577912	-0.345733	1.49137							yes	yes		yes	yes	yes
ENSMUSG00000029333	Rasgef1b	FP						-0.584815	-0.571093	-0.334127	1.49003							yes	yes		yes	yes	yes
ENSMUSG00000058153	Sez6l	FP		membrane/glycoprotein				-0.577191	-0.585959	-0.325906	1.48906							yes	yes		yes	yes	yes
ENSMUSG00000027674	Pex5l	FP		membrane				-0.641227	-0.485873	-0.363159	1.49026							yes			yes	yes	yes
ENSMUSG00000019124	Scrn1	FP						-0.64433	-0.590432	-0.24108	1.47584							yes	yes		yes	yes	yes
ENSMUSG00000046618	Olfml2a	FP		glycoprotein/secreted				-0.605699	-0.635552	-0.233439	1.47469							yes	yes		yes	yes	yes
ENSMUSG00000044361	BC024139	FP						-0.616195	-0.656712	-0.193874	1.46678							yes	yes		yes	yes	yes
ENSMUSG00000036098	Gm98	FP		membrane	dna-binding/transcription			-0.642909	-0.649576	-0.169068	1.46155							yes	yes		yes	yes	yes
ENSMUSG00000019796	Lrp11	FP		membrane/glycoprotein				-0.67661	-0.617335	-0.166646	1.46059							yes	yes		yes	yes	yes
ENSMUSG00000001240	Ramp2	FP		membrane/glycoprotein				-0.689991	-0.604775	-0.165006	1.45977							yes	yes		yes	yes	yes
ENSMUSG00000030669	Calca	FP		secreted/glycoprotein		FP	Terrado, 1998	-0.697083	-0.579832	-0.186956	1.46387				yes			yes	yes		yes	yes	yes
ENSMUSG00000024112	Cacna1h	FP		membrane/glycoprotein				-0.689735	-0.564272	-0.215491	1.4695							yes	yes		yes	yes	yes
ENSMUSG00000044461	Shisa2	FP		membrane				-0.676673	-0.56693	-0.228913	1.47252				yes			yes	yes		yes	yes	yes
ENSMUSG00000038156	Spon1	FP		secreted/glycoprotein		FP	Klar, 1992	-0.717769	-0.498477	-0.256949	1.4732				yes			yes	yes		yes	yes	yes
ENSMUSG00000041633	Kctd12b	FP						-0.743557	-0.449201	-0.279407	1.47217				yes			yes			yes	yes	yes
ENSMUSG00000028780	Sema3c	FP		secreted/glycoprotein		FP	Anderson, 2003	-0.915221	-0.145347	-0.35821	1.41878				yes			yes			yes	yes	yes
ENSMUSG00000004665	Cnn2	FP						-0.265104	-0.551272	-0.662463	1.47884		yes								yes	yes	yes
ENSMUSG00000045871	Slitrk6	FP		membrane				-0.159514	-0.679319	-0.620117	1.45895	yes	yes								yes	yes	yes
ENSMUSG00000028173	Wls	FP		membrane				-0.124139	-0.739267	-0.5845	1.44791	yes	yes								yes	yes	yes
ENSMUSG00000022577	Ly6h	FP		membrane/glycoprotein				-0.169228	-0.755199	-0.531203	1.45563	yes	yes						yes		yes	yes	yes
ENSMUSG00000028707	Dmbx1	FP			dna-binding/transcription			-0.362156	-0.57279	-0.558123	1.49307	yes	yes								yes	yes	yes
ENSMUSG00000070867	Gm12824	FP		membrane/glycoprotein				-0.36876	-0.588734	-0.535898	1.49339										yes	yes	yes
ENSMUSG00000061517	Sox21	FP			dna-binding/transcription			-0.374715	-0.599384	-0.519403	1.4935										yes	yes	yes
ENSMUSG00000023043	Krt18	FP		glycoprotein				-0.364972	-0.614153	-0.513001	1.49213	yes	yes								yes	yes	yes
ENSMUSG00000033306	Lpp	FP						-0.306649	-0.671576	-0.504993	1.48322										yes	yes	yes
ENSMUSG00000051379	Flrt3	FP						-0.281882	-0.671979	-0.526579	1.48044	yes	yes								yes	yes	yes
ENSMUSG00000021136	Smoc1	FP		secreted/glycoprotein				-0.394913	-0.630652	-0.467123	1.49269	yes									yes	yes	yes
ENSMUSG00000025491	Ifitm1	FP						-0.373252	-0.683911	-0.429059	1.48622	yes							yes		yes	yes	yes
ENSMUSG00000031616	Ednra	FP		membrane/glycoprotein				-0.415313	-0.671576	-0.401499	1.48839	yes							yes		yes	yes	yes
ENSMUSG00000037606	Osbpl5							-0.341335	-0.778764	-0.348164	1.46826	yes							yes		yes	yes	yes
ENSMUSG00000037664	Cdkn1c							-0.24051	-0.827827	-0.384032	1.45237	yes							yes		yes	yes	yes
ENSMUSG00000042757	Tmem108							-0.110625	-0.901927	-0.405223	1.41777	yes							yes		yes	yes	yes
ENSMUSG00000039910	Cited2							-0.190474	-0.905775	-0.330059	1.42631	yes							yes		yes	yes	yes
ENSMUSG00000062591	Tubb4a							-0.196717	-0.935886	-0.283411	1.41601								yes		yes	yes	yes
ENSMUSG00000031673	Cdh11							-0.310658	-0.969245	-0.11668	1.39658	yes							yes		yes	yes	yes
ENSMUSG00000002900	Lamb1							-0.404344	-0.866122	-0.164547	1.43501	yes							yes		yes	yes	yes
ENSMUSG00000020432	Tcn2							-0.458981	-0.847648	-0.126811	1.43344								yes		yes	yes	yes
ENSMUSG00000026587	Astn1							-0.543811	-0.81894	-0.0619497	1.4247								yes		yes	yes	yes
ENSMUSG00000018593	Sparc							0.126794	-1.11571	-0.296156	1.28507	yes							yes			yes	yes
ENSMUSG00000031785	Gpr56							0.304649	-1.26089	-0.177684	1.13392	yes							yes			yes	yes
ENSMUSG00000027276	Jag1							0.559419	-1.35537	-0.118391	0.914339	yes							yes			yes
ENSMUSG00000007872	Id3							0.616817	-1.30442	-0.239996	0.927596	yes	yes						yes			yes	yes
ENSMUSG00000047085	Lrrc4b							0.217174	-1.44921	0.399599	0.832436	yes							yes			yes
ENSMUSG00000020866	Cacna1g							0.554285	-1.48444	0.296807	0.633344								yes			yes
ENSMUSG00000056917	Sipa1							0.462453	-1.41846	0.876208	0.0797986	yes							yes
REFERENCES
Allen, 2011	Dev Cell. 2011. 20:775-87. Overlapping roles and collective requirement for the coreceptors GAS1, CDO, and BOC in SHH pathway function. Allen BL, Song JY, Izzi L, Althaus IW, Kang JS, Charron F, Krauss RS, McMahon AP.
Anderson, 2003	Development. 2003. 130:1123-33. Molecular analysis of axon repulsion by the notochord. Anderson CN, Ohta K, Quick MM, Fleming A, Keynes R, Tannahill D.
Briscoe, 1999	Nature. 1999. 398:622-7. Homeobox gene Nkx2.2 and specification of neuronal identity by graded Sonic hedgehog signalling. Briscoe J, Sussel L, Serup P, Hartigan-O'Connor D, Jessell TM, Rubenstein JL, Ericson J.
Brunelli, 2003	Gene Expr Patterns. 2003. 3:755-9. Bhlhb5 is expressed in the CNS and sensory organs during mouse embryonic development. Brunelli S, Innocenzi A, Cossu G.
Chambers, 2009	Neural Dev. 2009. 4:6. Rhombomere-specific analysis reveals the repertoire of genetic cues expressed across the developing hindbrain. Chambers D, Wilson LJ, Alfonsi F, Hunter E, Saxena U, Blanc E, Lumsden A.
Dhoot, 2001	Science. 2001. 293:1663-6. Regulation of Wnt signaling and embryo patterning by an extracellular sulfatase. Dhoot GK, Gustafsson MK, Ai X, Sun W, Standiford DM, Emerson CP.
Ferri, 2007	Development. 2007. 134:2761-9. Foxa1 and Foxa2 regulate multiple phases of midbrain dopaminergic neuron development in a dosage-dependent manner. Ferri AL, Lin W, Mavromatakis YE, Wang JC, Sasaki H, Whitsett JA, Ang SL.
Finley, 2003	Gene Expr Patterns. 2003. 3:681-4. The mouse secreted frizzled-related protein 5 gene is expressed in the anterior visceral endoderm and foregut endoderm during early post-implantation development. Finley KR, Tennessen J, Shawlot W.
Goulding, 1991	EMBO J. 1991. 10:1135-47. Pax-3, a novel murine DNA binding protein expressed during early neurogenesis. Goulding MD, Chalepakis G, Deutsch U, Erselius JR, Gruss P.
Green, 1994	Endocrinology. 1994. 134:954-62. Distinct expression patterns of insulin-like growth factor binding proteins 2 and 5 during fetal and postnatal development. Green BN, Jones SB, Streck RD, Wood TL, Rotwein P, Pintar JE.
Grimmond, 2001	Mech Dev. 2001. 102:209-11. Expression of a novel mammalian epidermal growth factor-related gene during mouse neural development. Grimmond S, Larder R, Van Hateren N, Siggers P, Morse S, Hacker T, Arkell R, Greenfield A.
Hammond, 2005	Development. 2005. 132:4483-95. Slit-mediated repulsion is a key regulator of motor axon pathfinding in the hindbrain. Hammond R, Vivancos V, Naeem A, Chilton J, Mambetisaeva E, Andrews W, Sundaresan V, Guthrie S.
Helms, 2005	Development. 2005. 132:2709-19. Sequential roles for Mash1 and Ngn2 in the generation of dorsal spinal cord interneurons. Helms AW, Battiste J, Henke RM, Nakada Y, Simplicio N, Guillemot F, Johnson JE.
Kawakami, 2005	Curr Biol. 2005. 15:480-8. The zebrafish-secreted matrix protein you/scube2 is implicated in long-range regulation of hedgehog signaling. Kawakami A, Nojima Y, Toyoda A, Takahoko M, Satoh M, Tanaka H, Wada H, Masai I, Terasaki H, Sakaki Y, Takeda H, Okamoto H.
Kinameri, 2008	PLoS One. 2008. 3:e3859. Prdm proto-oncogene transcription factor family expression and interaction with the Notch-Hes pathway in mouse neurogenesis. Kinameri E, Inoue T, Aruga J, Imayoshi I, Kageyama R, Shimogori T, Moore AW.
Klar, 1992	Cell. 1992. 69:95-110. F-spondin: a gene expressed at high levels in the floor plate encodes a secreted protein that promotes neural cell adhesion and neurite extension. Klar A1, Baldassare M, Jessell TM.
Komai, 2009	Gene Expr Patterns. 2009. 9:503-14. Expression of the mouse PR domain protein Prdm8 in the developing central nervous system. Komai T, Iwanari H, Mochizuki Y, Hamakubo T, Shinkai Y.
Jacob, 2007	Nat Neurosci. 2007. 10:1433-9. Transcriptional repression coordinates the temporal switch from motor to serotonergic neurogenesis. Jacob J, Ferri AL, Milton C, Prin F, Pla P, Lin W, Gavalas A, Ang SL, Briscoe J.
Joksimovic, 2009	Nat Neurosci. 2009. 12:125-31. Wnt antagonism of Shh facilitates midbrain floor plate neurogenesis. Joksimovic M, Yun BA, Kittappa R, Anderegg AM, Chang WW, Taketo MM, McKay RD, Awatramani RB.
Lei, 2004	Development. 2004. 131:3593-604. Transduction of graded Hedgehog signaling by a combination of Gli2 and Gli3 activator functions in the developing spinal cord. Lei Q, Zelman AK, Kuang E, Li S, Matise MP.
Lin, 2014	Front Neuroanat. 2014. 8:18. Restricted expression of classic cadherins in the spinal cord of the chicken embryo. Lin J, Wang C, Redies C.
Martínez-Morales, 1997	Development. 1997. 124:5139-47. Vitronectin is expressed in the ventral region of the neural tube and promotes the differentiation of motor neurons. Martínez-Morales JR, Barbas JA, Martí E, Bovolenta P, Edgar D, Rodríguez-Tébar A.
Moret, 2007	Development. 2007. 134:4491-501. Semaphorin and neuropilin co-expression in motoneurons sets axon sensitivity to environmental semaphorin sources during motor axon pathfinding. Moret F, Renaudot C, Bozon M, Castellani V.
Nikaido, 2013	PloS One. 2013. 8:e54833. A systematic survey of expression and function of zebrafish frizzled genes. Nikaido M, Law EW, Kelsh RN.
Pattyn, 2000	Development. 2000. 127:1349-58. Control of hindbrain motor neuron differentiation by the homeobox gene Phox2b. Pattyn A, Hirsch M, Goridis C, Brunet JF.
Persson, 2002	Genes Dev. 2002. 16:2865-78. Dorsal-ventral patterning of the spinal cord requires Gli3 transcriptional repressor activity. Persson M, Stamataki D, te Welscher P, Andersson E, Böse J, Rüther U, Ericson J, Briscoe J.
Rezgaoui, 2001	Mech Dev. 2001. 100:335-8. Identification of SorCS2, a novel member of the VPS10 domain containing receptor family, prominently expressed in the developing mouse brain. Rezgaoui M, Hermey G, Riedel IB, Hampe W, Schaller HC, Hermans-Borgmeyer I.
Ruiz de Almodovar, 2011	Neuron. 2011. 70:966-78. VEGF mediates commissural axon chemoattraction through its receptor Flk1. Ruiz de Almodovar C, Fabre PJ, Knevels E, Coulon C, Segura I, Haddick PC, Aerts L, Delattin N, Strasser G, Oh WJ, Lange C, Vinckier S, Haigh J, Fouquet C, Gu C, Alitalo K, Castellani V, Tessier-Lavigne M, Chedotal A, Charron F, Carmeliet P.
Stamataki, 2005	Genes Dev. 2005. 19:626-41. A gradient of Gli activity mediates graded Sonic Hedgehog signaling in the neural tube. Stamataki D, Ulloa F, Tsoni SV, Mynett A, Briscoe J.
Tenzen, 2006	Dev Cell. 2006. 10:647-56. The cell surface membrane proteins Cdo and Boc are components and targets of the Hedgehog signaling pathway and feedback network in mice. Tenzen T, Allen BL, Cole F, Kang JS, Krauss RS, McMahon AP.
Terrado, 1998	Mech Dev. 1998. 77:81-4. The two mature transcripts of the chick calcitonin gene are expressed within the central nervous system during embryogenesis. Terrado J, Gerrikagoitia I, Raldúa D, Sorribas V, Martínez-Millán L, Sarasa M.
Thiel, 2006	Transcription Factors in the Nervous System: Development, Brain Function, and Diseases. Gerald Thiel. John Wiley & Sons, 2006.
Zhou, 2000	Neuron. 2000. 25:331-43. Identification of a novel family of oligodendrocyte lineage-specific basic helix-loop-helix transcription factors. Zhou Q, Wang S, Anderson DJ.
Yan, 2014	PLoS One. 2014. 9:e84617. ADAM10 negatively regulates neuronal differentiation during spinal cord development. Yan X, Lin J, Talabattula VA, Mußmann C, Yang F, Wree A, Rolfs A, Luo J.

## Sheet: 2B
Fig2B-pMN genes/repressed by Nkx2.2
geneID	name	0h-pMN	12h-pMN	24h-pMN	36h-pMN	0h-pMN	12h-pMN	24h-pMN+Nkx2.2	36h-pMN+Nkx2.2	padj(pMN+Nkx2.2/pMN)<0.05		classification
ENSMUSG00000055373	Fut9	0.702527	0.565534	0.876402	0.13348	0.702527	0.565534	-0.504063	-1.77388		pMN-Nkx2.2 repressed	early
ENSMUSG00000048562	Sp8	1.05433	0.548866	0.139131	0.672169	1.05433	0.548866	-0.890183	-1.52431		pMN-Nkx2.2 repressed	early
ENSMUSG00000048402	Gli2	1.02072	0.967336	0.4479	-0.0645958	1.02072	0.967336	-1.13123	-1.24013		pMN-Nkx2.2 repressed	early
ENSMUSG00000027168	Pax6	0.427553	1.41632	0.490711	-0.0701237	0.427553	1.41632	-1.10354	-1.16091		pMN-Nkx2.2 repressed	early
ENSMUSG00000054321	Taf4b	0.556016	1.24181	0.417555	-0.230769	0.556016	1.24181	-0.302443	-1.68217		pMN-Nkx2.2 repressed	early
ENSMUSG00000092035	Peg10	-0.969913	0.64217	1.39257	0.45153	-0.969913	0.64217	-0.337401	-1.17895		pMN-Nkx2.2 repressed	intermediate
ENSMUSG00000047935	Gm5607	-1.21393	0.733321	1.08186	0.668777	-1.21393	0.733321	-0.103767	-1.16626		pMN-Nkx2.2 repressed	intermediate
ENSMUSG00000025407	Gli1	-1.3231	0.93808	0.991375	0.504985	-1.3231	0.93808	-0.0486978	-1.06264		pMN-Nkx2.2 repressed	intermediate
ENSMUSG00000033059	Pygb	-1.16552	0.936609	1.36075	-0.105503	-1.16552	0.936609	-0.0802241	-0.946111		pMN-Nkx2.2 repressed	intermediate
ENSMUSG00000045312	Lhfpl2	-1.27536	1.12003	1.20222	0.0713951	-1.27536	1.12003	-0.412024	-0.706263		pMN-Nkx2.2 repressed	intermediate
ENSMUSG00000022449	Adamts20	-1.22603	1.20979	0.946725	0.423022	-1.22603	1.20979	-0.531823	-0.821686		pMN-Nkx2.2 repressed	intermediate
ENSMUSG00000040147	Maob	-0.563457	1.52916	0.916777	-0.366196	-0.563457	1.52916	-0.426456	-1.08983		pMN-Nkx2.2 repressed	intermediate
ENSMUSG00000019996	Mtap7	-0.529425	1.05268	1.25198	-0.000881827	-0.529425	1.05268	-0.402434	-1.37192		pMN-Nkx2.2 repressed	intermediate
ENSMUSG00000059246	Foxb1	-0.785088	1.14766	0.811742	0.746245	-0.785088	1.14766	-0.903625	-1.01694		pMN-Nkx2.2 repressed	intermediate
ENSMUSG00000032715	Trib3	-0.546472	0.960656	0.251975	1.25673	-0.546472	0.960656	-0.582693	-1.34019		pMN-Nkx2.2 repressed	intermediate
ENSMUSG00000024087	Cyp1b1	-1.10224	1.38796	0.893676	-0.833195	-1.10224	1.38796	0.217944	-0.564152
ENSMUSG00000070407	Hs3st3b1	-1.50575	0.812892	0.748485	0.777761	-1.50575	0.812892	-0.945609	0.112224
ENSMUSG00000028370	Pappa	-1.05259	0.241549	1.24286	1.05956	-1.05259	0.241549	-0.581024	-0.910358		pMN-Nkx2.2 repressed	intermediate
ENSMUSG00000035095	Fam167a	-1.21176	0.0664728	1.07729	1.10018	-1.21176	0.0664728	0.0422809	-1.07446		pMN-Nkx2.2 repressed	intermediate
ENSMUSG00000050105	Grrp1	-1.37376	-0.0449386	0.964612	1.32621	-1.37376	-0.0449386	-0.292623	-0.579499		pMN-Nkx2.2 repressed	intermediate
ENSMUSG00000044337	Cxcr7	-1.56277	-0.328817	0.943791	1.00476	-1.56277	-0.328817	0.494837	-0.551802		pMN-Nkx2.2 repressed	intermediate
ENSMUSG00000048281	Dleu7	-1.51115	-0.191072	0.889899	0.928083	-1.51115	-0.191072	0.656249	-0.772014		pMN-Nkx2.2 repressed	intermediate
ENSMUSG00000042464	Hoxd4	-1.60725	-0.275896	0.576873	1.41337	-1.60725	-0.275896	-0.00610103	-0.101004		pMN-Nkx2.2 repressed	intermediate
ENSMUSG00000068263	Ccdc48	-1.3493	-0.372539	0.698743	1.54576	-1.3493	-0.372539	-0.376246	-0.146421		pMN-Nkx2.2 repressed	late
ENSMUSG00000091387	Gcnt4	-1.17363	-0.37793	0.69151	1.6251	-1.17363	-0.37793	-0.198158	-0.566895		pMN-Nkx2.2 repressed	late
ENSMUSG00000039830	Olig2	-0.943288	-0.463193	0.946174	1.54635	-0.943288	-0.463193	-0.444395	-0.641652		pMN-Nkx2.2 repressed	late
ENSMUSG00000046160	Olig1	-1.07421	-0.69039	0.551263	1.6891	-1.07421	-0.69039	-0.0150314	-0.460726		pMN-Nkx2.2 repressed	late
ENSMUSG00000027967	Neurog2	-0.781789	-0.110806	0.597887	1.72917	-0.781789	-0.110806	-0.726864	-0.707599		pMN-Nkx2.2 repressed	late
ENSMUSG00000039405	Prss23	-0.525799	-0.067536	0.813625	1.5548	-0.525799	-0.067536	-1.06658	-0.708514		pMN-Nkx2.2 repressed	late
ENSMUSG00000030844	Rgs10	0.147416	-0.545722	1.07443	1.2743	0.147416	-0.545722	-0.983716	-0.966707		pMN-Nkx2.2 repressed	late
ENSMUSG00000027562	Car2	0.420256	-0.184235	0.574674	1.40232	0.420256	-0.184235	-1.2548	-0.958209		pMN-Nkx2.2 repressed	late
ENSMUSG00000063659	Zfp238	-1.22279	-1.04132	0.303538	1.46311	-1.22279	-1.04132	0.0700228	0.427444		pMN-Nkx2.2 repressed	late
ENSMUSG00000015305	Sash1	-0.975696	-1.11213	0.53243	1.58823	-0.975696	-1.11213	-0.06482	0.0319854		pMN-Nkx2.2 repressed	late
ENSMUSG00000029338	Antxr2	-0.991782	-0.600442	0.0998192	1.87703	-0.991782	-0.600442	-0.348299	-0.0363257		pMN-Nkx2.2 repressed	late
ENSMUSG00000042671	Rgs8	-0.573543	-0.601073	0.128474	1.94546	-0.573543	-0.601073	-0.677764	-0.221551		pMN-Nkx2.2 repressed	late
ENSMUSG00000035456	Prdm8	-0.687761	-0.483942	0.322116	1.90453	-0.687761	-0.483942	-0.579194	-0.475748		pMN-Nkx2.2 repressed	late
ENSMUSG00000020000	Moxd1	-0.92132	-0.501955	-0.0722839	1.90895	-0.92132	-0.501955	0.0800499	-0.493442		pMN-Nkx2.2 repressed	late
ENSMUSG00000087150	BC064078	-0.856242	-0.945142	-0.299451	1.63138	-0.856242	-0.945142	0.740829	-0.271377		pMN-Nkx2.2 repressed	late
ENSMUSG00000055409	Nell1	-0.852387	-0.856683	-0.272435	1.85621	-0.852387	-0.856683	-0.014678	0.139976		pMN-Nkx2.2 repressed	late
ENSMUSG00000039954	Stk32a	-0.905328	-1.13328	-0.364674	1.52508	-0.905328	-1.13328	0.278519	0.599692		pMN-Nkx2.2 repressed	late
ENSMUSG00000079499	6530402F18Rik	-1.30141	-0.681633	-0.111583	1.52753	-1.30141	-0.681633	-0.12579	0.69288
ENSMUSG00000035513	Ntng2	-1.2282	-0.766019	-0.178752	1.47748	-1.2282	-0.766019	-0.125526	0.82102
ENSMUSG00000048540	Nhlh2	-0.744919	-0.761647	-0.571552	0.819182	-0.744919	-0.761647	-0.389061	1.648
ENSMUSG00000047261	Gap43	-0.361532	-1.16744	-0.805379	0.598985	-0.361532	-1.16744	0.16298	1.57239

## Sheet: 2F
Fig2F-late FP genes/repressed by Nkx2.2															padj(FP+Nkx2.2/FP)<0.05
geneID	name	function (based on GeneCards)	in vivo expression pattern	reference	0h-FP	9h-FP	18h-FP	36h-FP	60h-FP	0h-FP	9h-FP	18h-FP+Nkx2.2	36h-FP+Nkx2.2	60h-FP+Nkx2.2	60h	classified
ENSMUSG00000071369	Map3k5		FP	Ferrer-Vaquer, 2007	0.475542	-0.319058	-0.279079	-0.0454459	2.26214	0.475542	-0.319058	-0.611412	-0.711361	-0.771331		Nkx2.2 repressed
ENSMUSG00000041695	Kcnj2	membrane			-0.850515	-0.498854	-0.486066	-0.288922	2.30059	-0.850515	-0.498854	-0.539348	0.0105232	0.352594		Nkx2.2 repressed
ENSMUSG00000039717	Ralyl				-0.615089	-0.576555	-0.474767	-0.114875	2.41164	-0.615089	-0.576555	-0.468951	-0.109785	-0.0516209		Nkx2.2 repressed
ENSMUSG00000040037	Negr1	membrane/glycosylated			-0.552292	-0.555963	-0.551557	-0.0246911	2.39559	-0.552292	-0.555963	-0.577258	-0.0632423	-0.0705854		Nkx2.2 repressed
ENSMUSG00000039145	Camk1d				-0.562929	-0.619833	-0.437741	0.119916	2.4108	-0.562929	-0.619833	-0.277071	-0.360084	-0.273054		Nkx2.2 repressed
ENSMUSG00000030226	Lmo3	transcription			-0.578264	-0.535386	-0.374591	0.276924	2.3875	-0.578264	-0.535386	-0.386502	-0.412706	-0.376973		Nkx2.2 repressed
ENSMUSG00000017344	Vtn	secreted/glycosylated	FP	Martínez-Morales, 1997	-0.56374	-0.561468	-0.509105	0.194057	2.38955	-0.56374	-0.561468	-0.507139	-0.272118	-0.170038		Nkx2.2 repressed
ENSMUSG00000031558	Slit2	secreted/glycosylated	FP	Mambetisaeva, 2005; Yan, 2011	-0.54739	-0.541716	-0.508099	0.13344	2.40059	-0.54739	-0.541716	-0.513915	-0.296798	-0.126112		Nkx2.2 repressed
ENSMUSG00000022894	Adamts5	secreted/glycosylated			-0.490063	-0.492637	-0.485559	0.0645402	2.42289	-0.490063	-0.492637	-0.492637	-0.376183	-0.150353		Nkx2.2 repressed
ENSMUSG00000030208	Emp1	membrane/glycosylated			-0.454341	-0.495329	-0.494823	0.205001	2.40618	-0.454341	-0.495329	-0.479136	-0.397161	-0.290391		Nkx2.2 repressed
ENSMUSG00000035277	Arx	transcription	FP	Ribes, 2010	-0.472434	-0.472021	-0.465827	0.232707	2.40326	-0.472434	-0.472021	-0.469544	-0.398513	-0.35763		Nkx2.2 repressed
ENSMUSG00000027832	Ptx3	membrane/glycosylated			-0.465748	-0.460093	-0.451611	0.216587	2.40826	-0.465748	-0.460093	-0.453496	-0.399777	-0.394122		Nkx2.2 repressed
ENSMUSG00000024593	Megf10	membrane/glycosylated			-0.597687	-0.577083	-0.496365	0.370083	2.35087	-0.597687	-0.577083	-0.480646	-0.226171	-0.343		Nkx2.2 repressed
ENSMUSG00000037348	Paqr7	membrane			-0.520667	-0.576771	-0.571016	0.503584	2.31113	-0.520667	-0.576771	-0.506281	-0.235833	-0.404144		Nkx2.2 repressed
ENSMUSG00000045776	Lrtm1	membrane/glycosylated			-0.499735	-0.505494	-0.484927	0.379313	2.36077	-0.499735	-0.505494	-0.499735	-0.450374	-0.299821		Nkx2.2 repressed
ENSMUSG00000049538	Adamts16	secreted/glycosylated			-0.513304	-0.517524	-0.504864	0.401874	2.35408	-0.513304	-0.517524	-0.503809	-0.349785	-0.366665		Nkx2.2 repressed
ENSMUSG00000002633	Shh	secreted	FP	Ribes, 2010	-0.522772	-0.519989	-0.507868	0.569002	2.29908	-0.522772	-0.519989	-0.515769	-0.428316	-0.373365		Nkx2.2 repressed
ENSMUSG00000066720	Cldn9	membrane			-0.53113	-0.448251	-0.43458	0.523227	2.31751	-0.53113	-0.448251	-0.525149	-0.475593	-0.426036		Nkx2.2 repressed
ENSMUSG00000036528	Ppfibp2				-0.405269	-0.453576	-0.452196	-0.223769	2.45663	-0.405269	-0.453576	-0.449436	-0.35213	-0.120252		Nkx2.2 repressed
ENSMUSG00000047143	Dmrta2	transcription	FP	Gennet, 2011	-0.423244	-0.430475	-0.414568	-0.192417	2.46328	-0.423244	-0.430475	-0.421798	-0.369017	-0.211758		Nkx2.2 repressed
ENSMUSG00000005220	Corin	membrane/secreted/glycosylated	FP	Yan, 2011	-0.410954	-0.411149	-0.406458	-0.110905	2.46228	-0.410954	-0.411149	-0.395512	-0.343125	-0.384174		Nkx2.2 repressed
ENSMUSG00000038576	Susd4	membrane/glycosylated			-0.833131	-0.629147	-0.270476	0.826255	2.15305	-0.833131	-0.629147	-0.411944	-0.399798	-0.434807		Nkx2.2 repressed
ENSMUSG00000028125	Abca4	membrane			-0.877019	-0.523882	-0.358029	0.701383	2.21177	-0.877019	-0.523882	-0.391572	-0.391572	-0.371074		Nkx2.2 repressed
ENSMUSG00000031284	Pak3				-0.690805	-0.450425	-0.348725	0.921363	2.11518	-0.690805	-0.450425	-0.657291	-0.599507	-0.289786		Nkx2.2 repressed
ENSMUSG00000022840	Adcy5	membrane			-0.664381	-0.705702	-0.517108	1.13361	1.98387	-0.664381	-0.705702	-0.49168	-0.199255	-0.539358		Nkx2.2 repressed
ENSMUSG00000043531	Sorcs1	membrane/glycosylated			-0.690042	-0.671358	-0.461693	1.13467	1.99877	-0.690042	-0.671358	-0.494907	-0.405644	-0.409795		Nkx2.2 repressed
ENSMUSG00000032667	Pon2	membrane/glycosylated			-0.579806	-0.761889	-0.519395	0.918978	2.12081	-0.579806	-0.761889	-0.429204	-0.319444	-0.430055		Nkx2.2 repressed
ENSMUSG00000039208	Metrnl	secreted/glycosylated			-0.562248	-0.564387	-0.541438	0.860972	2.16925	-0.562248	-0.564387	-0.516934	-0.402189	-0.44303		Nkx2.2 repressed
ENSMUSG00000032265	Fam46a				-0.432876	-0.602097	-0.583295	0.951789	2.11821	-0.432876	-0.602097	-0.580609	-0.453021	-0.418102		Nkx2.2 repressed
ENSMUSG00000030306	Tmtc1	membrane/glycosylated			-0.399426	-0.620344	-0.434931	1.07138	2.0471	-0.399426	-0.620344	-0.52435	-0.613769	-0.525665		Nkx2.2 repressed
ENSMUSG00000020032	Nuak1				-0.643898	-0.614207	-0.656443	1.00406	2.00895	-0.643898	-0.614207	-0.835635	-0.145214	-0.117614		Nkx2.2 repressed
ENSMUSG00000002944	Cd36	membrane/glycoprotein			-0.627971	-0.649181	-0.681361	1.16022	1.93401	-0.627971	-0.649181	-0.693063	-0.387351	-0.0553097		Nkx2.2 repressed
ENSMUSG00000068196	Col8a1	secreted/glycoprotein	FP	Gansner, 2008	-0.628615	-0.659636	-0.703951	0.865703	2.08438	-0.628615	-0.659636	-0.702179	-0.292704	0.0370034		Nkx2.2 repressed
ENSMUSG00000035799	Twist1	transcription			-0.510747	-0.660997	-0.65369	0.833282	2.09739	-0.510747	-0.660997	-0.738634	-0.473755	0.10715		Nkx2.2 repressed
ENSMUSG00000063063	Ctnna2				-0.73082	-0.683619	-0.663327	0.809745	2.11078	-0.73082	-0.683619	-0.655093	-0.113094	-0.0745689		Nkx2.2 repressed
ENSMUSG00000029781	Fkbp9				-0.643138	-0.639848	-0.605569	0.847511	2.13578	-0.643138	-0.639848	-0.575536	-0.0801386	-0.439057		Nkx2.2 repressed
ENSMUSG00000022577	Ly6h	membrane			-0.662968	-0.636561	-0.612924	0.682127	2.20598	-0.662968	-0.636561	-0.620311	-0.181548	-0.173792		Nkx2.2 repressed
ENSMUSG00000035274	Tpbg	membrane/glycosylated			-0.550643	-0.653985	-0.548194	0.49346	2.28612	-0.550643	-0.653985	-0.635722	-0.290731	-0.100307		Nkx2.2 repressed
ENSMUSG00000026686	Lmx1a	transcription	FP, RP	Yan, 2011; Chizhikov, 2004	-0.617249	-0.646408	-0.614982	0.552621	2.25689	-0.617249	-0.646408	-0.596852	-0.244516	-0.0895004		Nkx2.2 repressed
ENSMUSG00000016918	Sulf1	membrane/glycosylated	FP	Dhoot, 2001	-0.605405	-0.603851	-0.558646	0.57052	2.26623	-0.605405	-0.603851	-0.631132	-0.244918	-0.192796		Nkx2.2 repressed
ENSMUSG00000046518	Ferd3l (Nato3)	(Nato3)	FP	Mansour, 2014	-0.585846	-0.585846	-0.572009	0.633701	2.25684	-0.585846	-0.585846	-0.570164	-0.295258	-0.281421		Nkx2.2 repressed
ENSMUSG00000056306	Sertm1	membrane			-0.547172	-0.653834	-0.580371	0.621164	2.26136	-0.547172	-0.653834	-0.513973	-0.302062	-0.285109		Nkx2.2 repressed
ENSMUSG00000026360	Rgs2				-0.623716	-0.690898	-0.641278	0.417884	2.26316	-0.623716	-0.690898	-0.616189	-0.196371	0.0874097		Nkx2.2 repressed
ENSMUSG00000041417	Pik3r1				-0.633537	-0.597656	-0.583142	0.254216	2.33189	-0.633537	-0.597656	-0.588383	-0.225945	0.0425583		Nkx2.2 repressed
ENSMUSG00000056174	Col8a2	secreted/glycoprotein			-0.605897	-0.614269	-0.595635	0.241282	2.3379	-0.605897	-0.614269	-0.578621	-0.204047	0.0192924		Nkx2.2 repressed
ENSMUSG00000068617	Efcab1				-0.566484	-0.609288	-0.568916	0.146835	2.33373	-0.566484	-0.609288	-0.584968	-0.360733	0.209825		Nkx2.2 repressed
ENSMUSG00000027495	2010011I20Rik				-0.657993	-0.695015	-0.634385	0.128721	2.30778	-0.657993	-0.695015	-0.550415	0.175267	-0.0739599		Nkx2.2 repressed
ENSMUSG00000029193	Cckar	membrane			-0.683955	-0.675738	-0.633907	0.343892	2.25766	-0.683955	-0.675738	-0.580125	0.232591	-0.260416		Nkx2.2 repressed
ENSMUSG00000063873	Slc24a3	membrane/glycosylated			-0.841444	-0.787372	-0.703262	0.19459	2.08041	-0.841444	-0.787372	-0.688576	0.545053	0.200598		Nkx2.2 repressed
ENSMUSG00000047497	Adamts12	secreted/glycosylated			-0.808852	-0.798283	-0.758359	0.561671	2.02597	-0.808852	-0.798283	-0.755675	0.264585	0.268946		Nkx2.2 repressed
ENSMUSG00000032625	Thsd7a	membrane/secreted/glycosylated			-0.609363	-0.824022	-0.750551	0.535634	2.14108	-0.609363	-0.824022	-0.683277	0.218145	-0.0276438		Nkx2.2 repressed
ENSMUSG00000038765	Lmx1b	transcription	FP, RP	Yan, 2011	-0.784116	-0.881304	-0.540771	0.464254	2.13509	-0.784116	-0.881304	-0.648129	0.338814	-0.0838384		Nkx2.2 repressed
ENSMUSG00000052951	C130021I20Rik				-0.881787	-0.862742	-0.626299	0.477363	2.09299	-0.881787	-0.862742	-0.608536	0.312761	0.0962522		Nkx2.2 repressed
ENSMUSG00000024743	Syt7				-0.912751	-0.756014	-0.667185	0.680003	1.99084	-0.912751	-0.756014	-0.660325	0.505774	-0.180338		Nkx2.2 repressed
ENSMUSG00000038156	Spon1	secreted/glycosylated	FP	Klar, 1992	-0.957996	-0.801648	-0.360937	0.487295	2.18954	-0.957996	-0.801648	-0.395968	0.152412	-0.312696		Nkx2.2 repressed
ENSMUSG00000037206	Islr	membrane/glycosylated			-0.886432	-0.854579	-0.474947	0.676301	2.14023	-0.886432	-0.854579	-0.451545	-0.126517	-0.0225082		Nkx2.2 repressed
ENSMUSG00000041540	Sox5	transcription	strong FP, weaker pd5-pd3 later	Martinez-Morales, 2010	-0.820378	-0.815398	-0.683695	1.17841	1.83527	-0.820378	-0.815398	-0.649386	-0.109292	0.0644682		Nkx2.2 repressed
ENSMUSG00000051048	P4ha3		FP(?)	Eurexpress	-0.720977	-0.734706	-0.713028	0.0312526	2.14776	-0.720977	-0.734706	-0.687014	0.0962868	0.58043		Nkx2.2 repressed
ENSMUSG00000038175	Mylip				-0.633048	-0.70797	-0.695483	-0.0845104	2.20062	-0.633048	-0.70797	-0.600938	-0.105025	0.626358		Nkx2.2 repressed
ENSMUSG00000058145	Adamts17	secreted/glycosylated			-1.04499	-0.705319	-0.688077	0.718898	1.875	-1.04499	-0.705319	-0.705319	-0.082871	0.632686
ENSMUSG00000034324	Tmem132c	membrane/glycosylated			-0.969627	-0.733362	-0.647447	0.468997	1.94368	-0.969627	-0.733362	-0.661025	-0.194949	0.793736
ENSMUSG00000052504	Epha3	membrane/glycosylated			-0.722486	-0.63665	-0.729493	0.530888	2.05578	-0.722486	-0.63665	-0.710223	-0.396661	0.608841
ENSMUSG00000030022	Adamts9	secreted/glycosylated			-0.702212	-0.738408	-0.74299	0.490879	2.06059	-0.702212	-0.738408	-0.828211	-0.0254861	0.485839
ENSMUSG00000043496	Tril	membrane/glycosylated			-0.782995	-0.709845	-0.671492	0.228883	2.19464	-0.782995	-0.709845	-0.680771	0.136711	0.284866
ENSMUSG00000038775	Vill				-0.735092	-0.807618	-0.778736	0.0732885	2.03888	-0.735092	-0.807618	-0.753063	0.545994	0.416345
ENSMUSG00000024868	Dkk1	secreted/glycosylated	FP	Ribeiro, 2011	-0.748366	-0.559496	-1.0258	0.134536	1.82624	-0.748366	-0.559496	-0.931815	0.683978	0.62072
ENSMUSG00000022997	Wnt1	secreted/glycosylated	FP, RP	Ribeiro, 2011;Joksimovic, 2009	-1.03293	-0.682489	-0.912506	0.329409	1.55085	-1.03293	-0.682489	-0.778831	0.345365	1.18114
ENSMUSG00000042607	Asb4				-0.867787	-1.00506	-0.821154	0.52724	1.66283	-0.867787	-1.00506	-0.634625	0.0852188	1.05333
ENSMUSG00000028031	Dkk2	secreted/glycosylated			-0.828863	-0.831153	-0.82749	0.590492	1.39334	-0.828863	-0.831153	-0.826116	-0.0701951	1.39998
ENSMUSG00000030551	Nr2f2	transcription			-0.870195	-0.852419	-0.733165	0.948105	1.58443	-0.870195	-0.852419	-0.851519	-0.13419	0.908953
ENSMUSG00000004633	Chn2				-0.681612	-0.811172	-0.789151	-0.199341	1.83251	-0.681612	-0.811172	-0.739235	0.277425	1.11057
ENSMUSG00000026748	Plxdc2	membrane	FP(?)	Miller, 2007	-0.708754	-0.704965	-0.636074	-0.454204	1.36106	-0.708754	-0.704965	-0.687053	0.0810755	1.74891
ENSMUSG00000036422	Pcdh8	membrane/glycosylated	FP, p2(?), RP	Makarenkova, 2005	-1.09384	-1.11988	-0.612423	0.486301	1.56401	-1.09384	-1.11988	-0.57908	1.02276	0.332146
ENSMUSG00000001870	Ltbp1	secreted/glycosylated			-1.02964	-0.996939	-0.775382	0.717881	1.33105	-1.02964	-0.996939	-0.838061	1.00716	0.583938
ENSMUSG00000027820	Mme	membrane/glycosylated			-0.887493	-0.931446	-0.919654	0.633158	1.45646	-0.887493	-0.931446	-0.884277	0.667998	0.865249
ENSMUSG00000016763	Scube1	secreted/glycosylated			-0.976529	-0.914623	-0.811993	0.150424	1.3149	-0.976529	-0.914623	-0.796394	0.798385	1.23583
ENSMUSG00000022483	Col2a1	secreted/glycosylated	FP	Yan, 1995	-1.03177	-0.862558	-0.730842	-0.0164581	1.12979	-1.03177	-0.862558	-0.750955	0.773222	1.48957
ENSMUSG00000060487	Samd5				-0.893589	-0.910078	-0.811144	0.0376065	1.00062	-0.893589	-0.910078	-0.839493	0.996862	1.41921
ENSMUSG00000031209	Heph	membrane/glycosylated			-0.935716	-0.93014	-0.822672	0.0625416	0.615594	-0.935716	-0.93014	-0.67313	1.61182	1.0717
ENSMUSG00000047414	Flrt2	membrane/glycosylated			-0.732637	-0.737234	-0.655002	-0.303216	0.042441	-0.732637	-0.737234	-0.629209	1.02974	1.98512
Chizhikov, 2004	Development. 2004. 131:2693-705. Control of roof plate formation by Lmx1a in the developing spinal cord. Chizhikov VV, Millen KJ.
Dhoot, 2001	Science. 2001. 293:1663-6. Regulation of Wnt signaling and embryo patterning by an extracellular sulfatase. Dhoot GK, Gustafsson MK, Ai X, Sun W, Standiford DM, Emerson CP.
Ferrer-Vaquer, 2007	Gene Expr Patterns. 2007. 7:808-16. Expression of ASK1 during chick and early mouse development. Ferrer-Vaquer A, Maurey P, Firnberg N, Leibbrandt A, Neubüser A.
Gansner, 2008	Dev Dyn. 2008. 237: 3715–3726. Essential role for the alpha 1 chain of type VIII collagen in zebrafish notochord formation. Gansner JM, Gitlin JD.
Gennet, 2011	Proc Natl Acad Sci U S A. 2011. 108:9131-6. Doublesex and mab-3-related transcription factor 5 promotes midbrain dopaminergic identity in pluripotent stem cells by enforcing a ventral-medial progenitor fate. Gennet N, Gale E, Nan X, Farley E, Takacs K, Oberwallner B, Chambers D, Li M.
Joksimovic, 2009	Nat Neurosci. 2009. 12:125-31. Wnt antagonism of Shh facilitates midbrain floor plate neurogenesis. Joksimovic M, Yun BA, Kittappa R, Anderegg AM, Chang WW, Taketo MM, McKay RD, Awatramani RB.
Klar, 1992	Cell. 1992. 69:95-110. F-spondin: a gene expressed at high levels in the floor plate encodes a secreted protein that promotes neural cell adhesion and neurite extension. Klar A1, Baldassare M, Jessell TM.
Makarenkova, 2005	Biochim Biophys Acta. 2005. 1681:150-6. Alternatively spliced variants of protocadherin 8 exhibit distinct patterns of expression during mouse development. Makarenkova H, Sugiura H, Yamagata K, Owens G.
Mambetisaeva, 2005	Dev Dyn. 2005. 233:41-51. Robo family of proteins exhibit differential expression in mouse spinal cord and Robo-Slit interaction is required for midline crossing in vertebrate spinal cord. Mambetisaeva ET, Andrews W, Camurri L, Annan A, Sundaresan V.
Martínez-Morales, 1997	Development. 1997. 124:5139-47. Vitronectin is expressed in the ventral region of the neural tube and promotes the differentiation of motor neurons. Martínez-Morales JR, Barbas JA, Martí E, Bovolenta P, Edgar D, Rodríguez-Tébar A.
Martinez-Morales, 2010	EMBO Rep. 2010. 11:466-72. SOX5 controls cell cycle progression in neural progenitors by interfering with the WNT-beta-catenin pathway. Martinez-Morales PL, Quiroga AC, Barbas JA, Morales AV.
Mansour, 2014	Development. 141:574-84. Nato3 plays an integral role in dorsoventral patterning of the spinal cord by segregating floor plate/p3 fates via Nkx2.2 suppression and Foxa2 maintenance. Mansour AA, Khazanov-Zisman S, Netser Y, Klar A, Ben-Arie N.
Miller, 2007	Gene Expr Patterns. 2007. 7:635-44. Expression of Plxdc2/TEM7R in the developing nervous system of the mouse. Miller SF, Summerhurst K, Rünker AE, Kerjan G, Friedel RH, Chédotal A, Murphy P, Mitchell KJ.
Ribeiro, 2011	PLoS One. 2011 6:e15786. Dkk1 regulates ventral midbrain dopaminergic differentiation and morphogenesis. Ribeiro D, Ellwanger K, Glagow D, Theofilopoulos S, Corsini NS, Martin-Villalba A, Niehrs C, Arenas E.
Ribes, 2010	Genes Dev. 2010. 24:1186-200. Distinct Sonic Hedgehog signaling dynamics specify floor plate and ventral neuronal progenitors in the vertebrate neural tube. Ribes V, Balaskas N, Sasai N, Cruz C, Dessaud E, Cayuso J, Tozer S, Yang LL, Novitch B, Marti E, Briscoe J.
Yan, 1995	Dev Dyn. 1995. 203:363-76. Expression of a type II collagen gene in the zebrafish embryonic axis. Yan YL, Hatta K, Riggleman B, Postlethwait JH.
Yan, 2011	J Neurosci. 2011. 31:12413-25. Lmx1a and lmx1b function cooperatively to regulate proliferation, specification, and differentiation of midbrain dopaminergic progenitors. Yan CH, Levesque M, Claxton S, Johnson RL, Ang SL.

## Sheet: 3B
Fig3B-dorsal genes repressed in p3/repressed by Nkx2.2 and/or Nkx6.1							dorsal higher than (padj<0.05)
geneID	name	36h-dorsal(30)	36h-p3	36h-dorsal+Nkx2.2	36h-dorsal+Nkx6.1	36h-dorsal+Nkx2.2+Nkx6.1	d+Nkx2.2	d+Nkx6.1	d+Nkx2.2+Nkx6.1	classification
ENSMUSG00000029838	Ptn	-0.328501	-1.06917	1.64255	-0.224976	-0.0199011
ENSMUSG00000026360	Rgs2	0.382992	-1.40499	0.786777	-0.667456	0.902672
ENSMUSG00000027004	Frzb	0.770095	-1.56038	0.440227	-0.423757	0.773817
ENSMUSG00000060534	Dcc	0.530615	-1.11992	1.40959	-0.675519	-0.144764				Nkx6.1
ENSMUSG00000004872	Pax3	0.897494	-0.959007	1.25135	-0.618158	-0.571678				Nkx6.1
ENSMUSG00000043969	Emx2	1.07095	-1.15618	1.02761	-0.561477	-0.380899				Nkx6.1
ENSMUSG00000039410	Prdm16	1.11411	-0.977081	1.02263	-0.372563	-0.78709				Nkx6.1
ENSMUSG00000032128	Robo3	1.7077	-0.875232	-0.177865	-0.51683	-0.137773				Nkx6.1
ENSMUSG00000040478	Prdm13	1.63993	-0.752353	0.264052	-0.499139	-0.652487				Nkx6.1
ENSMUSG00000025469	Msx3	1.70937	-0.827892	0.00400225	-0.459894	-0.425589				Nkx6.1
ENSMUSG00000025128	Bhlhe22	1.72903	-0.30551	-0.458045	-0.830055	-0.135416				Nkx6.1 OR Nkx2.2
ENSMUSG00000030507	Dbx1	1.77558	-0.566589	-0.357256	-0.291803	-0.559929				Nkx6.1 OR Nkx2.2
ENSMUSG00000020205	Phlda1	1.69696	-0.756658	-0.515555	0.0973073	-0.522052				Nkx6.1 OR Nkx2.2
ENSMUSG00000022512	Cldn1	1.70136	-0.69171	-0.315081	0.0311323	-0.725706				Nkx6.1 OR Nkx2.2
ENSMUSG00000046743	Fat4	1.62351	-0.643944	-0.656803	0.321346	-0.644113				Nkx6.1 OR Nkx2.2
ENSMUSG00000031283	Chrdl1	1.63371	-0.768267	-0.42982	0.262354	-0.69798				Nkx6.1 OR Nkx2.2
ENSMUSG00000095105	Edaradd	1.60969	-0.761921	-0.417577	0.314759	-0.744946				Nkx6.1 OR Nkx2.2
ENSMUSG00000007279	Scube2	1.51044	-0.785268	-0.532376	0.536032	-0.728824				Nkx6.1 OR Nkx2.2
ENSMUSG00000034898	Filip1	1.54943	-0.447071	-0.947533	0.417364	-0.572186				Nkx6.1 OR Nkx2.2
ENSMUSG00000052504	Epha3	1.543	-0.744223	-0.326005	0.414476	-0.88725				Nkx6.1 OR Nkx2.2
ENSMUSG00000031734	Irx3	1.51379	-0.542389	-0.675322	0.52812	-0.824195				Nkx6.1 OR Nkx2.2
ENSMUSG00000001827	Folr1	1.52671	-0.800712	-0.540846	0.506738	-0.691893				Nkx6.1 OR Nkx2.2
ENSMUSG00000047586	Nccrp1	1.50841	-0.952203	-0.457643	0.500133	-0.598697				Nkx6.1 OR Nkx2.2
ENSMUSG00000040856	Dlk1	1.54725	-0.689573	-0.822007	0.458695	-0.494368				Nkx2.2
ENSMUSG00000038893	Fam117a	1.52433	-0.902918	-0.404684	0.472118	-0.688843				Nkx2.2
ENSMUSG00000018822	Sfrp5	1.4466	-0.921671	-0.377456	0.59876	-0.746237				Nkx2.2
ENSMUSG00000068748	Ptprz1	1.47252	-0.778229	-0.435054	0.578607	-0.837844				Nkx2.2
ENSMUSG00000019997	Ctgf	1.45574	-0.673685	-0.705221	0.642272	-0.719107				Nkx2.2
ENSMUSG00000049001	Ndnf	1.42775	-0.622999	-0.75199	0.683023	-0.735788				Nkx2.2
ENSMUSG00000074736	Tmem90b	1.42841	-0.690716	-0.685093	0.684968	-0.737572				Nkx2.2
ENSMUSG00000046733	Gprc5a	1.45579	-0.834186	-0.658604	0.631022	-0.594021				Nkx2.2
ENSMUSG00000090071	Cdk5r2	1.48511	-0.708446	-0.796188	0.583536	-0.564016				Nkx2.2
ENSMUSG00000010461	Eya4	1.47271	-0.716047	-0.669427	0.61459	-0.701824				Nkx2.2
ENSMUSG00000052957	Gas1	1.41951	-0.83773	-0.427282	0.660557	-0.81505				Nkx2.2
ENSMUSG00000038349	Plcl1	1.40201	-0.730997	-0.657796	0.723881	-0.737097				Nkx2.2
ENSMUSG00000044518	Foxe3	1.35508	-0.802002	-0.713958	0.786795	-0.625914				Nkx2.2
ENSMUSG00000031737	Irx5	1.38124	-0.625967	-0.708981	0.750359	-0.79665				Nkx2.2
ENSMUSG00000091002	Tcerg1l	1.35236	-0.534785	-0.807413	0.78015	-0.790309				Nkx2.2
ENSMUSG00000043639	Rbm20	1.37878	-0.840316	-0.718773	0.745873	-0.565567				Nkx2.2
ENSMUSG00000025085	Ablim1	1.34426	-0.765375	-0.584107	0.79821	-0.792992				Nkx2.2
ENSMUSG00000028132	Tmem56	1.28378	-0.799093	-0.618425	0.879875	-0.746139				Nkx2.2
ENSMUSG00000021318	Gli3	1.29395	-0.733309	-0.671359	0.871171	-0.760453				Nkx2.2
ENSMUSG00000004366	Sst	1.24237	-0.869595	-0.525355	0.916734	-0.764152				Nkx2.2
ENSMUSG00000034255	Arhgap27	1.22183	-0.801049	-0.578204	0.950128	-0.792707				Nkx2.2
ENSMUSG00000001507	Itga3	1.19366	-0.708473	-0.713446	0.991106	-0.762849				Nkx2.2
ENSMUSG00000024227	2610034M16Rik	1.16119	-0.647415	-0.718326	1.02303	-0.818479				Nkx2.2
ENSMUSG00000027955	Fam198b	0.709477	-0.618466	-0.810434	1.40818	-0.688752				Nkx2.2
ENSMUSG00000028883	Sema3a	0.738462	-0.763465	-0.566391	1.38568	-0.794285				Nkx2.2
ENSMUSG00000025083	Afap1l2	0.876921	-0.709043	-0.538205	1.27375	-0.903421				Nkx2.2
ENSMUSG00000028360	Slc44a5	0.918956	-0.950008	-0.55942	1.23484	-0.644372				Nkx2.2
ENSMUSG00000002980	Bcam	1.00165	-1.02854	-0.452675	1.13947	-0.659907				Nkx2.2 AND Nkx6.1
ENSMUSG00000032332	Col12a1	0.996605	-1.01304	-0.195975	1.08589	-0.873483				Nkx2.2 AND Nkx6.1
ENSMUSG00000057315	Arhgap24	0.778371	-0.994045	-0.30113	1.30286	-0.786057				Nkx2.2 AND Nkx6.1
ENSMUSG00000001622	Csn3	1.36423	-1.21463	-0.0840877	0.539237	-0.604747				Nkx2.2 AND Nkx6.1
ENSMUSG00000028128	F3	1.38109	-1.00874	-0.111163	0.586539	-0.84773				Nkx2.2 AND Nkx6.1
ENSMUSG00000055254	Ntrk2	1.22506	-0.986255	-0.251096	0.861536	-0.849249				Nkx2.2 AND Nkx6.1
ENSMUSG00000066842	Hmcn1	1.27261	-1.11003	-0.208884	0.765976	-0.719673				Nkx2.2 AND Nkx6.1
ENSMUSG00000003617	Cp	1.10197	-1.17384	-0.103378	0.918798	-0.743552				Nkx2.2 AND Nkx6.1
ENSMUSG00000042804	Gpr153	1.12089	-1.3289	0.193658	0.692748	-0.678394				Nkx2.2 AND Nkx6.1
ENSMUSG00000038668	Lpar1	1.20173	-1.06883	0.0896019	0.719615	-0.942112				Nkx2.2 AND Nkx6.1
ENSMUSG00000026312	Cdh7	1.29018	-1.05403	0.136642	0.567362	-0.940157				Nkx2.2 AND Nkx6.1
ENSMUSG00000081683	Fzd10	1.44667	-0.935138	0.111683	0.331035	-0.954253				Nkx2.2 AND Nkx6.1
ENSMUSG00000043168	4930426D05Rik	1.40301	-1.04913	0.205128	0.3257	-0.884714				Nkx2.2 AND Nkx6.1
ENSMUSG00000042514	Klhl14	1.50178	-1.02698	0.134409	0.188522	-0.797728				Nkx2.2 AND Nkx6.1
ENSMUSG00000028736	Pax7	1.54875	-1.00907	0.304477	-0.163094	-0.681068				Nkx2.2 AND Nkx6.1
ENSMUSG00000022687	Boc	1.51136	-1.01429	0.305103	-0.0321933	-0.769986				Nkx2.2 AND Nkx6.1
ENSMUSG00000028946	Hes3	1.61306	-0.926461	-0.0260559	0.0702677	-0.730812				Nkx2.2 AND Nkx6.1
ENSMUSG00000041703	Zic5	0.80139	-1.50856	0.4735	0.76124	-0.527568				Nkx2.2 AND Nkx6.1
ENSMUSG00000049313	Sorl1	0.433154	-1.54147	0.531977	0.990721	-0.414378
ENSMUSG00000066026	Dhrs3	1.01302	-1.54545	0.0844027	0.712828	-0.264801
ENSMUSG00000061524	Zic2	0.932077	-1.61243	0.412054	0.537586	-0.269289
ENSMUSG00000030283	St8sia1	0.8471	-1.20689	-0.390245	1.20937	-0.45933
ENSMUSG00000044117	2900011O08Rik	1.04559	-1.29516	-0.340918	0.980345	-0.389854
ENSMUSG00000022489	Pde1b	0.921599	-1.046	-0.900204	1.11283	-0.0882279
ENSMUSG00000022490	Ppp1r1a	0.698156	-1.37504	-0.744552	0.879883	0.541556

## Sheet: 3F
Fig3F-dorsal genes repressed in p3 AND/OR pMN
geneID	name	36h-dorsal	36h-p3	36h-pMN	padj(p3/d)<0.05	padj(pMN/d)<0.05	classified
ENSMUSG00000042757	Tmem108	0.876357	0.212973	-1.08933			repressed in pMN
ENSMUSG00000051910	Sox6	0.897285	0.180769	-1.07805			repressed in pMN
ENSMUSG00000025083	Afap1l2	1.04698	-0.101747	-0.945237			repressed in pMN
ENSMUSG00000022577	Ly6h	1.07919	-0.183908	-0.895282			repressed in pMN
ENSMUSG00000027955	Fam198b	1.08475	-0.199617	-0.885135			repressed in pMN
ENSMUSG00000057914	Cacnb2	1.09174	-0.220175	-0.871565			repressed in pMN
ENSMUSG00000024789	Jak2	1.12414	-0.333518	-0.79062			repressed in pMN and p3
ENSMUSG00000024087	Cyp1b1	1.13303	-0.373673	-0.759354			repressed in pMN and p3
ENSMUSG00000035783	Acta2	1.14231	-0.425028	-0.717278			repressed in pMN and p3
ENSMUSG00000045871	Slitrk6	1.14586	-0.449389	-0.696466			repressed in pMN and p3
ENSMUSG00000066026	Dhrs3	1.14757	-0.462826	-0.684745			repressed in pMN and p3
ENSMUSG00000045104	Gm5514	1.14865	-0.4721	-0.676551			repressed in pMN and p3
ENSMUSG00000030246	Ldhb	1.15054	-0.490418	-0.660118			repressed in pMN and p3
ENSMUSG00000034255	Arhgap27	1.15119	-0.497683	-0.653507			repressed in pMN and p3
ENSMUSG00000044117	2900011O08Rik	1.15188	-0.506068	-0.64581			repressed in pMN and p3
ENSMUSG00000030782	Tgfb1i1	1.15229	-0.511618	-0.640676			repressed in pMN and p3
ENSMUSG00000020205	Phlda1	1.15246	-0.513936	-0.638522			repressed in pMN and p3
ENSMUSG00000043969	Emx2	1.15274	-0.518079	-0.634659			repressed in pMN and p3
ENSMUSG00000040856	Dlk1	1.15283	-0.519474	-0.633354			repressed in pMN and p3
ENSMUSG00000042804	Gpr153	1.15282	-0.519398	-0.633424			repressed in pMN and p3
ENSMUSG00000038349	Plcl1	1.15288	-0.520262	-0.632615			repressed in pMN and p3
ENSMUSG00000031283	Chrdl1	1.15359	-0.533024	-0.62057			repressed in pMN and p3
ENSMUSG00000029838	Ptn	1.15363	-0.533776	-0.619854			repressed in pMN and p3
ENSMUSG00000047759	Hs3st3a1	1.15385	-0.538469	-0.615378			repressed in pMN and p3
ENSMUSG00000022512	Cldn1	1.15388	-0.539132	-0.614743			repressed in pMN and p3
ENSMUSG00000004231	Pax2	1.15402	-0.542758	-0.611265			repressed in pMN and p3
ENSMUSG00000001507	Itga3	1.15436	-0.552863	-0.601496			repressed in pMN and p3
ENSMUSG00000047586	Nccrp1	1.15438	-0.553803	-0.600582			repressed in pMN and p3
ENSMUSG00000055254	Ntrk2	1.15439	-0.554074	-0.600318			repressed in pMN and p3
ENSMUSG00000027004	Frzb	1.15439	-0.554154	-0.60024			repressed in pMN and p3
ENSMUSG00000034898	Filip1	1.1544	-0.55451	-0.599893			repressed in pMN and p3
ENSMUSG00000039410	Prdm16	1.15451	-0.559196	-0.595317			repressed in pMN and p3
ENSMUSG00000046743	Fat4	1.15454	-0.560684	-0.593857			repressed in pMN and p3
ENSMUSG00000004366	Sst	1.15463	-0.566143	-0.588486			repressed in pMN and p3
ENSMUSG00000032128	Robo3	1.15464	-0.567043	-0.587597			repressed in pMN and p3
ENSMUSG00000028946	Hes3	1.1547	-0.575092	-0.579606			repressed in pMN and p3
ENSMUSG00000032332	Col12a1	1.1547	-0.575696	-0.579003			repressed in pMN and p3
ENSMUSG00000025469	Msx3	1.1547	-0.578333	-0.576367			repressed in pMN and p3
ENSMUSG00000004872	Pax3	1.1547	-0.578656	-0.576044			repressed in pMN and p3
ENSMUSG00000040478	Prdm13	1.1547	-0.579177	-0.575522			repressed in pMN and p3
ENSMUSG00000028736	Pax7	1.1547	-0.578988	-0.575711			repressed in pMN and p3
ENSMUSG00000043168	4930426D05Rik	1.15469	-0.581089	-0.573603			repressed in pMN and p3
ENSMUSG00000030507	Dbx1	1.15469	-0.581609	-0.573081			repressed in pMN and p3
ENSMUSG00000018822	Sfrp5	1.1546	-0.590518	-0.564081			repressed in pMN and p3
ENSMUSG00000028132	Tmem56	1.1546	-0.590305	-0.564298			repressed in pMN and p3
ENSMUSG00000042514	Klhl14	1.15457	-0.592111	-0.562463			repressed in pMN and p3
ENSMUSG00000025085	Ablim1	1.15453	-0.594673	-0.559852			repressed in pMN and p3
ENSMUSG00000028360	Slc44a5	1.15448	-0.596944	-0.557532			repressed in pMN and p3
ENSMUSG00000022490	Ppp1r1a	1.15444	-0.598632	-0.555804			repressed in pMN and p3
ENSMUSG00000044518	Foxe3	1.15437	-0.601218	-0.553149			repressed in pMN and p3
ENSMUSG00000052504	Epha3	1.15435	-0.601739	-0.552613			repressed in pMN and p3
ENSMUSG00000001827	Folr1	1.15429	-0.603944	-0.550342			repressed in pMN and p3
ENSMUSG00000003617	Cp	1.15429	-0.603885	-0.550403			repressed in pMN and p3
ENSMUSG00000046733	Gprc5a	1.15427	-0.60439	-0.549881			repressed in pMN and p3
ENSMUSG00000022687	Boc	1.15405	-0.610515	-0.543538			repressed in pMN and p3
ENSMUSG00000001622	Csn3	1.15404	-0.610774	-0.543269			repressed in pMN and p3
ENSMUSG00000007279	Scube2	1.15369	-0.618669	-0.535021			repressed in pMN and p3
ENSMUSG00000091002	Tcerg1l	1.15342	-0.623744	-0.529679			repressed in pMN and p3
ENSMUSG00000060534	Dcc	1.15339	-0.62437	-0.529018			repressed in pMN and p3
ENSMUSG00000024227	2610034M16Rik	1.15329	-0.625978	-0.527316			repressed in pMN and p3
ENSMUSG00000074736	Tmem90b	1.15302	-0.630481	-0.522536			repressed in pMN and p3
ENSMUSG00000031737	Irx5	1.15303	-0.630223	-0.522811			repressed in pMN and p3
ENSMUSG00000019997	Ctgf	1.1522	-0.641939	-0.510256			repressed in pMN and p3
ENSMUSG00000031734	Irx3	1.15204	-0.643833	-0.50821			repressed in pMN and p3
ENSMUSG00000026312	Cdh7	1.15165	-0.648424	-0.503229			repressed in pMN and p3
ENSMUSG00000010461	Eya4	1.15125	-0.652889	-0.498359			repressed in pMN and p3
ENSMUSG00000068748	Ptprz1	1.15113	-0.654135	-0.496996			repressed in pMN and p3
ENSMUSG00000041703	Zic5	1.15092	-0.656303	-0.494618			repressed in pMN and p3
ENSMUSG00000038668	Lpar1	1.15019	-0.663372	-0.48682			repressed in pMN and p3
ENSMUSG00000043639	Rbm20	1.15006	-0.664636	-0.485419			repressed in pMN and p3
ENSMUSG00000038893	Fam117a	1.14941	-0.670351	-0.479055			repressed in pMN and p3
ENSMUSG00000052957	Gas1	1.14905	-0.673359	-0.475688			repressed in pMN and p3
ENSMUSG00000090071	Cdk5r2	1.14843	-0.678276	-0.470156			repressed in pMN and p3
ENSMUSG00000039405	Prss23	1.14775	-0.683459	-0.464287			repressed in pMN and p3
ENSMUSG00000049001	Ndnf	1.14728	-0.686842	-0.460436			repressed in pMN and p3
ENSMUSG00000061524	Zic2	1.14652	-0.692054	-0.454471			repressed in pMN and p3
ENSMUSG00000021318	Gli3	1.14652	-0.692111	-0.454405			repressed in pMN and p3
ENSMUSG00000095105	Edaradd	1.14051	-0.726573	-0.413933			repressed in pMN and p3
ENSMUSG00000028883	Sema3a	1.13881	-0.734712	-0.404103			repressed in pMN and p3
ENSMUSG00000055373	Fut9	1.13845	-0.736401	-0.40205			repressed in pMN and p3
ENSMUSG00000030844	Rgs10	1.11931	-0.805325	-0.313989			repressed in p3
ENSMUSG00000057315	Arhgap24	1.11438	-0.819147	-0.295231			repressed in p3
ENSMUSG00000081683	Fzd10	1.09989	-0.854387	-0.2455			repressed in p3
ENSMUSG00000028128	F3	1.09263	-0.869764	-0.222866			repressed in p3
ENSMUSG00000040147	Maob	1.08564	-0.883471	-0.202165			repressed in p3
ENSMUSG00000027168	Pax6	1.05831	-0.92913	-0.129184			repressed in p3

## Sheet: 3G
Fig3G-dorsal genes repressed in pMN/repressed by Olig2
geneID	name	36h-dorsal(300RA)	36h-pMN	36h-dorsal+Olig2	padj(d+Olig2/d)<0.05	classified
ENSMUSG00000024227	2610034M16Rik	1.14241	-0.42567	-0.716737		Olig2 repressed
ENSMUSG00000028883	Sema3a	1.14955	-0.480401	-0.669146		Olig2 repressed
ENSMUSG00000095105	Edaradd	1.1498	-0.482895	-0.666908		Olig2 repressed
ENSMUSG00000022577	Ly6h	1.15113	-0.497008	-0.654124		Olig2 repressed
ENSMUSG00000090071	Cdk5r2	1.15115	-0.497205	-0.653944		Olig2 repressed
ENSMUSG00000047759	Hs3st3a1	1.1534	-0.529237	-0.624162		Olig2 repressed
ENSMUSG00000055373	Fut9	1.1537	-0.535261	-0.61844		Olig2 repressed
ENSMUSG00000091002	Tcerg1l	1.15463	-0.566226	-0.588404		Olig2 repressed
ENSMUSG00000074736	Tmem90b	1.15466	-0.569105	-0.585556		Olig2 repressed
ENSMUSG00000043639	Rbm20	1.15457	-0.592461	-0.562106		Olig2 repressed
ENSMUSG00000032128	Robo3	1.15454	-0.593756	-0.560787		Olig2 repressed
ENSMUSG00000024087	Cyp1b1	1.1543	-0.603423	-0.550879		Olig2 repressed
ENSMUSG00000031734	Irx3	1.15385	-0.615381	-0.538465		Olig2 repressed
ENSMUSG00000038668	Lpar1	1.15365	-0.619555	-0.534091		Olig2 repressed
ENSMUSG00000046743	Fat4	1.1524	-0.639229	-0.513176		Olig2 repressed
ENSMUSG00000049001	Ndnf	1.15092	-0.656337	-0.494581		Olig2 repressed
ENSMUSG00000007279	Scube2	1.15077	-0.657846	-0.492922		Olig2 repressed
ENSMUSG00000044518	Foxe3	1.15053	-0.660158	-0.490375		Olig2 repressed
ENSMUSG00000003617	Cp	1.15045	-0.660982	-0.489464		Olig2 repressed
ENSMUSG00000010461	Eya4	1.15039	-0.661488	-0.488906		Olig2 repressed
ENSMUSG00000028132	Tmem56	1.1485	-0.677727	-0.470775		Olig2 repressed
ENSMUSG00000031737	Irx5	1.14754	-0.684987	-0.46255		Olig2 repressed
ENSMUSG00000028946	Hes3	1.14743	-0.68578	-0.461647		Olig2 repressed
ENSMUSG00000043168	4930426D05Rik	1.14607	-0.695101	-0.450964		Olig2 repressed
ENSMUSG00000025469	Msx3	1.14575	-0.697144	-0.448606		Olig2 repressed
ENSMUSG00000042757	Tmem108	1.14497	-0.702038	-0.442931		Olig2 repressed
ENSMUSG00000001827	Folr1	1.14322	-0.712245	-0.43098		Olig2 repressed
ENSMUSG00000031283	Chrdl1	1.1427	-0.715138	-0.427563		Olig2 repressed
ENSMUSG00000022512	Cldn1	1.14112	-0.72349	-0.417628		Olig2 repressed
ENSMUSG00000034255	Arhgap27	1.13898	-0.733925	-0.405058		Olig2 repressed
ENSMUSG00000001622	Csn3	1.13377	-0.756421	-0.377349		Olig2 repressed
ENSMUSG00000030782	Tgfb1i1	1.13069	-0.76823	-0.362455		Olig2 repressed
ENSMUSG00000027955	Fam198b	1.12968	-0.771893	-0.357784		Olig2 repressed
ENSMUSG00000032332	Col12a1	1.12932	-0.773163	-0.35616		Olig2 repressed
ENSMUSG00000021318	Gli3	1.12737	-0.779973	-0.347395		Olig2 repressed
ENSMUSG00000043969	Emx2	1.12661	-0.782547	-0.34406		Olig2 repressed
ENSMUSG00000028360	Slc44a5	1.12422	-0.790358	-0.333862		Olig2 repressed
ENSMUSG00000034898	Filip1	1.12397	-0.791141	-0.332833		Olig2 repressed
ENSMUSG00000040478	Prdm13	1.1192	-0.805656	-0.313544		Olig2 repressed
ENSMUSG00000038349	Plcl1	1.11664	-0.812955	-0.303682		Olig2 repressed
ENSMUSG00000042514	Klhl14	1.11646	-0.81345	-0.303011		Olig2 repressed
ENSMUSG00000047586	Nccrp1	1.11453	-0.818743	-0.295785		Olig2 repressed
ENSMUSG00000038893	Fam117a	1.11164	-0.826358	-0.285283		Olig2 repressed
ENSMUSG00000022490	Ppp1r1a	1.11048	-0.829321	-0.281163		Olig2 repressed
ENSMUSG00000018822	Sfrp5	1.11071	-0.828741	-0.281971		Olig2 repressed
ENSMUSG00000040856	Dlk1	1.09961	-0.854997	-0.244614
ENSMUSG00000025085	Ablim1	1.09937	-0.855525	-0.243846
ENSMUSG00000024789	Jak2	1.09732	-0.859973	-0.237348
ENSMUSG00000022687	Boc	1.09323	-0.868531	-0.224704
ENSMUSG00000019997	Ctgf	1.09113	-0.872791	-0.218338
ENSMUSG00000026312	Cdh7	1.08751	-0.879896	-0.207615
ENSMUSG00000004366	Sst	1.08714	-0.880607	-0.206534
ENSMUSG00000039405	Prss23	1.08514	-0.884417	-0.200718
ENSMUSG00000052957	Gas1	1.08427	-0.886047	-0.198218
ENSMUSG00000020205	Phlda1	1.07807	-0.897263	-0.180804
ENSMUSG00000051910	Sox6	1.05606	-0.932451	-0.123606
ENSMUSG00000046733	Gprc5a	0.979227	-1.01955	0.0403256
ENSMUSG00000042804	Gpr153	0.977831	-1.02079	0.0429543
ENSMUSG00000025083	Afap1l2	0.95462	-1.03992	0.0852953
ENSMUSG00000035783	Acta2	0.953709	-1.04062	0.0869086
ENSMUSG00000045871	Slitrk6	0.938736	-1.05167	0.112939
ENSMUSG00000001507	Itga3	0.938483	-1.05185	0.113371
ENSMUSG00000039410	Prdm16	0.9258	-1.06054	0.134738
ENSMUSG00000055254	Ntrk2	0.840835	-1.1058	0.264964
ENSMUSG00000027004	Frzb	0.826917	-1.11142	0.284507
ENSMUSG00000057914	Cacnb2	0.795139	-1.1227	0.327562
ENSMUSG00000004231	Pax2	0.759887	-1.13289	0.373004
ENSMUSG00000044117	2900011O08Rik	0.752302	-1.13479	0.382486
ENSMUSG00000004872	Pax3	0.740335	-1.13758	0.397249
ENSMUSG00000052504	Epha3	0.689019	-1.14697	0.457949
ENSMUSG00000066026	Dhrs3	0.504446	-1.15175	0.647305
ENSMUSG00000068748	Ptprz1	0.463075	-1.1476	0.684526
ENSMUSG00000030507	Dbx1	0.461985	-1.14747	0.685483
ENSMUSG00000061524	Zic2	0.345406	-1.12692	0.781509
ENSMUSG00000041703	Zic5	0.266581	-1.10628	0.839695
ENSMUSG00000060534	Dcc	0.236219	-1.09696	0.860742
ENSMUSG00000028736	Pax7	0.154039	-1.06808	0.914043
ENSMUSG00000029838	Ptn	0.133476	-1.06003	0.926559
ENSMUSG00000030246	Ldhb	0.0163231	-1.00806	0.991739
ENSMUSG00000045104	Gm5514	-0.00199797	-0.999	1.001

## Sheet: S3
FigS3B,C – early and late FP genes
geneID	name	0h-FP	9h-FP	18h-FP	36h-FP	60h-FP	classified
ENSMUSG00000021703	Serinc5	-1.15495	-0.0522285	1.60577	-0.147291	-0.2513	FP-early
ENSMUSG00000021136	Smoc1	-0.972037	-0.0390046	0.216199	1.55738	-0.762534	FP-early
ENSMUSG00000047446	Arl4a	-1.18742	-0.223562	0.41706	1.46448	-0.47056	FP-early
ENSMUSG00000051379	Flrt3	-1.10946	-0.116378	0.604529	1.35877	-0.737464	FP-early
ENSMUSG00000031891	Hsd11b2	-1.20495	-0.0883467	1.32657	0.607846	-0.641117	FP-early
ENSMUSG00000064080	Fbln2	-1.09162	-0.104427	0.892879	1.14009	-0.836915	FP-early
ENSMUSG00000025921	Rdh10	-0.867923	-0.0674585	0.936995	1.08644	-1.08805	FP-early
ENSMUSG00000063531	Sema3e	-0.778706	-0.525199	1.22072	0.942748	-0.859564	FP-early
ENSMUSG00000027674	Pex5l	-0.809453	-0.537325	0.742933	1.37937	-0.775529	FP-early
ENSMUSG00000051490	Foxd4	-0.912315	-0.66744	0.93456	1.22832	-0.583124	FP-early
ENSMUSG00000041633	Kctd12b	-1.04137	-0.732187	1.13107	0.989727	-0.347237	FP-early
ENSMUSG00000041688	Amot	-1.16251	-0.685108	0.802757	1.22561	-0.180743	FP-early
ENSMUSG00000051043	Gprc5c	-0.559045	-1.21052	0.960613	1.10166	-0.292703	FP-early
ENSMUSG00000025491	Ifitm1	-0.48773	-0.444927	0.636415	1.39617	-1.09993	FP-early
ENSMUSG00000028417	Tal2	-0.457428	-0.679317	0.245266	1.64402	-0.752543	FP-early
ENSMUSG00000048027	Rgmb	-1.55393	-0.418417	0.441816	0.617303	0.913224	FP-early
ENSMUSG00000061517	Sox21	-1.47554	-0.596981	0.591215	0.839957	0.64135	FP-early
ENSMUSG00000016179	Camk1g	-1.05395	-1.09837	0.551054	1.02098	0.580278	FP-early
ENSMUSG00000046634	Pkd1l1	-0.928832	-0.864966	0.0857276	1.53337	0.174696	FP-early
ENSMUSG00000045871	Slitrk6	-1.07931	-0.790306	0.27578	1.45429	0.139544	FP-early
ENSMUSG00000015243	Abca1	-0.960988	-0.874692	-0.073869	1.44608	0.463465	FP-early
ENSMUSG00000020173	Cobl	-1.03258	-0.876699	-0.0545515	1.32389	0.639938	FP-early
ENSMUSG00000026185	Igfbp5	-0.967881	-0.927423	-0.162658	1.20078	0.857185	FP-early
ENSMUSG00000055653	Gpc3	-0.986078	-0.833928	-0.270759	1.23676	0.854005	FP-early
ENSMUSG00000086141	9030622O22Rik	-0.949125	-0.871207	-0.246476	1.30132	0.765483	FP-early
ENSMUSG00000024299	Adamts10	-1.06268	-0.745148	-0.28306	1.20267	0.888223	FP-early
ENSMUSG00000029309	Sparcl1	-0.920884	-0.755039	-0.403267	1.39858	0.680606	FP-early
ENSMUSG00000079055	Slc8a3	-1.04679	-0.584602	-0.510719	1.01061	1.13151	FP-early
ENSMUSG00000057315	Arhgap24	-1.01525	-0.782018	-0.323389	1.01259	1.10807	FP-early
ENSMUSG00000070867	Gm12824	-0.889977	-0.73473	-0.510052	0.813056	1.3217	FP-early
ENSMUSG00000048583	Igf2	-0.944151	-0.711429	-0.489653	0.897007	1.24823	FP-early
ENSMUSG00000031616	Ednra	-0.854263	-0.806781	-0.500969	0.956066	1.20595	FP-early
ENSMUSG00000046743	Fat4	-0.871271	-0.845526	-0.428262	0.927743	1.21732	FP-early
ENSMUSG00000025932	Eya1	-0.882751	-0.846959	-0.393894	0.845691	1.27791	FP-early
ENSMUSG00000040624	Plekhg1	-0.783322	-0.871168	-0.470946	0.79166	1.33378	FP-early
ENSMUSG00000035451	Foxa1	-0.868954	-0.843851	-0.372746	0.711765	1.37379	FP-early
ENSMUSG00000033306	Lpp	-1.04261	-0.778742	-0.230642	0.753984	1.29801	FP-early
ENSMUSG00000039239	Tgfb2	-0.669075	-0.660349	-0.496161	1.68859	0.136995	FP-early
ENSMUSG00000079598	Clec2l	-0.826616	-0.693798	-0.430011	1.58692	0.363509	FP-early
ENSMUSG00000046618	Olfml2a	-0.44838	-0.860897	-0.292908	1.71993	-0.117744	FP-early
ENSMUSG00000053093	Myh7	-0.705522	-0.716493	-0.331769	1.69571	0.0580743	FP-early
ENSMUSG00000000805	Car4	-0.75949	-0.758889	-0.134127	1.68179	-0.0292838	FP-early
ENSMUSG00000036412	Arsi	-0.726855	-0.725384	-0.129843	1.70678	-0.124696	FP-early
ENSMUSG00000058153	Sez6l	-0.620538	-0.632102	-0.605668	1.67812	0.180192	FP-early
ENSMUSG00000029413	Naaa	-0.709846	-0.701041	-0.661418	1.49439	0.577915	FP-early
ENSMUSG00000040046	Tph1	-0.721463	-0.721463	-0.612849	1.51281	0.542967	FP-early
ENSMUSG00000028780	Sema3c	-0.764185	-0.757259	-0.571166	1.45056	0.64205	FP-early
ENSMUSG00000034614	Pik3ip1	-0.655285	-0.875814	-0.578975	1.40298	0.707092	FP-early
ENSMUSG00000029130	Rnf32	-0.824383	-0.739991	-0.620039	1.12777	1.05665	FP-early
ENSMUSG00000029333	Rasgef1b	-0.832437	-0.830461	-0.507657	1.13007	1.04048	FP-early
ENSMUSG00000074968	Ano3	-0.90734	-0.753018	-0.49541	1.22036	0.93541	FP-early
ENSMUSG00000029761	Cald1	-0.759155	-0.866261	-0.525236	1.28118	0.869471	FP-early
ENSMUSG00000023055	Calcoco1	-0.751623	-0.811614	-0.59099	1.30812	0.846104	FP-early
ENSMUSG00000038132	Rbm24	-0.76158	-0.805957	-0.574458	1.34151	0.800484	FP-early
ENSMUSG00000019929	Dcn	-0.736118	-0.756803	-0.680761	1.25932	0.914366	FP-early
ENSMUSG00000028173	Wls	-0.864222	-0.507874	-0.778942	1.26911	0.88193	FP-early
ENSMUSG00000049382	Krt8	-0.320024	-0.633884	-0.627396	1.75291	-0.171609	FP-early
ENSMUSG00000031841	Cdh13	-0.345035	-0.522775	-0.872229	1.68642	0.0536231	FP-early
ENSMUSG00000023043	Krt18	-0.487932	-0.702278	-0.788424	1.57652	0.402112	FP-early
ENSMUSG00000021848	Otx2	-0.0943818	-1.14723	-0.749758	1.25069	0.74068	FP-early
ENSMUSG00000022425	Enpp2	0.0921043	-1.08495	-0.955471	1.01609	0.932225	FP-early
ENSMUSG00000004665	Cnn2	-0.328728	-0.884345	-0.909411	0.938004	1.18448	FP-early
ENSMUSG00000028707	Dmbx1	-0.00700715	-0.972083	-0.995971	0.750243	1.22482	FP-early
ENSMUSG00000079022	Col22a1	-0.755742	-0.750475	-0.668021	0.920185	1.25405	FP-early
ENSMUSG00000062713	Sim2	-0.742925	-0.736561	-0.705651	0.992112	1.19303	FP-early
ENSMUSG00000067276	Capn6	-0.753047	-0.750742	-0.684942	1.04491	1.14382	FP-early
ENSMUSG00000041540	Sox5	-0.754461	-0.750544	-0.646954	0.817659	1.3343	FP-late
ENSMUSG00000030551	Nr2f2	-0.760081	-0.744824	-0.642465	0.8006	1.34677	FP-late
ENSMUSG00000001870	Ltbp1	-0.800041	-0.770277	-0.56863	0.790442	1.34851	FP-late
ENSMUSG00000022840	Adcy5	-0.735751	-0.769144	-0.616736	0.717257	1.40437	FP-late
ENSMUSG00000043531	Sorcs1	-0.772315	-0.757161	-0.587088	0.707823	1.40874	FP-late
ENSMUSG00000031209	Heph	-0.756183	-0.748281	-0.595996	0.658382	1.44208	FP-late
ENSMUSG00000020032	Nuak1	-0.703627	-0.679435	-0.713848	0.639077	1.45783	FP-late
ENSMUSG00000028031	Dkk2	-0.702114	-0.704321	-0.700789	0.666529	1.44069	FP-late
ENSMUSG00000027820	Mme	-0.681883	-0.721437	-0.710825	0.68661	1.42754	FP-late
ENSMUSG00000002944	Cd36	-0.691966	-0.709129	-0.735169	0.755055	1.38121	FP-late
ENSMUSG00000030306	Tmtc1	-0.623367	-0.811452	-0.653595	0.628853	1.45956	FP-late
ENSMUSG00000032667	Pon2	-0.652389	-0.798045	-0.604064	0.54655	1.50795	FP-late
ENSMUSG00000042607	Asb4	-0.658322	-0.776142	-0.618298	0.539037	1.51372	FP-late
ENSMUSG00000068196	Col8a1	-0.656868	-0.681712	-0.717203	0.53989	1.51589	FP-late
ENSMUSG00000032265	Fam46a	-0.597452	-0.737245	-0.721713	0.546416	1.50999	FP-late
ENSMUSG00000035799	Twist1	-0.598797	-0.721741	-0.715762	0.500966	1.53533	FP-late
ENSMUSG00000022997	Wnt1	-0.809195	-0.488187	-0.698883	0.438712	1.55755	FP-late
ENSMUSG00000024743	Syt7	-0.783582	-0.658224	-0.587179	0.490294	1.53869	FP-late
ENSMUSG00000031284	Pak3	-0.841792	-0.639466	-0.553867	0.515153	1.51997	FP-late
ENSMUSG00000058145	Adamts17	-0.872073	-0.596799	-0.582826	0.557395	1.4943	FP-late
ENSMUSG00000063063	Ctnna2	-0.710435	-0.67315	-0.657121	0.506495	1.53421	FP-late
ENSMUSG00000029781	Fkbp9	-0.690781	-0.688144	-0.660677	0.503663	1.53594	FP-late
ENSMUSG00000039208	Metrnl	-0.681305	-0.683051	-0.664319	0.480396	1.54828	FP-late
ENSMUSG00000022577	Ly6h	-0.680427	-0.659488	-0.640745	0.386163	1.5945	FP-late
ENSMUSG00000047497	Adamts12	-0.681168	-0.672732	-0.64086	0.412911	1.58185	FP-late
ENSMUSG00000060487	Samd5	-0.692376	-0.712119	-0.593663	0.422561	1.5756	FP-late
ENSMUSG00000016763	Scube1	-0.738761	-0.676022	-0.572014	0.403337	1.58346	FP-late
ENSMUSG00000028125	Abca4	-0.883524	-0.601896	-0.469627	0.375256	1.57979	FP-late
ENSMUSG00000022483	Col2a1	-0.820348	-0.63004	-0.4819	0.321557	1.61073	FP-late
ENSMUSG00000034324	Tmem132c	-0.809022	-0.614389	-0.543614	0.3761	1.59093	FP-late
ENSMUSG00000038765	Lmx1b	-0.680617	-0.757288	-0.488643	0.304217	1.62233	FP-late
ENSMUSG00000052951	C130021I20Rik	-0.722222	-0.707298	-0.522026	0.342785	1.60876	FP-late
ENSMUSG00000038156	Spon1	-0.828629	-0.707465	-0.365929	0.291422	1.6106	FP-late
ENSMUSG00000037206	Islr	-0.777293	-0.752695	-0.459528	0.429509	1.56001	FP-late
ENSMUSG00000047414	Flrt2	-0.749569	-0.763055	-0.521814	0.510202	1.52424	FP-late
ENSMUSG00000036422	Pcdh8	-0.808789	-0.831222	-0.393985	0.552705	1.48129	FP-late
ENSMUSG00000038576	Susd4	-0.871504	-0.70727	-0.418495	0.464515	1.53275	FP-late
ENSMUSG00000030226	Lmo3	-0.650202	-0.615931	-0.487414	0.0333193	1.72023	FP-late
ENSMUSG00000039145	Camk1d	-0.582021	-0.626478	-0.484216	-0.0485366	1.74125	FP-late
ENSMUSG00000027495	2010011I20Rik	-0.58127	-0.610047	-0.56292	0.0302365	1.724	FP-late
ENSMUSG00000051048	P4ha3	-0.58161	-0.592654	-0.575216	0.023483	1.726	FP-late
ENSMUSG00000068617	Efcab1	-0.565287	-0.599192	-0.567213	-0.00027	1.73196	FP-late
ENSMUSG00000017344	Vtn	-0.593017	-0.591229	-0.550024	0.00330385	1.73097	FP-late
ENSMUSG00000030208	Emp1	-0.549874	-0.582648	-0.582243	-0.0226585	1.73742	FP-late
ENSMUSG00000035277	Arx	-0.576723	-0.576391	-0.571413	-0.00999043	1.73452	FP-late
ENSMUSG00000027832	Ptx3	-0.575973	-0.571419	-0.564589	-0.0264876	1.73847	FP-late
ENSMUSG00000031558	Slit2	-0.578334	-0.573868	-0.547407	-0.0424446	1.74205	FP-late
ENSMUSG00000038175	Mylip	-0.51983	-0.579844	-0.569841	-0.0804465	1.74996	FP-late
ENSMUSG00000004633	Chn2	-0.490711	-0.605915	-0.586333	-0.0618773	1.74484	FP-late
ENSMUSG00000041417	Pik3r1	-0.618939	-0.590752	-0.57935	0.0784481	1.71059	FP-late
ENSMUSG00000056174	Col8a2	-0.594769	-0.601333	-0.586723	0.0694734	1.71335	FP-late
ENSMUSG00000038775	Vill	-0.56827	-0.627723	-0.604047	0.0943873	1.70565	FP-late
ENSMUSG00000045776	Lrtm1	-0.605264	-0.608583	-0.593314	0.104097	1.70306	FP-late
ENSMUSG00000049538	Adamts16	-0.609234	-0.61093	-0.602448	0.126546	1.69607	FP-late
ENSMUSG00000024593	Megf10	-0.639516	-0.623201	-0.559287	0.126786	1.69522	FP-late
ENSMUSG00000043496	Tril	-0.658797	-0.601072	-0.570806	0.139712	1.69096	FP-late
ENSMUSG00000063873	Slc24a3	-0.667347	-0.623874	-0.556248	0.165629	1.68184	FP-late
ENSMUSG00000066720	Cldn9	-0.67175	-0.603563	-0.592315	0.195704	1.67192	FP-late
ENSMUSG00000029193	Cckar	-0.633501	-0.62704	-0.594143	0.174824	1.67986	FP-late
ENSMUSG00000032625	Thsd7a	-0.558082	-0.727306	-0.669386	0.344567	1.61021	FP-late
ENSMUSG00000056306	Sertm1	-0.610472	-0.695323	-0.636883	0.318947	1.62373	FP-late
ENSMUSG00000030022	Adamts9	-0.630786	-0.660216	-0.663942	0.33931	1.61563	FP-late
ENSMUSG00000046518	Ferd3l	-0.651835	-0.651835	-0.642233	0.323148	1.62276	FP-late
ENSMUSG00000052504	Epha3	-0.675875	-0.605306	-0.681635	0.354571	1.60824	FP-late
ENSMUSG00000026686	Lmx1a	-0.635029	-0.658077	-0.633238	0.289642	1.6367	FP-late
ENSMUSG00000016918	Sulf1	-0.653979	-0.652738	-0.61665	0.284808	1.63856	FP-late
ENSMUSG00000002633	Shh	-0.638584	-0.636324	-0.626479	0.24813	1.65326	FP-late
ENSMUSG00000037348	Paqr7	-0.599362	-0.644202	-0.639603	0.219256	1.66391	FP-late
ENSMUSG00000026360	Rgs2	-0.6045	-0.657328	-0.61831	0.214557	1.66558	FP-late
ENSMUSG00000035274	Tpbg	-0.60285	-0.685257	-0.600896	0.229745	1.65926	FP-late
ENSMUSG00000024868	Dkk1	-0.588087	-0.42324	-0.830232	0.182515	1.65904	FP-late
ENSMUSG00000036528	Ppfibp2	-0.462916	-0.500842	-0.499759	-0.320422	1.78394	FP-late
ENSMUSG00000047143	Dmrta2	-0.49159	-0.497288	-0.484752	-0.309672	1.7833	FP-late
ENSMUSG00000005220	Corin	-0.505345	-0.505501	-0.50177	-0.266755	1.77937	FP-late
ENSMUSG00000026748	Plxdc2	-0.536723	-0.532488	-0.455483	-0.252191	1.77688	FP-late
ENSMUSG00000039717	Ralyl	-0.573274	-0.543469	-0.464738	-0.186367	1.76785	FP-late
ENSMUSG00000040037	Negr1	-0.542458	-0.545326	-0.541885	-0.130367	1.76004	FP-late
ENSMUSG00000022894	Adamts5	-0.549199	-0.551236	-0.545634	-0.110247	1.75632	FP-late
ENSMUSG00000041695	Kcnj2	-0.690692	-0.416476	-0.406505	-0.252777	1.76645	FP-late
ENSMUSG00000071369	Map3k5	0.0526185	-0.684504	-0.647416	-0.430684	1.70999	FP-late
ENSMUSG00000043259	Fam13c	-0.837851	-0.384155	-0.283209	-0.231615	1.73683
ENSMUSG00000039683	Sdk1	-0.652653	-0.127633	-0.337641	-0.628233	1.74616
ENSMUSG00000023411	Nfatc4	-0.166341	-1.30583	-0.138846	0.11624	1.49478
ENSMUSG00000034684	Sema3f	-1.03572	-0.747764	0.0882455	0.168131	1.52711
ENSMUSG00000071847	Apcdd1	-0.998964	-0.637372	-0.276608	0.369257	1.54369
ENSMUSG00000049313	Sorl1	-0.160266	0.252618	-0.470294	-1.156	1.53394
ENSMUSG00000072568	Fam84b	0.492937	0.0216382	-1.15068	-0.737923	1.37403
ENSMUSG00000018340	Anxa6	0.462157	-0.814578	-0.904266	1.49884	-0.242158
ENSMUSG00000067818	Myl9	0.151328	-0.860491	-1.05432	1.41566	0.347824
ENSMUSG00000062327	T	0.929026	-0.206211	-0.432259	1.05166	-1.34222
ENSMUSG00000053897	Slc39a8	1.18821	-0.561173	0.307326	0.466163	-1.40053
ENSMUSG00000036617	Etl4	0.252976	0.115763	1.14516	0.0989854	-1.61289
ENSMUSG00000015647	Lama5	0.356746	1.12058	0.431134	-0.401933	-1.50652
ENSMUSG00000042942	Greb1l	0.600843	0.779014	0.471725	-0.185717	-1.66587
ENSMUSG00000029838	Ptn	0.652366	0.784566	0.658216	-0.640876	-1.45427
ENSMUSG00000068699	Flnc	0.834367	0.778186	0.384637	-0.471373	-1.52582
ENSMUSG00000027070	Lrp2	0.696999	1.37132	-0.548505	-0.461665	-1.05815
ENSMUSG00000032232	Cgnl1	1.68899	-0.0552902	-0.567867	-0.889124	-0.176714
ENSMUSG00000020407	Upp1	1.71963	-0.366408	-0.206784	-0.25019	-0.896249
ENSMUSG00000022817	Itgb5	1.15615	-1.43822	-0.513153	0.485129	0.310103
ENSMUSG00000032085	Tagln	0.932987	-0.842355	-1.26933	0.828228	0.350465
ENSMUSG00000042804	Gpr153	0.607929	-0.760812	-1.33712	0.467853	1.02215
ENSMUSG00000021806	Nid2	1.10396	-0.986112	-1.04575	0.0866132	0.841284
ENSMUSG00000031112	2610018G03Rik	1.08665	-0.523904	-1.2508	-0.265695	0.953747
ENSMUSG00000035783	Acta2	-0.232497	-0.634723	-1.04056	0.387976	1.5198
ENSMUSG00000040152	Thbs1	-1.14115	-0.339607	-0.390576	1.51832	0.353012

## Sheet: S4
FigS4-genes induced by Shh in ventral domains at 12h AND 24h
geneID	name	0h-FP	12h-FP	24h-FP	36h-FP	0h-p3	12h-p3	24h-p3	36h-p3	0h-pMN	12h-pMN	24h-pMN	36h-pMN	classification
ENSMUSG00000059049	Frem1	-0.747523	-0.111682	2.36278	1.64532	-0.809083	-0.448202	0.235538	-0.153161	-0.820935	-0.592508	-0.174463	-0.38608	Shh-induced-12h
ENSMUSG00000041633	Kctd12b	-0.385258	0.123124	2.38368	1.69632	-0.645485	-0.287064	0.0125935	-0.337802	-0.697948	-0.732769	-0.594414	-0.534987	Shh-induced-12h
ENSMUSG00000001240	Ramp2	-0.551672	0.768995	2.34889	1.45771	-0.658788	-0.404675	-0.0168969	-0.310963	-0.685375	-0.533521	-0.62402	-0.789678	Shh-induced-12h
ENSMUSG00000037025	Foxa2	-0.834654	0.86763	1.90337	1.73576	-0.864909	-0.320386	0.184744	0.13205	-0.872185	-0.718941	-0.604156	-0.608314	Shh-induced-12h
ENSMUSG00000047446	Arl4a	-0.834648	0.790059	1.19859	2.36883	-0.820848	0.324163	-0.154103	-0.256633	-0.809231	-0.493674	-0.693742	-0.618764	Shh-induced-12h
ENSMUSG00000074303	Gm10664	-0.0374939	0.449575	1.30985	2.30783	-0.608903	-0.822999	-0.351895	0.647683	-0.59463	-0.893067	-0.81197	-0.593981	Shh-induced-12h
ENSMUSG00000017390	Aldoc	-0.512099	-0.250958	1.81965	0.508202	-0.409728	-0.946482	0.374394	1.8451	0.221947	-1.1376	-0.685554	-0.826872	Shh-induced-12h
ENSMUSG00000054889	Dsp	-1.14607	-0.288551	0.895242	0.728736	-0.281438	0.601727	-0.64924	-1.15465	1.13559	1.75183	-0.323742	-1.26943	Shh-induced-12h
ENSMUSG00000063531	Sema3e	-0.593383	0.0925177	2.14051	1.37276	0.162013	-0.200788	-0.592052	-1.01242	0.825255	-0.190219	-0.950172	-1.05402	Shh-induced-12h
ENSMUSG00000031523	Dlc1	-1.04941	1.80479	0.049856	0.46135	-1.23554	0.756758	0.945944	-0.651672	-1.43658	0.672448	0.310566	-0.62851	Shh-induced-12h
ENSMUSG00000035493	Tgfbi	-1.03523	1.21842	2.02084	-0.0702364	-0.952207	0.370252	0.906906	-0.761864	-1.01783	0.16542	0.0719527	-0.916411	Shh-induced-12h
ENSMUSG00000018474	Chd3	-0.958441	0.974728	1.63701	-0.0604376	-1.10522	1.59306	0.594795	-0.187686	-1.21162	-0.862916	-0.233598	-0.179673	Shh-induced-12h
ENSMUSG00000021466	Ptch1	-1.46573	0.70481	1.66326	0.703314	-1.46964	0.654321	0.582831	-0.00528407	-1.4655	-0.0418968	0.128483	0.0110305	Shh-induced-12h
ENSMUSG00000039257	Vstm2b	-1.02442	0.768965	2.25829	0.887798	-1.14098	0.100235	0.465439	-0.109898	-1.269	-0.175792	-0.374187	-0.386444	Shh-induced-12h
ENSMUSG00000020044	Timp3	-1.12048	0.0719973	2.25972	1.12304	-1.16154	-0.0483481	0.618051	-0.107204	-1.16551	-0.377122	0.200536	-0.293136	Shh-induced-12h
ENSMUSG00000064325	Hhip	-1.54387	0.151369	1.46317	-0.10706	-1.5022	-0.0770971	0.628498	0.88171	-1.39639	0.124215	0.474404	0.903246	Shh-induced-12h
ENSMUSG00000058669	Nkx2-9	-1.24857	0.352298	1.51736	-0.113389	-1.25259	0.0463163	1.54182	0.716732	-1.25259	-0.880134	0.1598	0.412957	Shh-induced-12h
ENSMUSG00000019817	Plagl1	-1.27015	1.55779	1.30333	-0.0213813	-1.37007	0.603151	0.176871	0.139822	-1.41418	-0.636736	0.210875	0.720685	Shh-induced-12h
ENSMUSG00000041309	Nkx6-2	-1.23019	1.80664	0.813059	-0.606714	-1.22877	0.310478	1.18023	0.681774	-1.25724	-0.345459	0.0424849	-0.166291	Shh-induced-12h
ENSMUSG00000005360	Slc1a3	-0.377	1.23793	0.668293	-1.36917	-1.197	0.43428	1.43501	-0.223352	-1.41439	-0.33886	1.07393	0.0703213	Shh-induced-12h
ENSMUSG00000024924	Vldlr	-0.159739	1.19402	0.235853	-1.22449	-1.05802	0.258418	1.1901	0.85524	-1.57229	-1.03719	0.310261	1.00783	Shh-induced-12h
ENSMUSG00000032289	Thsd4	-1.82749	-1.04974	0.927737	0.541517	-0.939054	1.28269	1.08168	-0.209937	-0.248034	0.946617	0.28439	-0.790372	Shh-induced-12h
ENSMUSG00000071176	Arhgef10	-1.43446	-0.839321	0.0672353	-0.0103912	-1.21152	0.577237	1.86704	0.46724	-1.02157	0.353185	1.24736	-0.0620409	Shh-induced-12h
ENSMUSG00000030110	Ret	-1.39449	-0.932304	0.122921	0.249059	-1.26993	0.11696	1.73111	0.783328	-1.1896	0.112567	0.992392	0.677989	Shh-induced-12h
ENSMUSG00000047881	Rell1	-1.52566	-0.559366	0.513975	0.234221	-1.33868	-0.0959642	0.957258	0.597575	-1.51947	0.59105	1.13153	1.01353	Shh-induced-12h
ENSMUSG00000027860	Vangl1	-1.65845	-0.529263	0.682274	0.268353	-1.49549	0.876589	0.849447	-0.0483671	-1.30508	0.826828	1.03204	0.50112	Shh-induced-12h
ENSMUSG00000025407	Gli1	-1.41966	0.62426	0.593551	-0.663959	-1.39901	1.15386	0.78064	-0.457062	-1.39963	0.855248	0.908394	0.42336	Shh-induced-12h
ENSMUSG00000028681	Ptch2	-1.33974	0.848898	0.314215	-0.514542	-1.51321	0.938408	0.784736	-0.3162	-1.54489	0.825134	0.848898	0.668294	Shh-induced-12h
ENSMUSG00000019789	Hey2	-1.37677	0.559888	0.222417	-1.05602	-1.26631	0.614613	1.02288	0.377471	-1.3109	-0.0603291	1.41117	0.861889	Shh-induced-12h
ENSMUSG00000028370	Pappa	-0.898217	0.143931	-0.774561	-0.931911	-0.909112	1.60759	0.451796	-0.108483	-1.32916	0.199638	1.38251	1.16598	Shh-induced-12h
ENSMUSG00000043635	Adamts3	-1.22265	-0.426075	-0.458952	-0.345938	-1.22151	1.85976	0.231066	0.707777	-1.31557	0.450635	0.732825	1.00862	Shh-induced-12h
ENSMUSG00000027071	P2rx3	-1.23943	-0.460618	-0.571597	-1.024	-1.13738	0.772346	0.954141	0.753072	-1.02422	0.446805	1.09615	1.43474	Shh-induced-12h
ENSMUSG00000050105	Grrp1	-1.02066	-0.542481	-0.56205	-0.698611	-1.11822	0.190949	0.841726	0.559001	-1.14034	0.302127	1.39802	1.79054	Shh-induced-12h
ENSMUSG00000044337	Cxcr7	-1.12261	-0.849376	-0.401312	-0.617865	-1.01506	-0.269733	1.05631	0.547304	-0.858841	0.335922	1.56812	1.62715	Shh-induced-12h
ENSMUSG00000048281	Dleu7	-1.01543	-0.905426	-0.653392	-0.686114	-0.908675	-0.212447	0.770496	0.543327	-0.805634	0.542266	1.64602	1.68501	Shh-induced-12h
ENSMUSG00000033066	Gas7	-1.05889	-1.00892	-0.620716	-0.581319	-0.641215	-0.222262	0.731136	0.37972	-0.674527	0.159536	2.13003	1.40743	Shh-induced-12h
ENSMUSG00000033059	Pygb	-0.827906	-0.856752	-0.767662	-0.688438	-0.829474	0.458396	0.917366	-0.321705	-0.819617	1.46959	1.93147	0.334734	Shh-induced-12h
ENSMUSG00000000184	Ccnd2	-1.13132	-0.693905	-0.637759	-0.530531	-1.06712	0.571954	0.369971	0.0487348	-1.0694	1.17475	1.5987	1.36593	Shh-induced-12h
ENSMUSG00000047935	Gm5607	-1.20672	-0.214197	-0.417466	-1.01616	-1.06486	0.495658	0.849565	-0.463973	-0.873234	1.20287	1.57447	1.13405	Shh-induced-12h
ENSMUSG00000052512	Nav2	-0.0325986	-1.3776	-1.28141	-0.522182	-0.688799	0.0893472	1.22548	0.0400436	-0.840105	0.462569	1.49649	1.42877	Shh-induced-12h
ENSMUSG00000022419	Deptor	-0.205687	-0.863634	-0.95734	-0.976161	-0.391631	-0.672483	0.346654	1.97639	-0.172183	-0.529388	0.769686	1.67578	Shh-induced-24h
ENSMUSG00000055322	Tns1	-0.485993	-0.887692	-0.882354	-0.815627	0.157705	-0.234653	0.155544	2.28396	-0.516688	-0.498004	0.0838595	1.63994	Shh-induced-24h
ENSMUSG00000020182	Ddc	-0.978119	-0.752357	-0.636198	-0.0216759	-0.678664	-0.32519	0.235802	1.39205	-0.483816	-0.583738	0.434219	2.39769	Shh-induced-24h
ENSMUSG00000063659	Zfp238	-0.663936	-0.731869	0.0959076	-0.0169547	-0.776439	-0.651596	0.100375	0.767793	-0.911587	-0.683466	1.00707	2.4647	Shh-induced-24h
ENSMUSG00000068263	Ccdc48	-0.927548	-0.642949	-0.628049	-0.735332	-0.938972	0.185517	0.29876	0.76706	-0.931025	0.115981	1.26431	2.17225	Shh-induced-24h
ENSMUSG00000039830	Olig2	-0.808292	-0.672578	-0.626053	-0.679192	-0.80855	-0.282742	0.750875	0.58626	-0.808844	-0.238202	1.43697	2.15035	Shh-induced-24h
ENSMUSG00000046160	Olig1	-0.744839	-0.675121	-0.608888	-0.640261	-0.75704	-0.461898	0.67418	0.9167	-0.747744	-0.322461	1.05332	2.31406	Shh-induced-24h
ENSMUSG00000048001	Hes5	-0.816342	-0.509689	-0.577578	-0.690344	-0.814616	-0.439498	0.147343	1.37691	-0.829958	0.0153994	0.907551	2.23082	Shh-induced-24h
ENSMUSG00000027967	Neurog2	-0.663585	-0.581972	-0.592854	-0.468132	-0.720087	-0.284259	-0.0545067	0.124623	-0.742408	0.1711	1.13595	2.67613	Shh-induced-24h
ENSMUSG00000035456	Prdm8	-0.603789	-0.518781	-0.474253	-0.564321	-0.609186	-0.391944	-0.0584669	0.648775	-0.610536	-0.342019	0.719904	2.80462	Shh-induced-24h
ENSMUSG00000012520	Phox2b	-0.902874	-0.842278	-0.128093	-0.227619	-0.865129	-0.503752	1.19664	2.25174	-0.826119	-0.477963	0.424663	0.900786	Shh-induced-24h
ENSMUSG00000018169	Mfng	-0.707532	-0.637898	0.812116	0.412236	-0.910288	-1.10144	0.139188	1.74485	-0.903461	-0.846798	0.440055	1.55897	Shh-induced-24h
ENSMUSG00000090828	Sox2ot	-1.07424	-0.70743	0.412147	0.0353665	-1.03597	-0.551136	0.745697	1.71513	-1.02959	-0.634068	0.522723	1.60137	Shh-induced-24h
ENSMUSG00000020052	Ascl1	-0.922102	-0.763679	0.140549	0.00406213	-0.868482	-0.814862	0.277037	2.12936	-0.883105	-0.438709	0.712496	1.42743	Shh-induced-24h
ENSMUSG00000000202	Btbd17	-0.700101	-0.390807	0.480973	0.363234	-0.580025	-0.902852	-0.445748	2.22285	-0.530814	-0.951571	-0.144504	1.57937	Shh-induced-24h
ENSMUSG00000048015	Neurod4	-0.654299	-0.635805	-0.0717427	0.473826	-0.652402	-0.643392	-0.208008	2.52278	-0.651454	-0.629166	-0.202859	1.35252	Shh-induced-24h
ENSMUSG00000028546	Elavl4	-0.768834	-0.697325	0.539488	1.1308	-0.767979	-0.744249	-0.000882	2.25038	-0.767337	-0.751304	-0.353677	0.930916	Shh-induced-24h
ENSMUSG00000033149	Phldb2	-0.68586	-0.743244	0.827291	2.66805	-0.564193	-0.710318	-0.262266	0.458595	-0.884979	-0.423085	0.331687	-0.0116759	Shh-induced-24h
ENSMUSG00000079598	Clec2l	-0.820273	-0.637296	0.421321	2.75347	-0.800652	-0.484284	0.209207	0.66655	-0.783008	-0.403975	-0.146013	0.024948	Shh-induced-24h
ENSMUSG00000074607	Tox2	-0.709275	-0.494699	0.639009	2.66088	-0.73179	-0.629789	-0.191787	0.765036	-0.727312	-0.642228	-0.333736	0.395698	Shh-induced-24h
ENSMUSG00000056427	Slit3	-0.330838	-0.54965	0.388797	3.0215	-0.452665	-0.638685	-0.103792	0.202266	-0.346936	-0.577739	-0.335542	-0.276715	Shh-induced-24h
ENSMUSG00000029309	Sparcl1	-0.566276	0.0438847	1.8425	2.32383	-0.614435	-0.418672	-0.169882	-0.213116	-0.642587	-0.584458	-0.505214	-0.49557	Shh-induced-24h
ENSMUSG00000086141	9030622O22Rik	-0.498513	-0.212725	1.64929	2.53001	-0.505553	-0.47789	-0.273819	-0.246903	-0.50979	-0.502313	-0.48113	-0.470663	Shh-induced-24h
ENSMUSG00000000805	Car4	-0.392171	-0.31138	1.13548	2.83259	-0.438391	-0.422354	-0.198591	-0.24064	-0.449738	-0.476517	-0.512676	-0.525612	Shh-induced-24h
ENSMUSG00000020173	Cobl	-0.509531	-0.268273	1.08147	2.84088	-0.501782	-0.465964	-0.176562	-0.0835711	-0.492368	-0.513263	-0.443003	-0.46803	Shh-induced-24h
ENSMUSG00000038156	Spon1	-0.737231	-0.128427	1.06604	2.77299	-0.746268	-0.341926	-0.0981291	0.020027	-0.73792	-0.400211	-0.30466	-0.364286	Shh-induced-24h
ENSMUSG00000030772	Dkk3	-0.618119	-0.432755	1.12342	2.51476	-0.676488	-0.594429	0.415671	0.650542	-0.620805	-0.654019	-0.480134	-0.627644	Shh-induced-24h
ENSMUSG00000027848	Olfml3	-0.956683	-0.623848	1.40552	1.80954	-0.869468	-0.646962	0.558111	1.2885	-0.823241	-0.717843	-0.303033	-0.12059	Shh-induced-24h
ENSMUSG00000020101	4632428N05Rik	-1.00375	-0.903369	1.10323	1.96018	-0.62582	-0.654702	0.652035	1.3612	-0.165116	-0.582144	-0.551853	-0.589893	Shh-induced-24h
ENSMUSG00000035187	Nkx6-1	-1.13677	-0.169704	1.48321	1.72089	-1.16345	-0.226811	0.388862	0.902747	-1.18881	-0.783607	-0.141339	0.314768	Shh-induced-24h
ENSMUSG00000037946	Fgd3	-1.0648	-0.439764	1.03775	2.2575	-1.06705	-0.435833	0.303688	0.754235	-1.0985	-0.485252	-0.0213868	0.259403	Shh-induced-24h
ENSMUSG00000039115	Itga9	-1.27886	-1.01032	0.49403	2.01893	-1.14003	-0.458636	0.463888	1.07221	-0.862354	-0.151737	0.522345	0.330533	Shh-induced-24h
ENSMUSG00000027434	Nkx2-2	-0.956229	-0.239314	1.34905	0.697997	-0.967207	-0.614238	0.773271	1.94075	-0.946941	-0.896276	-0.47913	0.338272	Shh-induced-24h
ENSMUSG00000024063	Lbh	-0.734628	-0.439156	2.1256	0.447804	-1.23218	-0.534552	0.537686	0.840725	-1.30463	-0.614291	0.0949859	0.812637	Shh-induced-24h
ENSMUSG00000017453	Pipox	-0.627754	0.060956	1.5664	0.771912	-1.06011	-0.344007	1.58845	0.589665	-1.74655	-0.60914	-0.104298	-0.0855332	Shh-induced-24h
ENSMUSG00000068735	Trp53i11	-0.781586	0.665287	1.73865	1.33774	-1.09857	-0.698342	-0.0846537	0.371659	-1.20853	-0.933898	-0.254674	0.946919	Shh-induced-24h
ENSMUSG00000032492	Pth1r	-1.26122	-0.465547	0.520311	1.13511	-1.39448	-0.0375658	0.0913683	1.88521	-1.20714	0.687984	-0.288041	0.334007	Shh-induced-24h
ENSMUSG00000030103	Bhlhe40	0.87099	2.10635	0.745337	-1.87079	-0.322952	-0.279655	0.547277	-0.0529549	-0.127177	-0.866979	-0.0462321	-0.703206
ENSMUSG00000090125	Pou3f1	1.33535	1.93885	0.743113	-0.182317	0.730286	0.207189	-0.47904	-1.07946	-0.389741	-0.739515	-0.920972	-1.16375
ENSMUSG00000000296	Tpd52l1	-0.444147	2.3873	0.712832	-0.279015	-1.04017	0.934411	0.268672	-0.704392	-1.1748	0.32016	-0.367015	-0.613837
ENSMUSG00000031075	Ano1	-0.338384	2.41276	0.621037	-0.463229	-0.264485	1.50605	-0.349085	-0.705787	-0.704346	-0.521239	-0.482902	-0.710399
ENSMUSG00000031073	Fgf15	-0.201214	2.37322	-0.38	-0.597946	-0.173655	1.82758	-0.443533	-0.585296	-0.597401	-0.226916	-0.417686	-0.577146
ENSMUSG00000032715	Trib3	0.910932	2.13141	-0.739699	-1.30317	-0.76376	1.26718	-0.170023	-0.474748	-0.855094	0.084757	-0.357179	0.269388
ENSMUSG00000027313	Chac1	0.797208	1.82653	-1.01336	-1.42149	-0.867651	1.09564	0.246891	-0.0540607	-1.16508	0.151337	-0.298804	0.702844
ENSMUSG00000063446	E130309F12Rik	-1.29762	-1.13399	-1.04475	-0.225292	0.664479	0.648252	0.161447	0.489075	2.26192	0.381411	-0.240617	-0.664318
ENSMUSG00000020407	Upp1	0.323944	-0.0874434	0.0159105	-0.427081	1.33481	-0.406972	-0.476058	-0.747194	2.54673	-0.553604	-0.660659	-0.862384
ENSMUSG00000030669	Calca	0.324196	0.321349	2.31966	1.5164	-0.15132	-0.761045	-0.563625	-0.340713	-0.193842	-0.841531	-0.846846	-0.782685
ENSMUSG00000021703	Serinc5	-0.228746	0.886588	2.54424	1.02818	-0.345697	-0.243859	-0.28943	-0.603215	-0.410334	-0.692364	-0.781879	-0.863489
ENSMUSG00000041842	Fhdc1	-0.288743	0.832691	2.03124	0.974823	0.365973	-0.412898	0.617116	-0.204572	-0.33024	-1.16758	-1.09769	-1.32013
ENSMUSG00000042622	Maff	-0.367258	1.08745	1.96365	0.986351	-0.983216	-0.491448	0.932859	0.0555943	-0.873379	-1.0581	-0.39659	-0.855905
