# Supplementary material for: Neural Progenitors Adopt Specific Identities by Directly Repressing All Alternative Progenitor Transcriptional Programs
Source: Dev Cell. 2016 Mar 21;36(6):639–53. doi: 10.1016/j.devcel.2016.02.013 (PMC4819439; doi:10.1016/j.devcel.2016.02.013)
Supplement: Table S2. Lists of RNA and ChIP-Seq Samples, Accession Numbers [file mmc3.xls]

## Sheet: RNA-seq
LIST OF CONDITIONS and corresponding REPLICATE RNA-seq SAMPLES used in the manuscript					treated with			ENA study PRJEB7682
group/condition	sample name	fastq file name	cell line	RNA collected (time)	[RA] ng/ml	[Shh] ug/ml	[dox] ug/ml	unique identifier	Sample	Experiment	Run
24h-dorsal(30RA)	A24-n22-30RA	001_Sample_EK_32	ESC-iNkx2.2	24h	30	0	0	001-A24-n22-30RA	ERS579336	ERX628297	ERR673319
	B24-n22-30RA	002_Sample_EvaK_7	ESC-iNkx2.2	24h	30	0	0	002-B24-n22-30RA	ERS579337	ERX628298	ERR673320
	C24-n22-30RA	003_Sample_EvaK_45	ESC-iNkx2.2	24h	30	0	0	003-C24-n22-30RA	ERS579338	ERX628299	ERR673321
	J24-n22n61-30RA	004_Sample_EK510_170114	ESC-iNkx2.2-2A-Nkx6.1	24h	30	0	0	004-J24-n22n61-30RA	ERS579339	ERX628300	ERR673322
	K24-n22n61-30RA	005_Sample_EK511_170114	ESC-iNkx2.2-2A-Nkx6.1	24h	30	0	0	005-K24-n22n61-30RA	ERS579340	ERX628301	ERR673323
	J24-n61n22-30RA	006_Sample_EK516_170114	ESC-iNkx6.1-2A-Nkx2.2	24h	30	0	0	006-J24-n61n22-30RA	ERS579341	ERX628302	ERR673324
	K24-n61n22-30RA	007_Sample_EK517_170114	ESC-iNkx6.1-2A-Nkx2.2	24h	30	0	0	007-K24-n61n22-30RA	ERS579342	ERX628303	ERR673325
36h-dorsal(30RA)	A36-n22-30RA	008_Sample_EK_35	ESC-iNkx2.2	36h	30	0	0	008-A36-n22-30RA	ERS579343	ERX628304	ERR673326
	B36-n22-30RA	009_Sample_EvaK_11	ESC-iNkx2.2	36h	30	0	0	009-B36-n22-30RA	ERS579344	ERX628305	ERR673327
	C36-n22-30RA	010_Sample_EvaK_49	ESC-iNkx2.2	36h	30	0	0	010-C36-n22-30RA	ERS579345	ERX628306	ERR673328
	D36-n22-30RA	011_Sample_EK413_170114	ESC-iNkx2.2	36h	30	0	0	011-D36-n22-30RA	ERS579346	ERX628307	ERR673329
	E36-n22-30RA	012_Sample_EK414_170114	ESC-iNkx2.2	36h	30	0	0	012-E36-n22-30RA	ERS579347	ERX628308	ERR673330
	B36-n61-30RA	013_Sample_EvaK_35	ESC-iNkx6.1	36h	30	0	0	013-B36-n61-30RA	ERS579348	ERX628309	ERR673331
	C36-n61-30RA	014_Sample_EvaK_75	ESC-iNkx6.1	36h	30	0	0	014-C36-n61-30RA	ERS579349	ERX628310	ERR673332
	D36-n61-30RA	015_Sample_EK419_170114	ESC-iNkx6.1	36h	30	0	0	015-D36-n61-30RA	ERS579350	ERX628311	ERR673333
	E36-n61-30RA	016_Sample_EK420_170114	ESC-iNkx6.1	36h	30	0	0	016-E36-n61-30RA	ERS579351	ERX628312	ERR673334
	J36-n22n61-30RA	017_Sample_EK522_170114	ESC-iNkx2.2-2A-Nkx6.1	36h	30	0	0	017-J36-n22n61-30RA	ERS579352	ERX628313	ERR673335
	K36-n22n61-30RA	018_Sample_EK523_170114	ESC-iNkx2.2-2A-Nkx6.1	36h	30	0	0	018-K36-n22n61-30RA	ERS579353	ERX628314	ERR673336
	J36-n61n22-30RA	019_Sample_EK528_170114	ESC-iNkx6.1-2A-Nkx2.2	36h	30	0	0	019-J36-n61n22-30RA	ERS579354	ERX628315	ERR673337
	K36-n61n22-30RA	020_Sample_EK529_170114	ESC-iNkx6.1-2A-Nkx2.2	36h	30	0	0	020-K36-n61n22-30RA	ERS579355	ERX628316	ERR673338
	G36-EnR-30RA	021_Sample_EK_550_300714	ESC-iNkx2.2HD-EnR	36h	30	0	0	021-G36-EnR-30RA	ERS579356	ERX628317	ERR673339
	H36-EnR-30RA	022_Sample_EK_551_300714	ESC-iNkx2.2HD-EnR	36h	30	0	0	022-H36-EnR-30RA	ERS579357	ERX628318	ERR673340
	I36-EnR-30RA	023_Sample_EK_570_300714	ESC-iNkx2.2HD-EnR	36h	30	0	0	023-I36-EnR-30RA	ERS579358	ERX628319	ERR673341
36h-dorsal(30RA)+Nkx2.2	B36-n22-30RAd	024_Sample_EvaK_13	ESC-iNkx2.2	36h	30	0	1	024-B36-n22-30RAd	ERS579359	ERX628320	ERR673342
	C36-n22-30RAd	025_Sample_EvaK_51	ESC-iNkx2.2	36h	30	0	1	025-C36-n22-30RAd	ERS579360	ERX628321	ERR673343
	D36-n22-30RAd	026_Sample_EK417_170114	ESC-iNkx2.2	36h	30	0	1	026-D36-n22-30RAd	ERS579361	ERX628322	ERR673344
	E36-n22-30RAd	027_Sample_EK418_170114	ESC-iNkx2.2	36h	30	0	1	027-E36-n22-30RAd	ERS579362	ERX628323	ERR673345
36h-dorsal(30RA)+Nkx6.1	B36-n61-30RAd	028_Sample_EvaK_36	ESC-iNkx6.1	36h	30	0	1	028-B36-n61-30RAd	ERS579363	ERX628324	ERR673346
	C36-n61-30RAd	029_Sample_EvaK_76	ESC-iNkx6.1	36h	30	0	1	029-C36-n61-30RAd	ERS579364	ERX628325	ERR673347
	D36-n61-30RAd	030_Sample_EK421_170114	ESC-iNkx6.1	36h	30	0	1	030-D36-n61-30RAd	ERS579365	ERX628326	ERR673348
	E36-n61-30RAd	031_Sample_EK422_170114	ESC-iNkx6.1	36h	30	0	1	031-E36-n61-30RAd	ERS579366	ERX628327	ERR673349
36h-dorsal(30RA)+Nkx2.2+Nkx6.1	J36-n22n61-30RAd	032_Sample_EK526_170114	ESC-iNkx2.2-2A-Nkx6.1	36h	30	0	1	032-J36-n22n61-30RAd	ERS579367	ERX628328	ERR673350
	K36-n22n61-30RAd	033_Sample_EK527_170114	ESC-iNkx2.2-2A-Nkx6.1	36h	30	0	1	033-K36-n22n61-30RAd	ERS579368	ERX628329	ERR673351
	J36-n61n22-30RAd	034_Sample_EK532_170114	ESC-iNkx6.1-2A-Nkx2.2	36h	30	0	1	034-J36-n61n22-30RAd	ERS579369	ERX628330	ERR673352
	K36-n61n22-30RAd	035_Sample_EK533_170114	ESC-iNkx6.1-2A-Nkx2.2	36h	30	0	1	035-K36-n61n22-30RAd	ERS579370	ERX628331	ERR673353
36h-dorsal(30RA)+Nkx2.2HD-EnR	G36-EnR-30RAd	036_Sample_EK_558_300714	ESC-iNkx2.2HD-EnR	36h	30	0	1	036-G36-EnR-30RAd	ERS579371	ERX628332	ERR673354
	H36-EnR-30RAd	037_Sample_EK_559_300714	ESC-iNkx2.2HD-EnR	36h	30	0	1	037-H36-EnR-30RAd	ERS579372	ERX628333	ERR673355
	I36-EnR-30RAd	038_Sample_EK_572_300714	ESC-iNkx2.2HD-EnR	36h	30	0	1	038-I36-EnR-30RAd	ERS579373	ERX628334	ERR673356
36h-dorsal(300RA)	A36-n22-300RA	039_Sample_EK_8	ESC-iNkx2.2	36h	300	0	0	039-A36-n22-300RA	ERS580089	ERX628335	ERR673357
	B36-n22-300RA	040_Sample_EvaK_25	ESC-iNkx2.2	36h	300	0	0	040-B36-n22-300RA	ERS580090	ERX628336	ERR673358
	C36-n22-300RA	041_Sample_EvaK_65	ESC-iNkx2.2	36h	300	0	0	041-C36-n22-300RA	ERS580091	ERX628337	ERR673359
	L36-o2-300RA	042_Sample_EK_590_300714	ESC-iOlig2	36h	300	0	0	042-L36-o2-300RA	ERS580092	ERX628338	ERR673360
	M36-o2-300RA	043_Sample_EK_591_300714	ESC-iOlig2	36h	300	0	0	043-M36-o2-300RA	ERS580093	ERX628339	ERR673361
	N36-o2-300RA	044_Sample_EK_592_300714	ESC-iOlig2	36h	300	0	0	044-N36-o2-300RA	ERS580094	ERX628340	ERR673362
36h-dorsal(300RA)+Olig2	L36-o2-300RAd	045_Sample_EK_596_300714	ESC-iOlig2	36h	300	0	1	045-L36-o2-300RAd	ERS580095	ERX628341	ERR673363
	M36-o2-300RAd	046_Sample_EK_597_300714	ESC-iOlig2	36h	300	0	1	046-M36-o2-300RAd	ERS580096	ERX628342	ERR673364
	N36-o2-300RAd	047_Sample_EK_598_300714	ESC-iOlig2	36h	300	0	1	047-N36-o2-300RAd	ERS580097	ERX628343	ERR673365
0h-p3	A0-n22-30RA	048_Sample_EK_29	ESC-iNkx2.2	0h	30	0	0	048-A0-n22-30RA	ERS580105	ERX628344	ERR673366
	B0-n22-30RA	049_Sample_EvaK_2	ESC-iNkx2.2	0h	30	0	0	049-B0-n22-30RA	ERS580106	ERX628345	ERR673367
	C0-n22-30RA	050_Sample_EvaK_40	ESC-iNkx2.2	0h	30	0	0	050-C0-n22-30RA	ERS580107	ERX628346	ERR673368
12h-p3	A12-n22-30RAs	051_Sample_EK_31	ESC-iNkx2.2	12h	30	2	0	051-A12-n22-30RAs	ERS580108	ERX628347	ERR673369
	B12-n22-30RAs	052_Sample_EvaK_5	ESC-iNkx2.2	12h	30	2	0	052-B12-n22-30RAs	ERS580109	ERX628348	ERR673370
	C12-n22-30RAs	053_Sample_EvaK_43	ESC-iNkx2.2	12h	30	2	0	053-C12-n22-30RAs	ERS580110	ERX628349	ERR673371
24h-p3	A24-n22-30RAs	054_Sample_EK_33	ESC-iNkx2.2	24h	30	2	0	054-A24-n22-30RAs	ERS580111	ERX628350	ERR673372
	B24-n22-30RAs	055_Sample_EvaK_8	ESC-iNkx2.2	24h	30	2	0	055-B24-n22-30RAs	ERS580112	ERX628351	ERR673373
	C24-n22-30RAs	056_Sample_EvaK_46	ESC-iNkx2.2	24h	30	2	0	056-C24-n22-30RAs	ERS580113	ERX628352	ERR673374
	J24-n22n61-30RAs	057_Sample_EK512_170114	ESC-iNkx2.2-2A-Nkx6.1	24h	30	2	0	057-J24-n22n61-30RAs	ERS580114	ERX628353	ERR673375
	K24-n22n61-30RAs	058_Sample_EK513_170114	ESC-iNkx2.2-2A-Nkx6.1	24h	30	2	0	058-K24-n22n61-30RAs	ERS580115	ERX628354	ERR673376
	J24-n61n22-30RAs	059_Sample_EK518_170114	ESC-iNkx6.1-2A-Nkx2.2	24h	30	2	0	059-J24-n61n22-30RAs	ERS580116	ERX628355	ERR673377
	K24-n61n22-30RAs	060_Sample_EK519_170114	ESC-iNkx6.1-2A-Nkx2.2	24h	30	2	0	060-K24-n61n22-30RAs	ERS580117	ERX628356	ERR673378
36h-p3	A36-n22-30RAs	061_Sample_EK_36	ESC-iNkx2.2	36h	30	2	0	061-A36-n22-30RAs	ERS580590	ERX628357	ERR673379
	B36-n22-30RAs	062_Sample_EvaK_12	ESC-iNkx2.2	36h	30	2	0	062-B36-n22-30RAs	ERS580591	ERX628358	ERR673380
	C36-n22-30RAs	063_Sample_EvaK_50	ESC-iNkx2.2	36h	30	2	0	063-C36-n22-30RAs	ERS580592	ERX628359	ERR673381
	J36-n22n61-30RAs	064_Sample_EK524_170114	ESC-iNkx2.2-2A-Nkx6.1	36h	30	2	0	064-J36-n22n61-30RAs	ERS580593	ERX628360	ERR673382
	K36-n22n61-30RAs	065_Sample_EK525_170114	ESC-iNkx2.2-2A-Nkx6.1	36h	30	2	0	065-K36-n22n61-30RAs	ERS580594	ERX628361	ERR673383
	J36-n61n22-30RAs	066_Sample_EK530_170114	ESC-iNkx6.1-2A-Nkx2.2	36h	30	2	0	066-J36-n61n22-30RAs	ERS580595	ERX628362	ERR673384
	K36-n61n22-30RAs	067_Sample_EK531_170114	ESC-iNkx6.1-2A-Nkx2.2	36h	30	2	0	067-K36-n61n22-30RAs	ERS580596	ERX628363	ERR673385
0h-pMN	A0-n22-300RA	068_Sample_EK_1	ESC-iNkx2.2	0h	300	0	0	068-A0-n22-300RA	ERS580597	ERX628364	ERR673386
	B0-n22-300RA	069_Sample_EvaK_18	ESC-iNkx2.2	0h	300	0	0	069-B0-n22-300RA	ERS580598	ERX628365	ERR673387
	C0-n22-300RA	070_Sample_EvaK_56	ESC-iNkx2.2	0h	300	0	0	070-C0-n22-300RA	ERS580599	ERX628366	ERR673388
12h-pMN	A12-n22-300RAs	071_Sample_EK_3	ESC-iNkx2.2	12h	300	1	0	071-A12-n22-300RAs	ERS580600	ERX628367	ERR673389
	B12-n22-300RAs	072_Sample_EvaK_20	ESC-iNkx2.2	12h	300	1	0	072-B12-n22-300RAs	ERS580601	ERX628368	ERR673390
	C12-n22-300RAs	073_Sample_EvaK_58	ESC-iNkx2.2	12h	300	1	0	073-C12-n22-300RAs	ERS580602	ERX628369	ERR673391
24h-pMN	A24-n22-300RAs	074_Sample_EK_5	ESC-iNkx2.2	24h	300	1	0	074-A24-n22-300RAs	ERS580603	ERX628370	ERR673392
	B24-n22-300RAs	075_Sample_EvaK_22	ESC-iNkx2.2	24h	300	1	0	075-B24-n22-300RAs	ERS580604	ERX628371	ERR673393
	C24-n22-300RAs	076_Sample_EvaK_60	ESC-iNkx2.2	24h	300	1	0	076-C24-n22-300RAs	ERS580605	ERX628372	ERR673394
36h-pMN	A36-n22-300RAs	077_Sample_EK_9	ESC-iNkx2.2	36h	300	1	0	077-A36-n22-300RAs	ERS580606	ERX628373	ERR673395
	B36-n22-300RAs	078_Sample_EvaK_26	ESC-iNkx2.2	36h	300	1	0	078-B36-n22-300RAs	ERS580607	ERX628374	ERR673396
	C36-n22-300RAs	079_Sample_EvaK_66	ESC-iNkx2.2	36h	300	1	0	079-C36-n22-300RAs	ERS580608	ERX628375	ERR673397
	G36-EnR-300RAs	080_Sample_EK_562_300714	ESC-iNkx2.2HD-EnR	36h	300	1	0	080-G36-EnR-300RAs	ERS580609	ERX628376	ERR673398
	H36-EnR-300RAs	081_Sample_EK_563_300714	ESC-iNkx2.2HD-EnR	36h	300	1	0	081-H36-EnR-300RAs	ERS580610	ERX628377	ERR673399
	I36-EnR-300RAs	082_Sample_EK_573_300714	ESC-iNkx2.2HD-EnR	36h	300	1	0	082-I36-EnR-300RAs	ERS580611	ERX628378	ERR673400
	L36-o2-300RAs	083_Sample_EK_593_300714	ESC-iOlig2	36h	300	1	0	083-L36-o2-300RAs	ERS580612	ERX628379	ERR673401
	M36-o2-300RAs	084_Sample_EK_594_300714	ESC-iOlig2	36h	300	1	0	084-M36-o2-300RAs	ERS580613	ERX628380	ERR673402
	N36-o2-300RAs	085_Sample_EK_595_300714	ESC-iOlig2	36h	300	1	0	085-N36-o2-300RAs	ERS580614	ERX628381	ERR673403
24h-pMN+Nkx2.2	A24-n22-300RAsd	086_Sample_EK_7	ESC-iNkx2.2	24h	300	1	1	086-A24-n22-300RAsd	ERS580615	ERX628382	ERR673404
	B24-n22-300RAsd	087_Sample_EvaK_24	ESC-iNkx2.2	24h	300	1	1	087-B24-n22-300RAsd	ERS580616	ERX628383	ERR673405
	C24-n22-300RAsd	088_Sample_EvaK_64	ESC-iNkx2.2	24h	300	1	1	088-C24-n22-300RAsd	ERS580617	ERX628384	ERR673406
36h-pMN+Nkx2.2	A36-n22-300RAsd	089_Sample_EK_11	ESC-iNkx2.2	36h	300	1	1	089-A36-n22-300RAsd	ERS580618	ERX628385	ERR673407
	B36-n22-300RAsd	090_Sample_EvaK_28	ESC-iNkx2.2	36h	300	1	1	090-B36-n22-300RAsd	ERS580619	ERX628386	ERR673408
	C36-n22-300RAsd	091_Sample_EvaK_69	ESC-iNkx2.2	36h	300	1	1	091-C36-n22-300RAsd	ERS580620	ERX628387	ERR673409
36h-pMN+Nkx2.2HD-EnR	G36-EnR-300RAsd	092_Sample_EK_566_300714	ESC-iNkx2.2HD-EnR	36h	300	1	1	092-G36-EnR-300RAsd	ERS580621	ERX628388	ERR673410
	H36-EnR-300RAsd	093_Sample_EK_567_300714	ESC-iNkx2.2HD-EnR	36h	300	1	1	093-H36-EnR-300RAsd	ERS580622	ERX628389	ERR673411
	I36-EnR-300RAsd	094_Sample_EK_574_300714	ESC-iNkx2.2HD-EnR	36h	300	1	1	094-I36-EnR-300RAsd	ERS580623	ERX628390	ERR673412
0h-FP	A0-n22-0RA	095_Sample_EK_17	ESC-iNkx2.2	0h	0	0	0	095-A0-n22-0RA	ERS580624	ERX628391	ERR673413
	B0-n22-0RA	096_Sample_EvaK_1	ESC-iNkx2.2	0h	0	0	0	096-B0-n22-0RA	ERS580625	ERX628392	ERR673414
	C0-n22-0RA	097_Sample_EvaK_39	ESC-iNkx2.2	0h	0	0	0	097-C0-n22-0RA	ERS580626	ERX628393	ERR673415
	D0-n22-0RA	098_Sample_EvaK_228	ESC-iNkx2.2	0h	0	0	0	098-D0-n22-0RA	ERS580627	ERX628394	ERR673416
9h-FP	A9-n22-0RAs	099_Sample_EK_19	ESC-iNkx2.2	9h	0	2	0	099-A9-n22-0RAs	ERS580628	ERX628395	ERR673417
	D9-n22-0RAs	100_Sample_EvaK_229	ESC-iNkx2.2	9h	0	2	0	100-D9-n22-0RAs	ERS580629	ERX628396	ERR673418
12h-FP	B12-n22-0RAs	101_Sample_EvaK_3	ESC-iNkx2.2	12h	0	2	0	101-B12-n22-0RAs	ERS580630	ERX628397	ERR673419
	C12-n22-0RAs	102_Sample_EvaK_41	ESC-iNkx2.2	12h	0	2	0	102-C12-n22-0RAs	ERS580631	ERX628398	ERR673420
18h-FP	A18-n22-0RAs	103_Sample_EK_21	ESC-iNkx2.2	18h	0	2	0	103-A18-n22-0RAs	ERS580632	ERX628399	ERR673421
	D18-n22-0RAs	104_Sample_EvaK_230	ESC-iNkx2.2	18h	0	2	0	104-D18-n22-0RAs	ERS580633	ERX628400	ERR673422
24h-FP	B24-n22-0RAs	105_Sample_EvaK_6	ESC-iNkx2.2	12h	0	2	0	105-B24-n22-0RAs	ERS580634	ERX628401	ERR673423
	C24-n22-0RAs	106_Sample_EvaK_44	ESC-iNkx2.2	12h	0	2	0	106-C24-n22-0RAs	ERS580635	ERX628402	ERR673424
36h-FP	A36-n22-0RAs	107_Sample_EK_24	ESC-iNkx2.2	36h	0	2	0	107-A36-n22-0RAs	ERS580636	ERX628403	ERR673425
	B36-n22-0RAs	108_Sample_EvaK_10	ESC-iNkx2.2	36h	0	2	0	108-B36-n22-0RAs	ERS580637	ERX628404	ERR673426
	C36-n22-0RAs	109_Sample_EvaK_48	ESC-iNkx2.2	36h	0	2	0	109-C36-n22-0RAs	ERS580638	ERX628405	ERR673427
	D36-n22-0RAs	110_Sample_EvaK_232	ESC-iNkx2.2	36h	0	2	0	110-D36-n22-0RAs	ERS580639	ERX628406	ERR673428
60h-FP	A60-n22-0RAs	111_Sample_EK_27	ESC-iNkx2.2	60h	0	2	0	111-A60-n22-0RAs	ERS580640	ERX628407	ERR673429
	B60-n22-0RAs	112_Sample_EvaK_14	ESC-iNkx2.2	60h	0	2	0	112-B60-n22-0RAs	ERS580641	ERX628408	ERR673430
	C60-n22-0RAs	113_Sample_EvaK_52	ESC-iNkx2.2	60h	0	2	0	113-C60-n22-0RAs	ERS580642	ERX628409	ERR673431
	D60-n22-0RAs	114_Sample_EvaK_234	ESC-iNkx2.2	60h	0	2	0	114-D60-n22-0RAs	ERS580643	ERX628410	ERR673432
18h-FP+Nkx2.2	A18-n22-0RAsd	115_Sample_EK_22	ESC-iNkx2.2	18h	0	2	1	115-A18-n22-0RAsd	ERS580644	ERX628411	ERR673433
	D18-n22-0RAsd	116_Sample_EvaK_231	ESC-iNkx2.2	18h	0	2	1	116-D18-n22-0RAsd	ERS580645	ERX628412	ERR673434
36h-FP+Nkx2.2	A36-n22-0RAsd	117_Sample_EK_25	ESC-iNkx2.2	36h	0	2	1	117-A36-n22-0RAsd	ERS580646	ERX628413	ERR673435
	D36-n22-0RAsd	118_Sample_EvaK_233	ESC-iNkx2.2	36h	0	2	1	118-D36-n22-0RAsd	ERS580647	ERX628414	ERR673436
60h-FP+Nkx2.2	A60-n22-0RAsd	119_Sample_EK_28	ESC-iNkx2.2	60h	0	2	1	119-A60-n22-0RAsd	ERS580648	ERX628415	ERR673437
	D60-n22-0RAsd	120_Sample_EvaK_235	ESC-iNkx2.2	60h	0	2	1	120-D60-n22-0RAsd	ERS580649	ERX628416	ERR673438
24h-dorsal(300RA)	A24-n22-300RA	121_Sample_EK_4	ESC-iNkx2.2	24h	300	0	0	121-A24-n22-300RA	ERS819954	ERX1070654	ERR989396
	B24-n22-300RA	122_Sample_EvaK_21	ESC-iNkx2.2	24h	300	0	0	122-B24-n22-300RA	ERS819955	ERX1070655	ERR989397
	C24-n22-300RA	123_Sample_EvaK_59	ESC-iNkx2.2	24h	300	0	0	123-C24-n22-300RA	ERS819956	ERX1070656	ERR989398
	L24-o2-300RA	124_Sample_EK_581_300714	ESC-iOlig2	24h	300	0	0	124-L24-o2-300RA	ERS819957	ERX1070657	ERR989399
	M24-o2-300RA	125_Sample_EK_582_300714	ESC-iOlig2	24h	300	0	0	125-M24-o2-300RA	ERS819958	ERX1070658	ERR989400
	N24-o2-300RA	126_Sample_EK_583_300714	ESC-iOlig2	24h	300	0	0	126-N24-o2-300RA	ERS819959	ERX1070659	ERR989401
24h-dorsal(300RA)+Olig2	L24-o2-300RAd	127_Sample_EK_587_300714	ESC-iOlig2	24h	300	0	1	127-L24-o2-300RAd	ERS819960	ERX1070660	ERR989402
	M24-o2-300RAd	128_Sample_EK_588_300714	ESC-iOlig2	24h	300	0	1	128-M24-o2-300RAd	ERS819961	ERX1070661	ERR989403
	N24-o2-300RAd	129_Sample_EK_589_300714	ESC-iOlig2	24h	300	0	1	129-N24-o2-300RAd	ERS819962	ERX1070662	ERR989404
24h-p3 (o2)	L24-o2-30RAs	130_Sample_EK_605_300714	ESC-iOlig2	24h	30	2	0	130-L24-o2-30RAs	ERS819963	ERX1070663	ERR989405
	M24-o2-30RAs	131_Sample_EK_606_300714	ESC-iOlig2	24h	30	2	0	131-M24-o2-30RAs	ERS819964	ERX1070664	ERR989406
	N24-o2-30RAs	132_Sample_EK_607_300714	ESC-iOlig2	24h	30	2	0	132-N24-o2-30RAs	ERS819965	ERX1070665	ERR989407
24h-p3+Olig2	L24-o2-30RAsd	133_Sample_EK_608_300714	ESC-iOlig2	24h	30	2	1	133-L24-o2-30RAsd	ERS819966	ERX1070666	ERR989408
	M24-o2-30RAsd	134_Sample_EK_609_300714	ESC-iOlig2	24h	30	2	1	134-M24-o2-30RAsd	ERS819967	ERX1070667	ERR989409
	N24-o2-30RAsd	135_Sample_EK_610_300714	ESC-iOlig2	24h	30	2	1	135-N24-o2-30RAsd	ERS819968	ERX1070668	ERR989410
60h-p3	A60-n22-30RAs	136_Sample_EK_26	ESC-iNkx2.2	60h	30	2	0	136-A60-n22-30RAs	ERS819969	ERX1070669	ERR989411
	B60-n22-30RAs	137_Sample_EvaK_16	ESC-iNkx2.2	60h	30	2	0	137-B60-n22-30RAs	ERS819970	ERX1070670	ERR989412
	C60-n22-30RAs	138_Sample_EvaK_54	ESC-iNkx2.2	60h	30	2	0	138-C60-n22-30RAs	ERS819971	ERX1070671	ERR989413

## Sheet: ChIP-seq
LIST OF ChIP-seq SAMPLES used in the manuscript						treated with			ENA study PRJEB7682
group	sample name	fastq file name	cell line	RNA collected (time)	condition	[RA] ng/ml	[Shh] ug/ml	[dox] ug/ml	unique identifier	Sample	Experiment	Run
ChIP-seq	ChIP_Nkx22	ChIP_Nkx22_raw	Sox1-GFP	36h	p3	30	2	0	ChIP_Nkx22	ERS580650	ERX628417	ERR673439
	ChIP_Olig2	ChIP_Olig2_raw	Sox1-GFP	36h	pMN	300	1	0	ChIP_Olig2	ERS580651	ERX628418	ERR673440
	ChIP_Nkx61	ChIP_Nkx61_raw	Sox1-GFP	36h	p3	30	2	0	ChIP_Nkx61	ERS580652	ERX628419	ERR673441
	ChIP_Sox2_d	ChIP_Sox2_d_raw	Sox1-GFP	36h	dorsal(30RA)	30	0	0	ChIP_Sox2_d	ERS580654	ERX628420	ERR673442
	ChIP_Sox2_p3	ChIP_Sox2_p3_raw	Sox1-GFP	36h	p3	30	2	0	ChIP_Sox2_p3	ERS580653	ERX628421	ERR673443
