# Supplementary material for: Neural Progenitors Adopt Specific Identities by Directly Repressing All Alternative Progenitor Transcriptional Programs
Source: Dev Cell. 2016 Mar 21;36(6):639–53. doi: 10.1016/j.devcel.2016.02.013 (PMC4819439; doi:10.1016/j.devcel.2016.02.013)
Supplement: Table S3. RNA-Seq: Read Counts [file mmc4.zip]

Archive with 1 entries (1 files):
- devcel_3539_mmc4.csv
