# Supplementary material for: Neural Progenitors Adopt Specific Identities by Directly Repressing All Alternative Progenitor Transcriptional Programs
Source: Dev Cell. 2016 Mar 21;36(6):639–53. doi: 10.1016/j.devcel.2016.02.013 (PMC4819439; doi:10.1016/j.devcel.2016.02.013)
Supplement: Table S3. RNA-Seq: Read Counts [file mmc4.zip › devcel_3539_mmc4.csv]

geneID	name/sample_name	A24-n22-30RA	B24-n22-30RA	C24-n22-30RA	J24-n22n61-30RA	K24-n22n61-30RA	J24-n61n22-30RA	K24-n61n22-30RA	A36-n22-30RA	B36-n22-30RA	C36-n22-30RA	D36-n22-30RA	E36-n22-30RA	B36-n61-30RA	C36-n61-30RA	D36-n61-30RA	E36-n61-30RA	J36-n22n61-30RA	K36-n22n61-30RA	J36-n61n22-30RA	K36-n61n22-30RA	G36-EnR-30RA	H36-EnR-30RA	I36-EnR-30RA	B36-n22-30RAd	C36-n22-30RAd	D36-n22-30RAd	E36-n22-30RAd	B36-n61-30RAd	C36-n61-30RAd	D36-n61-30RAd	E36-n61-30RAd	J36-n22n61-30RAd	K36-n22n61-30RAd	J36-n61n22-30RAd	K36-n61n22-30RAd	G36-EnR-30RAd	H36-EnR-30RAd	I36-EnR-30RAd	A36-n22-300RA	B36-n22-300RA	C36-n22-300RA	L36-o2-300RA	M36-o2-300RA	N36-o2-300RA	L36-o2-300RAd	M36-o2-300RAd	N36-o2-300RAd	A0-n22-30RA
ENSMUSG00000000001	Gnai3	14664	17075	18814	8545	8546	7137	8568	5928	15136	10539	7190	7628	12988	13272	8928	9524	13517	15497	13058	12469	15326	10725	16837	28603	13903	9708	9420	15074	13490	8810	9887	11283	10965	13994	12844	17412	5863	6199	12917	7573	14320	6587	9262	9059	17098	8330	5959	10630
ENSMUSG00000000003	Pbsn	0	0	0	0	0	0	0	0	0	0	0	0	0	0	0	0	0	0	0	0	0	0	0	0	0	0	0	0	0	0	0	0	0	0	0	0	0	0	0	0	0	0	0	0	0	0	0	0
ENSMUSG00000000028	Cdc45	3955	5359	5609	3134	3690	2454	3781	1487	4968	3525	2479	2360	3580	4451	2869	2812	3857	4350	3375	3584	4762	2854	4543	8500	4049	2579	2413	4172	4162	2402	2840	3163	3164	3608	3944	3271	1013	1231	3423	2207	4694	1425	1841	1966	3430	1567	1190	2413
ENSMUSG00000000031	H19	578	368	710	32	28	31	62	154	212	433	254	280	183	544	494	343	36	66	59	72	138	90	131	469	397	261	304	203	520	246	373	37	36	49	42	157	34	43	446	161	601	84	89	119	210	99	81	497
ENSMUSG00000000037	Scml2	201	296	288	135	144	106	154	63	230	130	125	98	196	196	122	154	138	181	121	175	228	154	248	511	201	167	156	210	174	92	176	114	128	179	186	342	87	115	156	97	194	92	128	106	200	83	82	140
ENSMUSG00000000049	Apoh	0	0	1	0	0	0	0	0	0	0	0	0	0	0	1	1	0	0	0	0	0	0	1	0	0	0	1	0	0	0	0	0	1	1	0	2	0	1	0	0	1	0	0	0	1	0	0	0
ENSMUSG00000000056	Narf	2198	3096	3327	1760	1808	1313	1910	1001	2938	2269	1809	1834	2623	2725	2379	2309	3037	3251	2815	3139	3336	2163	3340	5294	2972	2094	2011	3151	2714	1825	2270	2552	2540	2938	2988	4868	1472	1669	2506	1398	3452	1446	1892	2027	5334	2567	1831	1983
ENSMUSG00000000058	Cav2	0	11	8	1	6	2	6	1	11	2	3	2	8	8	8	4	6	6	6	2	8	4	7	6	3	6	5	6	5	4	1	0	1	4	0	9	2	5	4	2	8	5	4	4	6	4	0	11
ENSMUSG00000000078	Klf6	1175	1112	1076	407	402	353	452	373	590	468	300	289	628	587	273	291	540	591	528	589	733	508	807	1336	723	441	373	765	579	316	362	474	447	556	623	1223	322	373	641	226	691	342	459	480	1122	537	381	1284
ENSMUSG00000000085	Scmh1	972	905	776	460	437	334	527	471	659	434	394	380	741	633	423	537	533	642	597	862	845	521	925	785	469	373	328	729	465	375	439	365	404	522	511	845	243	255	938	294	774	439	501	516	904	492	357	570
ENSMUSG00000000088	Cox5a	2020	2304	2691	1666	1846	1310	1843	836	2088	1552	1432	1427	1770	1938	1716	1727	2722	2814	2347	2321	2241	1416	2340	3208	1892	1666	1672	2130	1909	1559	1767	2038	1807	2308	2138	1725	500	784	2028	1053	2256	1018	1369	1309	2912	1373	1061	1552
ENSMUSG00000000093	Tbx2	14	7	7	2	8	3	4	3	5	9	6	8	6	7	6	6	11	6	3	7	12	2	9	21	18	8	11	30	10	16	14	8	8	11	7	35	9	5	25	1	12	10	9	10	23	4	3	7
ENSMUSG00000000094	Tbx4	15	13	12	3	2	2	3	7	4	3	1	3	8	5	6	6	6	1	2	8	8	5	9	8	1	3	6	14	6	8	7	2	2	0	3	16	4	2	14	2	11	8	8	4	12	6	8	24
ENSMUSG00000000103	Zfy2	0	0	0	1	0	0	0	0	0	0	0	0	0	0	0	0	0	0	0	0	0	0	0	0	0	0	0	0	0	0	0	0	0	0	0	0	0	0	0	0	0	0	0	0	0	0	0	0
ENSMUSG00000000120	Ngfr	74	312	264	330	338	200	307	94	249	295	199	156	409	247	160	227	713	697	515	753	763	517	707	288	246	95	95	882	436	233	332	1334	1368	1199	1388	1182	250	357	164	137	456	277	366	367	3497	1695	1251	47
ENSMUSG00000000125	Wnt3	301	190	159	70	92	51	96	206	178	103	76	62	120	146	68	83	101	128	99	132	148	67	139	341	170	110	126	187	118	58	78	87	89	151	114	139	42	42	362	49	112	44	59	57	80	41	18	108
ENSMUSG00000000126	Wnt9a	464	181	141	54	70	37	96	291	144	73	53	45	79	159	61	76	42	45	81	73	91	38	77	420	223	144	164	81	98	55	65	82	83	112	98	478	114	124	222	37	115	22	41	29	262	128	83	111
ENSMUSG00000000127	Fer	1540	2175	2350	1049	1076	831	1105	688	1881	1380	890	854	1647	1699	1082	1128	1547	1771	1315	1435	1838	1262	1968	3406	1754	1085	1089	1954	1765	1090	1195	1154	1165	1392	1332	1766	580	598	1521	858	1933	743	961	1065	1989	932	666	963
ENSMUSG00000000131	Xpo6	5766	5294	3771	2240	2371	1730	2576	2482	2989	2250	2142	1875	3043	2869	1906	2150	2614	3175	2614	3723	3954	2664	3951	4677	2765	1957	1964	3520	2553	1911	2433	1914	2023	2652	3072	3887	1010	1155	4451	1275	3417	1447	2016	2083	3681	1883	1429	4898
ENSMUSG00000000134	Tfe3	1606	1715	1488	729	691	514	833	707	941	737	705	641	964	920	708	713	894	1063	940	1273	1154	709	1136	1599	923	645	704	1103	749	587	804	641	670	854	954	1415	333	472	1316	421	1097	423	507	645	1521	841	579	1967
ENSMUSG00000000142	Axin2	3384	1595	1192	607	732	520	870	2012	954	624	452	367	637	893	458	536	716	850	833	1086	943	580	868	1592	827	627	765	804	713	395	527	464	535	610	686	1281	363	414	2336	293	727	325	372	369	1159	550	411	2554
ENSMUSG00000000148	Baat1	827	1015	870	385	425	320	535	423	647	439	425	381	612	551	395	456	508	581	562	768	680	426	646	1009	599	458	484	749	483	405	491	397	412	592	644	906	213	254	728	217	703	258	331	357	757	386	302	647
ENSMUSG00000000149	Gna12	2633	2184	1669	1074	1227	860	1402	1322	1475	1170	1121	991	1364	1456	1127	1263	1676	1792	1800	2295	2129	1396	2166	2451	1466	1118	1157	1870	1356	1062	1394	1497	1357	1859	2001	2343	580	732	2241	661	1719	819	1003	1086	2335	1164	843	2068
ENSMUSG00000000154	Slc22a18	12	24	26	11	10	6	13	2	2	8	12	8	11	14	9	13	17	4	9	7	6	15	16	21	6	7	5	15	10	7	8	8	8	3	10	22	5	6	11	6	10	5	10	16	29	12	10	30
ENSMUSG00000000157	Itgb2l	0	0	0	0	0	0	0	0	0	1	0	0	0	0	0	0	0	0	0	0	1	0	0	0	0	0	0	0	0	0	1	0	0	0	0	0	0	0	0	0	0	0	0	0	0	0	0	0
ENSMUSG00000000159	Igsf5	4	6	6	8	5	3	4	2	4	5	2	3	3	9	6	7	3	7	6	4	4	2	5	2	4	7	2	1	4	3	2	2	5	4	1	10	1	1	1	3	4	0	3	4	3	3	0	0
ENSMUSG00000000167	Pih1d2	203	241	272	161	163	98	124	93	220	119	98	112	172	172	142	154	212	223	162	164	227	149	220	379	198	142	119	222	184	125	152	149	155	161	167	208	62	104	164	100	216	71	105	98	106	46	37	88
ENSMUSG00000000168	Dlat	3343	3222	3007	1409	1376	1099	1742	1478	2288	1578	1501	1318	1917	2085	1469	1608	1740	1998	1866	2245	2456	1520	2641	4273	2137	1694	1718	2271	1851	1317	1662	1625	1494	2079	2211	2993	767	908	2699	965	2373	1007	1352	1306	2888	1388	1104	2531
ENSMUSG00000000171	Sdhd	5739	7411	8695	5336	6121	4082	5537	2260	7660	5531	3967	4263	5786	7181	5396	5273	7498	7816	5841	5679	7979	5008	8365	14345	6526	5104	4942	6797	6885	4623	5145	5562	5112	5611	5359	6972	2264	2776	5162	4070	8239	2953	4160	4244	7647	3692	2714	4274
ENSMUSG00000000182	Fgf23	0	1	3	1	0	0	1	1	3	1	0	0	3	0	1	2	0	1	1	2	3	0	1	2	1	0	0	1	0	1	0	1	1	1	4	4	0	0	2	1	1	0	6	2	2	2	1	1
ENSMUSG00000000183	Fgf6	0	0	0	0	0	0	1	0	1	0	0	0	0	0	0	0	0	0	0	0	3	0	0	0	0	0	0	0	0	0	0	0	0	0	0	0	0	0	0	0	0	0	0	0	0	0	0	0
ENSMUSG00000000184	Ccnd2	22670	26700	29628	12645	12779	9766	13771	11461	12095	14710	12348	8403	16079	13272	8012	8132	14844	16246	14986	20336	28433	17985	30017	16067	8666	5087	5482	17330	11226	8963	11100	7021	7082	9470	10570	11296	2824	3210	19972	4728	20378	9111	11810	11640	38753	18956	13843	8700
ENSMUSG00000000194	Gpr107	2307	2862	2644	1154	1213	966	1416	1038	1713	1375	1144	1028	1905	1709	1108	1129	1597	1853	1617	2039	2091	1345	2130	2812	1872	1228	1183	2309	1547	1072	1332	1251	1369	1734	1916	2339	670	790	2150	747	2090	819	1236	1203	2942	1410	1044	1780
ENSMUSG00000000197	Nalcn	139	195	155	55	57	56	68	57	124	69	58	60	135	107	64	94	86	100	94	99	132	101	124	300	153	122	94	123	116	91	101	52	75	112	141	137	41	36	101	49	115	76	85	88	201	102	54	144
ENSMUSG00000000202	Btbd17	224	389	482	297	261	193	282	304	535	538	363	365	666	393	357	325	605	665	621	921	723	423	694	1384	1109	987	961	1293	509	474	573	1447	1400	2139	2170	666	179	217	677	256	742	371	417	432	2948	1352	1074	477
ENSMUSG00000000204	Slfn4	0	2	0	0	1	0	0	0	0	0	0	1	0	0	1	0	0	0	0	0	0	0	0	0	0	0	1	0	1	1	1	0	0	0	0	0	0	0	0	1	2	0	0	0	0	0	0	0
ENSMUSG00000000214	Th	2	2	4	12	11	3	13	6	5	7	5	6	11	12	7	2	18	25	17	20	44	32	35	48	37	45	52	5	4	2	2	24	28	30	33	9	0	2	5	2	16	24	37	34	60	31	23	2
ENSMUSG00000000215	Ins2	0	1	4	0	0	0	0	1	2	2	1	3	3	0	2	3	1	0	3	1	6	0	8	1	0	2	0	3	3	0	3	0	0	0	1	0	0	0	0	3	2	3	8	5	4	3	2	0
ENSMUSG00000000216	Scnn1g	0	0	1	0	0	0	0	0	0	0	0	0	1	0	0	0	0	0	0	0	0	0	0	0	0	0	0	0	0	1	0	0	0	0	0	0	0	0	0	0	0	0	0	0	0	0	0	0
ENSMUSG00000000223	Drp2	128	202	193	74	74	54	81	83	100	87	59	37	139	97	59	74	72	68	76	110	119	81	111	307	134	63	74	148	79	63	59	81	74	102	122	172	54	61	188	30	135	39	37	48	173	96	61	89
ENSMUSG00000000244	Tspan32	1	1	3	0	0	2	0	2	1	3	0	0	1	2	1	1	0	1	1	1	2	0	1	1	3	1	0	2	4	0	1	0	3	0	0	1	1	0	1	2	0	1	1	3	1	1	0	0
ENSMUSG00000000247	Lhx2	56	74	50	45	62	31	39	29	39	26	50	32	54	28	34	66	41	58	32	51	51	37	58	114	64	28	26	77	50	39	54	62	61	48	67	119	24	31	46	34	139	48	69	56	74	44	36	93
ENSMUSG00000000248	Clec2g	0	6	2	2	0	0	1	0	6	3	1	1	4	2	3	4	2	3	1	2	2	2	6	0	0	0	0	2	2	2	2	0	1	0	0	0	0	0	5	1	5	1	3	7	0	1	0	0
ENSMUSG00000000253	Gmpr	30	78	108	48	42	23	54	16	58	61	39	38	56	67	47	49	56	58	73	77	88	57	96	153	109	64	68	114	75	54	73	70	59	87	85	302	64	87	33	30	108	33	51	56	56	29	27	47
ENSMUSG00000000263	Glra1	32	46	52	33	26	24	22	62	57	48	26	23	85	76	24	27	48	91	48	102	70	38	49	79	60	34	28	289	83	69	115	68	64	109	129	38	15	13	76	27	76	72	77	92	482	277	154	43
ENSMUSG00000000266	Mid2	148	234	221	114	89	68	112	96	231	188	132	124	224	232	135	176	186	215	150	237	293	188	342	381	236	150	138	240	204	127	149	145	161	210	180	284	94	79	191	124	298	126	175	199	190	99	83	46
ENSMUSG00000000275	Trim25	124	203	235	95	101	84	101	41	73	97	128	76	142	102	102	108	67	104	92	151	202	143	236	125	98	87	92	175	97	70	96	71	59	115	114	213	52	58	88	64	186	108	125	118	279	155	115	441
ENSMUSG00000000276	Dgke	566	531	472	210	198	159	220	281	413	262	217	170	403	324	201	247	224	250	229	290	321	253	391	682	319	231	220	473	283	222	278	179	200	299	327	356	83	84	506	149	446	171	216	215	400	193	140	432
ENSMUSG00000000278	Scpep1	4171	5985	6505	2587	2803	2007	2841	1740	3199	3180	1953	1995	3527	3241	2076	2154	3983	4157	3902	3831	3607	2586	4245	6075	4375	2479	2677	4808	3471	2322	2448	4079	4110	5233	5141	5544	1596	1857	3576	1198	4350	1707	2285	2441	6230	2827	2330	2353
ENSMUSG00000000282	Mnt	1583	1270	977	618	733	487	763	646	691	544	568	413	664	779	561	572	560	763	609	863	1044	683	1018	1342	717	504	494	1008	743	532	671	567	596	665	794	1497	454	450	1230	280	799	373	452	485	1115	553	400	1354
ENSMUSG00000000290	Itgb2	7	5	7	0	0	1	1	3	1	4	4	1	1	5	2	3	3	1	0	4	13	5	7	4	3	6	6	1	5	5	2	1	1	2	1	4	1	2	3	2	5	1	3	4	5	0	1	20
ENSMUSG00000000295	Hddc2	1036	1517	1857	1205	1427	902	1262	476	1757	1280	995	1077	1343	1662	1357	1231	1901	1886	1270	1275	2109	1318	2204	3839	1791	1380	1338	1759	1743	1040	1248	1766	1560	1826	1677	2175	684	795	1104	1054	1950	858	1204	1187	2680	1250	945	728
ENSMUSG00000000296	Tpd52l1	117	195	330	119	174	97	112	45	148	182	119	98	127	180	99	79	142	162	88	107	264	175	296	671	319	218	205	104	182	65	75	359	288	576	495	691	197	203	88	83	191	56	93	88	350	181	142	194
ENSMUSG00000000301	Pemt	168	192	225	124	145	104	174	55	156	136	105	115	126	169	149	123	189	195	172	155	197	124	205	374	157	124	148	183	156	112	157	172	191	207	184	200	64	57	141	86	173	64	94	100	220	72	76	148
ENSMUSG00000000303	Cdh1	193	296	533	83	96	86	114	63	139	235	206	155	183	121	114	127	91	111	128	140	453	281	526	230	309	164	174	233	134	92	120	89	57	90	118	746	151	191	145	66	327	181	150	193	260	142	90	2027
ENSMUSG00000000305	Cdh4	636	507	372	368	347	299	462	291	372	261	264	194	428	362	226	254	396	399	417	563	637	401	588	1062	487	328	358	488	366	259	332	308	292	390	440	466	109	142	528	161	445	232	307	334	804	401	289	488
ENSMUSG00000000308	Ckmt1	57	89	108	49	54	33	60	33	42	69	45	50	62	64	62	60	66	71	55	57	126	85	151	84	63	68	65	104	51	45	48	37	52	71	58	124	47	45	48	25	85	54	90	92	157	80	54	323
ENSMUSG00000000317	Bcl6b	83	127	83	31	31	13	30	31	44	20	20	12	36	35	18	20	30	34	38	44	23	23	23	84	34	22	32	27	21	18	16	24	29	38	33	23	9	9	46	9	35	21	20	20	38	15	18	190
ENSMUSG00000000318	Clec10a	0	0	1	0	0	0	1	0	1	0	2	1	1	0	1	0	0	0	0	0	2	2	0	0	1	0	1	1	1	3	3	0	1	0	0	3	0	0	1	1	0	1	1	1	2	2	0	0
ENSMUSG00000000320	Alox12	32	34	26	10	15	4	9	17	22	10	14	10	24	16	14	15	14	10	24	27	18	12	15	35	28	16	14	27	10	10	10	11	11	16	22	34	14	12	24	9	16	12	13	14	22	13	9	55
ENSMUSG00000000325	Arvcf	7167	8237	6432	3566	3631	3066	4731	3680	5461	3803	3648	3321	5036	5053	4114	4562	4344	5133	5338	7268	5843	3464	5521	7566	4553	3570	3629	6615	4555	3847	4748	3969	4199	5952	6690	5993	1404	1779	6999	2537	6294	2148	2711	3017	5367	2711	1961	2654
ENSMUSG00000000326	Comt	675	797	807	435	490	341	530	292	665	481	361	372	549	606	395	462	735	730	654	732	594	424	655	1340	749	511	505	677	573	394	508	668	735	808	796	1008	300	352	629	369	797	331	427	450	1050	484	357	475
ENSMUSG00000000339	Rtcd1	1860	2148	2387	1300	1499	1035	1604	748	2064	1467	1012	1131	1481	1852	1358	1355	2130	2254	1784	1889	1939	1331	2116	3417	1720	1271	1242	1754	1714	1210	1343	1679	1479	1804	1794	1740	494	638	1543	1042	2135	784	1022	1128	2247	1141	831	1163
ENSMUSG00000000340	Dbt	1473	1366	1777	615	623	500	608	527	1248	899	545	502	1004	1070	703	653	862	873	715	761	908	627	1008	3273	1472	946	953	1293	1213	741	830	856	880	1022	993	1226	399	410	1044	561	1291	460	637	579	1344	700	512	1295
ENSMUSG00000000346	Dazap2	4909	8094	9286	4833	5221	3772	5135	2532	8279	6497	4354	4542	7933	7681	5440	5788	8645	9423	7643	7423	9858	6427	10454	12847	8043	5106	4922	9124	7480	4912	5409	6710	6660	7649	7384	9653	3141	3672	5905	3948	10227	4017	5539	5512	11340	5578	4072	1855
ENSMUSG00000000355	Mcts1	1639	1855	2111	1195	1409	986	1311	635	2035	1213	1011	1108	1530	1673	1249	1275	1717	1773	1342	1341	1898	1203	1964	4277	1757	1425	1409	1744	1588	1037	1172	1588	1472	1589	1473	1729	514	684	1246	943	1723	739	1175	1054	1974	947	741	1070
ENSMUSG00000000359	Rem1	2	3	5	0	2	0	1	0	2	1	2	1	3	1	1	0	1	0	0	0	0	0	1	1	2	1	0	0	4	0	1	1	2	0	0	2	0	0	1	2	1	1	1	1	2	1	0	5
ENSMUSG00000000365	Rnf17	256	338	435	71	87	49	68	79	262	243	168	153	213	307	190	142	74	99	68	87	192	144	216	439	278	216	226	213	328	156	199	46	56	80	58	189	54	72	138	110	303	93	151	160	250	105	86	411
ENSMUSG00000000374	Trappc10	1782	1857	1667	756	806	608	929	904	1190	932	812	701	1271	1128	856	908	879	1169	1104	1451	1453	981	1442	1870	1036	762	751	1634	915	802	1041	677	756	998	1191	1518	399	486	1643	515	1348	601	799	829	1552	803	622	1189
ENSMUSG00000000378	Ccm2	1373	1936	1865	919	970	732	1216	708	1516	1124	954	971	1302	1408	1060	1065	1485	1557	1497	1695	1608	907	1498	2418	1438	1042	990	1626	1333	887	1181	1129	1109	1537	1673	1294	339	407	1393	667	1658	607	779	922	1851	895	675	1073
ENSMUSG00000000381	Wap	0	0	0	0	1	0	0	0	0	0	0	0	0	0	0	0	0	0	0	0	0	1	0	0	0	1	0	0	0	0	1	0	1	0	0	0	0	0	0	0	0	0	0	0	0	0	0	0
ENSMUSG00000000384	Tbrg4	3697	3908	3308	1487	1690	1340	2086	1515	1924	1496	1449	1325	1952	1892	1407	1481	1787	2083	2101	2465	2574	1542	2805	3248	1785	1368	1467	2381	1481	1183	1478	1336	1356	1953	2180	2105	578	740	2975	885	2243	957	1220	1299	2652	1244	1042	3331
ENSMUSG00000000385	Tmprss2	27	42	81	23	33	11	30	13	40	35	65	21	33	28	11	11	29	31	32	40	106	75	123	65	76	46	50	28	16	10	22	16	28	31	32	183	46	42	21	9	47	13	22	28	48	17	24	26
ENSMUSG00000000386	Mx1	0	1	1	0	0	0	0	0	0	0	0	2	0	0	0	0	0	0	0	2	1	0	0	2	1	1	1	0	1	0	1	0	1	1	1	1	0	0	0	0	0	1	0	1	2	0	0	0
ENSMUSG00000000392	Fap	24	35	42	11	11	15	16	12	52	37	23	14	24	28	39	22	41	45	55	43	251	102	199	45	34	12	16	26	32	11	23	13	15	13	21	70	34	13	63	15	65	18	45	44	46	18	23	3
ENSMUSG00000000394	Gcg	0	0	0	0	0	0	0	0	0	0	0	0	0	0	0	0	0	0	0	0	0	0	0	0	0	0	0	0	0	0	1	0	0	0	0	0	0	0	0	0	0	0	0	0	0	0	0	0
ENSMUSG00000000399	Ndufa9	5676	6437	7554	4234	5162	3418	4701	2130	6479	4999	3439	3873	5102	6302	4720	4307	6762	6950	5282	5070	6887	4750	7267	14183	6605	4897	4909	5946	6221	3879	4315	6057	5380	5701	5530	6732	2164	2680	4874	3566	6755	2769	3763	4048	7739	3763	2837	3956
ENSMUSG00000000402	Egfl6	1	5	8	0	4	1	4	4	8	2	6	2	6	2	3	3	3	8	9	6	2	2	7	18	1	2	3	3	4	3	3	3	2	0	0	5	0	0	2	3	4	4	0	4	7	9	2	3
ENSMUSG00000000409	Lck	1344	1172	1357	553	722	455	777	515	1127	795	539	601	735	1055	679	653	784	905	746	697	897	586	973	2155	1096	794	783	903	948	555	633	828	824	1029	965	718	215	306	1017	379	977	316	437	498	1065	522	370	798
ENSMUSG00000000411	Tssk3	1	0	1	0	0	0	0	0	0	0	0	0	0	0	0	0	0	1	0	0	0	1	0	1	1	0	0	0	1	0	0	0	0	0	0	0	0	0	0	0	1	0	0	0	1	0	1	1
ENSMUSG00000000416	Cttnbp2	256	250	195	78	71	62	74	99	155	111	61	60	194	127	93	110	99	133	103	195	220	100	152	114	68	36	33	278	127	88	118	55	55	69	79	67	19	19	182	79	180	82	129	102	184	100	71	140
ENSMUSG00000000420	Galnt1	6442	7162	7699	3390	3438	2720	3628	2524	6698	4574	3245	3262	5358	5517	3565	3848	5023	5635	4833	5051	5787	3881	6000	11385	5622	3858	3826	6365	5647	3598	4215	3999	4003	5238	4976	6598	1937	2220	5231	2682	6127	2310	3218	3068	6368	3115	2267	3363
ENSMUSG00000000435	Myf5	1	5	1	2	6	5	2	2	4	1	0	0	0	1	0	0	3	10	9	10	45	15	37	0	0	0	1	2	0	0	0	0	1	0	2	4	1	2	3	1	3	2	3	3	0	1	0	0
ENSMUSG00000000439	Mkrn2	1417	1364	1374	659	772	480	798	569	1173	810	681	623	841	934	777	693	1062	1121	899	1048	1060	685	1171	2309	1133	826	815	1047	932	584	693	964	916	1195	1178	1279	330	455	1224	456	1181	418	595	602	1468	700	541	1000
ENSMUSG00000000440	Pparg	2	6	4	0	0	1	1	2	5	4	4	5	5	9	4	3	1	2	3	6	3	2	4	31	13	20	15	2	10	1	6	5	0	6	0	10	3	4	4	2	10	2	6	6	8	3	1	3
ENSMUSG00000000441	Raf1	7156	9691	9155	3603	3935	2944	4436	3195	6234	5024	3740	3549	6965	5503	4119	4187	5175	6232	5887	6800	6852	4194	6838	9080	5913	3738	3594	8192	5038	3629	4397	4003	4384	5697	6291	5875	1616	2062	6839	2405	7669	2892	3921	4219	8617	4081	3131	5260
ENSMUSG00000000486	Sept1	219	357	333	187	186	159	241	132	324	247	211	210	316	267	253	288	322	357	341	415	372	244	391	454	229	192	159	391	268	204	241	226	235	324	312	280	89	92	281	151	377	157	211	228	239	120	101	149
ENSMUSG00000000489	Pdgfb	16	10	13	4	9	9	11	10	12	8	8	9	12	12	8	3	3	6	13	24	14	14	17	22	8	6	13	29	13	11	15	4	8	24	13	30	7	5	15	3	12	4	2	7	28	4	12	36
ENSMUSG00000000530	Acvrl1	5	3	8	1	2	2	3	4	2	5	3	2	1	6	3	2	3	1	6	3	5	1	4	3	7	1	3	0	7	3	5	0	1	1	1	10	3	4	10	1	8	3	0	5	4	2	3	5
ENSMUSG00000000531	Grasp	850	573	502	260	255	159	335	348	365	214	221	166	237	372	165	157	188	246	258	287	225	154	220	440	293	189	197	277	273	158	213	185	218	281	303	865	190	263	563	89	250	85	95	108	542	248	192	250
ENSMUSG00000000532	Acvr1b	1533	1840	1569	749	765	608	899	727	1095	827	705	578	997	1052	622	712	786	971	920	1234	1305	841	1247	1536	929	618	614	1260	953	598	845	549	669	903	1005	1756	443	524	1322	431	1276	522	664	684	1568	771	546	1245
ENSMUSG00000000538	Tom1l2	826	825	763	356	361	270	439	373	458	313	324	279	516	444	284	349	380	490	482	648	660	415	641	922	514	342	316	591	384	302	370	367	373	501	615	1029	272	286	742	230	509	227	318	355	715	335	263	520
ENSMUSG00000000544	Gpa33	10	29	66	1	6	3	6	1	16	28	13	10	12	18	12	5	9	8	12	10	29	10	24	15	13	16	13	9	11	2	14	2	8	4	7	20	4	7	10	4	13	14	17	16	24	6	6	32
ENSMUSG00000000552	Zfp385a	1525	1241	970	601	664	521	916	913	901	607	698	657	873	948	709	810	791	985	956	1377	1439	861	1401	1115	726	554	600	1149	713	613	784	612	627	866	948	1297	313	415	1548	389	1191	525	689	645	1246	587	461	800
ENSMUSG00000000555	Itga5	1214	1272	917	556	626	376	693	534	707	500	428	395	529	707	434	491	532	553	617	714	823	534	834	999	639	418	451	749	665	406	516	554	583	820	860	1442	294	373	810	258	707	235	320	317	1116	540	430	816
ENSMUSG00000000560	Gabra2	8	7	8	7	6	4	7	4	6	3	2	1	6	4	2	1	3	6	5	8	6	0	5	15	13	3	9	7	5	2	4	5	9	11	9	10	3	2	2	2	2	2	3	0	5	0	3	12
ENSMUSG00000000561	Wdr77	8557	9291	8604	3259	3504	2770	3809	3241	5136	3428	3022	2743	4957	4287	3229	3374	3970	4666	4665	5329	4553	2826	4559	7870	4090	3176	2968	5888	3711	3016	3622	3074	3192	4242	4618	4444	1175	1318	6550	1910	5085	1984	2656	2670	4664	2210	1696	7336
ENSMUSG00000000562	Adora3	0	0	0	0	0	0	0	0	0	0	0	0	0	0	0	0	0	0	0	0	0	0	0	0	0	0	0	0	0	0	0	0	0	0	0	0	0	0	0	0	0	0	0	0	0	0	0	0
ENSMUSG00000000563	Atp5f1	9334	10880	14118	7439	7977	5661	7819	3574	11358	7686	5799	6306	9173	10407	8095	7901	12085	11852	9525	8910	10600	7043	11612	21716	9164	7533	7354	10509	10496	6852	7571	8707	8440	8603	8060	11095	3471	4149	8216	5876	11035	4641	6608	6537	11510	5545	4225	6408
ENSMUSG00000000567	Sox9	125	163	128	138	178	66	104	74	137	147	166	99	162	156	124	116	301	373	237	366	688	408	732	603	379	287	261	385	195	115	163	658	737	728	850	429	108	101	111	54	291	215	293	285	913	434	336	309
ENSMUSG00000000568	Hnrnpd	19073	17545	14857	7923	7660	6604	9180	8489	11376	7249	7317	6322	10465	9821	6864	7937	10430	11550	11302	14200	13411	8747	14118	16734	8149	6637	6719	12434	8336	6768	8513	6700	6938	9717	10161	10405	2994	3328	15500	5268	11465	5811	7981	7679	12608	6458	4668	14715
ENSMUSG00000000579	Dynlt1c	33	65	90	76	91	46	87	31	41	63	62	62	73	59	75	70	96	105	79	60	77	43	68	185	64	93	82	85	58	65	83	95	93	93	102	97	32	39	60	58	80	39	49	30	68	39	23	46
ENSMUSG00000000581	C1d	3142	4334	4900	2900	3354	2282	2982	1270	4614	2789	2219	2473	3404	3956	2885	2797	4360	4397	3221	3031	4520	2965	4815	8617	3537	2683	2721	3896	3930	2578	2856	3450	3241	3364	3054	4081	1308	1574	2670	2650	3997	1865	2671	2527	4659	2264	1795	2176
ENSMUSG00000000594	Gm2a	494	765	932	629	683	453	552	204	696	694	437	496	629	746	516	486	831	885	589	551	951	609	964	1463	969	658	566	736	773	402	438	873	904	864	842	1428	450	478	456	251	962	315	482	463	1461	637	490	391
ENSMUSG00000000600	Krit1	3478	4000	4119	1610	1595	1287	1748	1475	3579	2213	1584	1610	3048	2858	2025	2152	2226	2646	2162	2541	3084	2133	3016	5803	2621	1894	1850	3680	2923	1951	2268	1712	1758	2315	2301	2861	926	996	3084	1613	3438	1272	1875	1820	3145	1518	1111	2202
ENSMUSG00000000605	Clcn4-2	1491	1863	1894	643	629	561	750	670	1423	1006	768	740	1457	1217	852	909	1119	1307	1228	1386	1214	764	1155	2611	1545	1002	931	1814	1120	866	988	1024	954	1290	1303	1689	521	528	1357	557	1511	506	827	706	1984	982	758	753
ENSMUSG00000000606	Vmn2r88	0	0	0	0	0	0	0	0	0	0	0	0	0	0	0	0	0	0	0	0	0	0	0	0	0	0	0	0	0	0	0	0	0	0	0	1	0	0	0	0	0	0	0	0	0	0	0	0
ENSMUSG00000000617	Grm6	0	0	1	0	0	1	0	0	0	0	1	0	0	0	0	0	1	2	0	2	0	1	0	0	0	0	0	0	0	0	0	0	2	0	0	1	0	0	0	0	0	2	1	1	1	0	0	3
ENSMUSG00000000627	Sema4f	179	219	139	72	79	61	90	91	101	73	73	49	102	106	76	72	90	116	106	119	93	62	94	90	41	42	37	71	80	47	60	27	25	56	66	77	18	25	107	32	125	42	40	58	115	41	46	184
ENSMUSG00000000628	Hk2	9764	8866	9315	2925	3228	2317	3235	3669	3605	3666	3016	2400	2960	3895	2186	2132	3037	3538	3123	4105	4806	3288	5283	10855	6730	4267	4248	3758	3325	2065	2411	3236	3328	4959	5523	6308	1620	1770	7188	1036	4053	1591	2053	2293	6484	3456	2550	8331
ENSMUSG00000000631	Myo18a	1829	1905	1392	678	735	566	894	1003	1001	846	722	657	1200	910	674	785	1096	1328	1245	1819	1427	928	1308	1722	1086	773	785	1608	927	695	941	905	980	1325	1397	2114	545	587	1738	505	1218	676	767	845	892	468	326	942
ENSMUSG00000000632	Sez6	33	59	58	47	41	21	44	18	17	31	32	17	34	20	34	30	19	27	15	41	58	43	49	16	14	4	9	53	20	26	29	13	13	8	9	26	11	5	33	10	36	19	26	26	35	18	13	289
ENSMUSG00000000673	Haao	2	1	0	0	0	0	0	0	1	0	0	0	0	1	1	1	0	0	1	0	1	0	1	1	1	1	2	2	2	2	1	1	1	3	0	1	0	1	0	0	2	0	1	4	2	0	0	2
ENSMUSG00000000682	Cd52	0	1	0	0	0	0	0	0	0	0	0	0	0	0	0	1	0	0	1	0	1	0	1	0	0	0	0	0	0	0	0	1	1	0	0	1	1	0	0	1	0	0	0	0	0	0	0	0
ENSMUSG00000000686	Abhd15	134	127	133	62	66	50	84	136	155	93	81	66	137	110	96	109	120	141	133	159	115	64	96	259	136	111	94	189	125	80	109	115	106	128	115	205	49	65	208	72	152	53	70	59	145	81	49	22
ENSMUSG00000000690	Hoxb6	52	206	261	170	173	122	165	116	454	449	614	738	608	358	788	958	678	744	621	992	1419	783	1336	404	596	632	582	828	280	606	778	813	664	794	884	1549	484	532	913	706	2406	1471	1837	1863	3895	2195	1467	14
ENSMUSG00000000693	Loxl3	282	404	360	151	149	137	162	102	274	202	145	123	222	236	177	173	176	201	209	243	210	118	194	406	225	145	152	279	197	108	169	103	122	182	206	369	104	103	274	86	317	89	108	111	438	192	140	234
ENSMUSG00000000701	Tcl1b5	0	0	0	0	0	0	0	0	0	0	0	0	0	0	0	0	0	0	0	0	0	0	0	0	0	0	0	0	0	0	0	0	0	0	1	0	0	0	0	0	0	0	0	0	0	0	0	0
ENSMUSG00000000706	Btn1a1	0	1	1	0	0	0	0	2	1	4	1	1	0	1	2	0	0	2	0	0	3	1	1	7	11	4	1	4	0	1	1	0	2	6	2	2	1	1	9	1	8	0	0	1	7	7	3	3
ENSMUSG00000000708	Kat2b	368	534	551	211	233	164	237	184	550	410	281	282	495	448	320	407	333	408	323	431	556	311	470	740	431	314	296	606	421	314	419	238	260	359	384	573	168	176	482	254	610	253	327	326	637	311	213	201
ENSMUSG00000000711	Rab5b	1648	2199	2103	985	1012	805	1156	803	1646	1347	1056	1068	1634	1605	1144	1323	1619	1746	1628	1954	1864	1192	1867	2915	1724	1273	1175	1953	1517	1015	1309	1297	1276	1809	1808	2497	681	723	1471	696	2049	790	984	1021	2304	1055	775	1071
ENSMUSG00000000724	Cryba1	2	1	4	1	4	1	3	2	5	4	4	1	7	5	8	6	4	8	6	4	12	4	6	3	0	1	0	9	5	7	15	11	9	6	6	10	2	4	5	2	4	7	3	8	4	1	0	11
ENSMUSG00000000730	Dnmt3l	12	89	143	31	8	9	8	4	39	52	33	30	15	70	27	30	10	21	25	14	21	17	48	28	29	20	16	24	43	20	22	9	8	15	15	22	4	13	18	10	53	28	34	34	58	29	23	45
ENSMUSG00000000731	Aire	1	17	26	4	6	4	1	2	9	11	10	7	5	11	10	6	2	2	1	0	6	4	3	16	20	6	6	1	11	3	3	1	2	3	2	16	0	3	7	0	17	7	9	8	16	9	11	5
ENSMUSG00000000732	Icosl	288	537	395	177	181	158	221	99	192	155	126	111	215	199	119	128	163	172	175	267	242	136	252	268	169	102	107	263	154	93	122	117	116	175	183	296	76	91	161	78	253	82	106	108	228	114	103	189
ENSMUSG00000000738	Spg7	1855	2162	1921	922	900	754	1116	946	1310	963	823	721	1137	1183	728	790	1064	1192	1176	1416	1360	737	1227	2419	1266	926	884	1378	958	737	955	957	1004	1361	1473	1795	444	487	1807	526	1471	566	665	746	1602	773	604	1466
ENSMUSG00000000739	Sult5a1	4	7	21	6	4	8	6	2	5	9	5	8	4	10	3	2	1	5	7	2	4	0	5	7	10	7	5	4	8	5	7	1	2	7	7	13	5	2	2	6	12	4	4	7	11	9	2	20
ENSMUSG00000000740	Rpl13	3510	4827	4697	2272	3213	1516	3065	1002	3290	2324	1832	2037	2821	2907	2189	2156	7924	4406	4579	2099	4278	2911	4751	13599	3074	3336	2574	3975	2997	1770	2041	3623	3312	3761	3048	3122	1053	1064	2616	1553	3029	986	1576	1469	4670	1416	1018	2635
ENSMUSG00000000743	Chmp1a	3414	4460	4465	2280	2601	1808	2897	1481	2991	2414	2116	2165	3019	2792	2638	2524	3479	3737	3504	3809	3555	2251	3731	4558	2780	2162	2148	3758	2677	1995	2288	2517	2687	3335	3352	3437	1081	1316	3112	1242	3656	1423	1924	1980	4097	1970	1530	2773
ENSMUSG00000000751	Rpa1	12014	17668	17180	6469	6973	5380	7861	4822	10017	8240	6051	5899	10509	9380	6787	6893	10456	11163	11079	12172	11130	7293	12005	13968	8442	5499	5519	12100	8914	5925	6932	6245	6318	9209	8965	8416	2270	2775	9773	4541	11239	4725	6321	6413	10332	4963	3826	8994
ENSMUSG00000000753	Serpinf1	1460	999	1240	513	631	360	689	1002	1067	856	605	540	1192	919	688	568	1042	967	936	994	1309	969	1513	2894	1729	1132	1165	2090	1121	722	895	2251	2163	2381	2430	3569	951	1365	1818	422	1031	547	701	760	1460	708	573	152
ENSMUSG00000000759	Tubgcp3	3940	5721	5855	2356	2508	1924	2822	1679	4508	3456	2357	2205	4301	3933	2738	2846	3209	3757	3072	3794	4526	2698	4251	7103	3789	2527	2384	5151	4002	2410	2890	2464	2540	3360	3634	3707	1093	1257	3579	1686	4744	1556	2073	2223	3652	1797	1312	2375
ENSMUSG00000000766	Oprm1	0	1	0	1	0	0	0	0	0	0	0	0	1	0	0	0	0	1	0	0	1	0	0	1	0	1	0	0	0	0	0	0	0	0	0	0	0	0	0	2	0	0	0	0	0	0	0	0
ENSMUSG00000000776	Polr3d	1670	1758	1564	726	802	601	1000	675	1184	781	760	628	911	999	803	839	805	927	988	1119	1083	653	1016	1901	929	699	707	1140	927	634	891	611	624	827	956	1009	271	326	1500	551	1251	376	542	504	1142	597	443	1242
ENSMUSG00000000782	Tcf7	1701	1358	943	495	615	361	689	657	640	385	394	294	457	707	332	450	435	510	474	506	699	429	697	1158	539	407	409	530	520	293	410	435	414	607	686	1159	296	352	943	195	580	212	271	313	843	363	306	1815
ENSMUSG00000000787	Ddx3x	61935	60613	71489	27206	26332	23172	28713	22526	54540	34961	22696	22888	45355	47259	26104	30237	35355	43188	34210	36114	43438	29091	42482	89605	41308	27824	27312	49008	46214	28625	32868	28833	29061	36707	36369	37871	11963	11977	50396	26024	47427	17712	24021	23759	41176	20066	14387	40257
ENSMUSG00000000791	Il12rb1	16	31	45	15	15	11	15	15	14	14	8	7	12	27	9	10	9	10	5	9	20	17	14	49	22	21	25	11	14	7	9	12	21	17	25	54	11	17	16	2	15	5	4	6	30	15	17	29
ENSMUSG00000000792	Slc5a5	15	34	23	7	13	9	8	10	22	14	15	14	23	23	16	14	12	15	13	20	20	4	19	26	17	15	18	41	11	10	12	10	7	19	21	25	5	8	30	7	19	10	17	18	20	4	2	30
ENSMUSG00000000794	Kcnn3	52	65	32	20	16	15	17	19	18	12	6	7	16	18	6	6	14	14	9	18	18	8	16	107	56	35	32	31	27	11	17	43	30	56	57	36	13	6	6	4	15	3	10	7	35	12	20	52
ENSMUSG00000000804	Usp32	2207	2318	2182	781	725	637	818	929	1609	1072	807	681	1575	1316	819	966	1025	1353	1162	1400	1485	1010	1406	2903	1473	1024	942	1900	1351	992	1154	831	940	1305	1351	1931	604	555	1903	614	1659	653	885	886	1761	902	596	1541
ENSMUSG00000000805	Car4	427	540	551	258	559	276	419	110	322	218	171	84	104	355	69	80	305	278	326	180	247	162	230	734	394	356	381	384	1149	331	346	317	281	724	934	236	56	84	160	50	128	52	41	50	264	125	103	442
ENSMUSG00000000811	Txnrd3	697	617	649	343	350	242	348	270	441	338	316	279	391	430	301	319	429	442	474	476	535	379	543	1131	642	522	457	584	455	304	401	535	548	760	768	919	270	271	554	195	542	230	301	317	599	298	241	429
ENSMUSG00000000817	Fasl	2	1	1	0	0	0	1	1	0	1	0	1	0	0	0	1	0	2	0	2	0	0	2	5	1	2	2	4	2	0	2	1	2	2	3	4	0	1	0	3	4	3	0	0	0	1	1	1
ENSMUSG00000000823	Znf512b	2507	2080	1832	760	804	603	954	1191	1331	943	1004	775	1428	1222	927	942	708	1018	779	1278	1290	731	1194	2161	1110	840	890	1914	1086	961	1283	654	766	1020	1279	1656	468	454	2479	583	1698	555	685	716	1377	671	444	1716
ENSMUSG00000000826	Dnajc5	6630	9005	9254	3296	3361	2454	3693	2904	5100	4351	3113	2905	5644	4826	3325	3566	4852	5710	5322	6186	5519	3714	5726	9099	5782	3439	3340	6657	4459	2913	3580	3886	4085	5591	5778	7225	1940	2150	6156	2027	6360	2621	3429	3498	7800	3845	2986	5491
ENSMUSG00000000827	Tpd52l2	4494	5531	6233	3531	3985	2751	4016	1808	5464	3956	2718	2856	4122	5151	3594	3430	4680	5184	3918	4150	5421	3421	5448	10550	4999	3568	3464	5153	4972	3257	3591	4115	4007	4484	4485	4761	1457	1777	4085	2512	5509	1950	2705	2831	5404	2631	1942	3170
ENSMUSG00000000838	Fmr1	6424	6452	6319	2316	2364	2007	2529	2870	4899	3130	2535	2278	4274	4011	2412	2922	3301	3994	3671	4243	4381	2940	4687	7953	3750	2604	2575	4708	3703	2601	3205	2448	2607	3516	3590	4290	1226	1225	5735	2077	4723	2120	2918	2694	4837	2494	1696	3900
ENSMUSG00000000861	Bcl11a	6	3	6	3	7	4	2	4	7	5	4	3	12	5	6	7	17	14	12	15	23	22	30	15	8	10	7	13	11	11	12	7	8	4	4	14	3	5	22	8	8	22	26	20	82	32	33	32
ENSMUSG00000000869	Il4	61	95	113	44	46	40	45	30	95	50	34	33	85	83	50	49	59	73	67	59	59	45	54	153	60	51	55	120	82	38	65	42	58	60	68	112	44	31	58	27	91	36	59	45	96	55	41	31
ENSMUSG00000000876	Pxmp4	301	554	646	323	351	238	371	187	437	437	304	294	566	447	346	391	606	714	573	588	754	546	895	895	685	419	420	724	453	299	326	581	616	689	683	1230	367	479	423	210	720	384	476	554	1203	562	483	175
ENSMUSG00000000881	Dlg3	3408	4767	4835	1923	1831	1559	2063	1555	4111	2844	1960	1827	3599	3434	2166	2477	2903	3408	3069	3403	3651	2336	3595	5712	3058	1931	1882	4073	3154	2053	2494	2114	2178	2915	2922	3346	979	1034	3307	1615	4193	1442	1847	1993	3629	1698	1304	2216
ENSMUSG00000000884	Gnb1l	384	470	449	215	291	199	282	150	330	254	226	207	269	296	246	253	329	369	350	324	386	241	408	738	395	318	299	342	340	181	271	308	324	420	446	308	91	105	332	120	351	152	173	173	362	175	137	317
ENSMUSG00000000889	Dbh	0	2	10	1	4	0	4	1	4	13	2	1	7	2	1	1	8	7	9	6	13	11	16	4	9	3	3	8	5	2	4	8	6	11	16	28	2	21	2	1	13	5	6	4	4	0	1	1
ENSMUSG00000000901	Mmp11	501	829	757	308	359	253	418	311	586	471	413	346	620	519	447	472	514	552	534	633	712	454	707	997	637	390	410	730	486	362	471	443	441	596	645	1212	334	339	582	221	734	282	306	371	964	462	306	261
ENSMUSG00000000902	Smarcb1	4850	4610	3599	2093	2226	1619	2579	2313	2781	2091	2056	1819	2687	2555	2113	2323	2605	2986	2827	3593	3438	2212	3546	4513	2345	1997	2021	3503	2196	1889	2377	1907	2046	2514	3051	3623	964	1222	3970	1271	3248	1434	1865	2073	3771	1893	1502	3566
ENSMUSG00000000903	Vpreb3	3	25	16	8	3	11	6	3	8	9	6	9	6	11	11	10	4	10	9	11	12	7	13	20	7	9	3	9	13	10	7	4	13	10	11	11	5	4	2	3	6	3	10	1	13	2	7	9
ENSMUSG00000000915	Hip1r	864	1349	1213	500	535	418	648	360	765	654	670	606	797	698	707	691	647	696	712	816	990	601	939	1197	618	514	533	861	616	508	691	409	417	656	674	892	256	256	805	388	1046	340	487	473	934	405	343	732
ENSMUSG00000000916	Nsun5	867	1093	936	389	489	300	552	372	579	443	353	360	545	543	389	375	516	563	570	679	728	420	639	978	545	404	378	686	466	313	429	403	392	593	666	499	139	186	694	236	659	223	307	342	655	275	241	751
ENSMUSG00000000934	Top1mt	783	1136	1234	551	740	470	673	310	709	710	408	455	699	810	474	480	729	830	657	684	1003	651	941	1778	1065	678	633	916	873	493	524	838	807	1067	1060	1038	335	371	640	272	967	295	402	441	414	181	158	311
ENSMUSG00000000938	Hoxa10	0	0	2	0	1	0	1	2	2	1	0	0	2	1	2	1	0	0	0	1	42	17	22	6	5	0	1	2	1	1	2	0	1	1	2	31	7	6	0	0	2	4	8	6	7	3	1	1
ENSMUSG00000000942	Hoxa4	278	526	506	331	238	242	322	490	864	540	960	840	1094	609	1170	1416	665	915	841	1278	844	529	774	864	600	664	687	997	458	767	1033	404	462	455	427	460	144	205	2535	1055	2040	873	1129	1125	1637	872	645	27
ENSMUSG00000000948	Snrpn	1238	1870	2089	882	1019	699	997	483	1212	1014	741	714	1140	1026	734	767	1271	1381	1207	1211	1395	933	1533	2375	1413	997	861	1289	1012	667	791	1203	1214	1406	1424	1939	526	668	956	496	1257	531	721	798	2188	1026	847	2408
ENSMUSG00000000957	Mmp14	540	596	456	236	300	154	277	303	331	250	214	189	290	335	226	196	248	319	257	440	414	265	366	899	520	301	286	406	347	197	272	434	463	539	611	1477	365	402	438	110	356	126	199	159	1090	572	375	483
ENSMUSG00000000958	Slc7a7	55	54	98	30	40	14	35	34	32	49	41	21	51	40	25	20	34	52	41	44	71	41	74	127	64	37	30	52	46	18	23	89	71	66	99	79	24	28	42	23	64	27	26	33	102	41	37	184
ENSMUSG00000000959	Oxa1l	3068	5118	5667	2428	2580	1936	2855	1373	2628	2727	1870	1886	3767	2929	1934	2009	4013	4362	3608	3823	4753	3124	5407	4719	3674	2179	2132	4606	2807	1821	1996	3660	3598	4060	4248	4683	1337	1967	2819	1223	4248	1935	2486	2768	5796	2803	2147	2594
ENSMUSG00000000976	Heatr6	2273	2633	2344	917	969	709	1157	945	1331	1063	803	660	1639	1359	837	955	1249	1532	1466	1800	1794	1174	1944	1973	1310	812	722	1922	1152	877	1034	940	1035	1453	1543	1810	524	587	1716	498	1702	720	979	1050	2062	1042	776	1699
ENSMUSG00000000982	Ccl3	0	1	5	0	1	0	0	0	2	3	2	2	2	2	1	3	2	0	0	0	0	0	0	1	0	0	0	3	3	0	3	0	0	0	0	1	0	0	1	4	4	3	1	4	2	1	0	0
ENSMUSG00000000983	Wfdc18	0	0	0	0	0	0	0	0	0	0	0	0	0	0	0	0	0	0	0	0	0	0	0	0	0	0	0	0	0	0	0	0	0	0	0	0	0	0	0	0	0	0	0	0	0	0	0	0
ENSMUSG00000001014	Icam4	0	0	0	0	0	0	0	0	0	0	0	0	0	0	0	0	0	0	0	0	0	0	0	0	0	0	0	0	0	0	0	0	0	0	0	0	0	0	0	0	0	0	0	0	0	0	0	0
ENSMUSG00000001016	Ilf2	12377	16506	17630	8845	9815	6959	10149	5147	15085	10491	7664	7801	12403	12909	9482	9823	13642	14592	12200	12742	14075	8903	14393	25026	12128	8549	8437	14623	12360	8037	9404	10483	9834	12186	12290	11182	3400	4336	11241	6836	15007	5636	7743	7960	15484	7883	5567	8202
ENSMUSG00000001017	Chtop	9923	12140	11765	5445	5581	4677	6854	4223	9162	6762	5581	5646	8429	8176	6271	6696	8409	9462	9145	9952	9653	6274	9908	14765	7652	5962	6167	10521	8145	5895	7224	6024	6123	8421	8412	7920	2307	2822	8553	4864	10076	3867	5593	5475	10137	5045	3740	6677
ENSMUSG00000001018	Snapin	1555	2193	2357	1276	1441	1036	1440	639	2126	1462	1004	1055	1751	1848	1241	1371	1760	1925	1432	1568	2171	1290	2144	3667	1833	1291	1224	2029	1816	1149	1236	1487	1414	1700	1620	2360	723	954	1447	984	2368	804	1165	1099	2166	1021	777	1185
ENSMUSG00000001020	S100a4	1	11	11	0	1	0	1	1	6	12	5	8	5	12	12	8	0	1	0	2	3	1	2	5	5	5	8	4	19	10	7	0	0	1	0	1	0	0	2	5	16	3	2	2	3	0	1	6
ENSMUSG00000001021	S100a3	0	0	2	0	0	0	0	1	0	0	0	0	0	1	1	0	0	0	0	0	0	0	0	0	1	0	0	0	0	0	0	0	0	0	2	0	0	0	0	1	0	0	0	0	0	0	0	0
ENSMUSG00000001023	S100a5	0	0	0	0	0	0	0	0	0	0	0	0	0	0	0	0	0	0	0	0	0	0	0	0	0	0	0	0	0	0	0	0	0	0	0	0	0	0	0	0	0	0	0	0	0	0	0	0
ENSMUSG00000001025	S100a6	141	188	249	76	98	57	89	49	105	118	73	80	76	203	157	88	73	72	61	60	62	54	54	170	110	78	76	111	220	103	145	48	43	61	48	100	30	43	107	56	166	25	47	47	70	40	13	178
ENSMUSG00000001027	Scn4a	3	6	4	0	1	2	1	0	1	2	5	3	3	3	3	0	3	5	0	1	2	5	1	5	5	0	2	5	2	0	0	3	3	4	3	35	13	9	6	1	2	1	1	3	5	3	2	1
ENSMUSG00000001029	Icam2	0	1	0	0	1	4	0	0	1	3	2	0	0	3	0	0	5	7	2	6	8	4	9	1	0	0	2	2	0	0	0	2	2	4	5	10	2	3	0	1	1	6	4	6	4	3	1	0
ENSMUSG00000001034	Mapk7	2248	2106	1663	1100	1115	763	1266	1005	1342	932	926	716	1083	1178	764	894	1044	1227	1101	1573	1703	1029	1540	2423	1258	938	951	1390	1006	717	958	904	929	1294	1416	1854	510	523	1831	480	1414	555	735	696	1634	802	602	1844
ENSMUSG00000001036	Epn2	2120	2695	2549	926	971	757	1154	917	1592	1242	886	789	1595	1492	965	1092	1175	1403	1308	1736	1884	1218	1833	2673	1607	1014	1002	1861	1253	956	1055	997	1093	1495	1584	2269	692	728	1682	598	1822	738	890	903	2076	1047	759	1642
ENSMUSG00000001039	B9d1	1511	1933	1968	1311	1583	1034	1573	604	1994	1378	1012	1124	1510	1914	1381	1398	1910	2127	1646	1584	1973	1262	1876	3524	1747	1375	1358	1833	1736	1127	1328	1546	1539	1590	1633	1878	606	697	1376	993	1991	715	904	1060	1565	815	595	840
ENSMUSG00000001052	Sec24b	3653	3049	2322	1339	1367	1102	1558	1554	1977	1252	1284	951	1872	1840	1170	1466	1348	1712	1535	2121	2531	1576	2393	2973	1477	1189	1187	2349	1552	1228	1524	1070	1130	1591	1935	2569	703	743	2807	722	2136	980	1248	1301	2651	1392	902	2827
ENSMUSG00000001053	N4bp3	947	1131	1089	598	677	436	703	408	759	573	595	536	578	780	643	693	703	776	812	866	768	477	798	1397	786	654	643	822	751	570	661	699	646	860	892	1243	312	391	821	346	842	217	337	396	936	408	309	454
ENSMUSG00000001054	Rmnd5b	665	857	833	339	394	319	469	338	546	437	410	393	645	552	422	384	611	677	589	747	690	489	805	953	622	420	388	781	420	353	405	515	513	725	771	964	250	330	631	206	731	391	425	476	1100	454	385	525
ENSMUSG00000001056	Nhp2	6181	7943	9715	5733	7289	4563	6791	2375	7255	5875	4241	4823	5696	7580	5884	5216	8483	8339	6460	6044	8109	5380	8310	15625	7414	5628	5787	6714	7183	4521	4984	7296	6327	7003	6884	6563	2052	2621	5331	4145	7803	2814	4074	4113	7686	3670	2912	5108
ENSMUSG00000001062	1300018I17Rik	613	834	714	294	298	222	387	368	490	371	320	218	512	405	298	348	278	346	302	505	528	326	487	713	382	319	277	634	352	293	368	220	309	367	424	627	153	201	658	179	633	187	264	293	548	287	214	378
ENSMUSG00000001065	Zfp276	463	535	441	176	225	175	268	203	337	271	236	202	348	278	211	235	188	252	248	353	395	223	352	598	322	223	246	414	287	211	271	220	201	284	367	454	112	131	394	128	404	132	176	174	333	212	125	291
ENSMUSG00000001076	C1ql4	5	12	7	1	9	3	3	1	8	9	4	2	3	4	5	5	7	10	3	4	7	7	5	7	6	3	2	5	4	3	3	7	13	9	13	34	7	6	4	2	6	5	2	2	8	15	9	10
ENSMUSG00000001082	Mfsd10	1292	1682	1563	733	820	518	831	468	748	576	515	420	653	749	511	546	607	759	624	804	795	469	691	1184	665	465	489	791	619	440	499	470	562	668	749	1194	237	331	869	281	805	259	332	364	644	303	274	1679
ENSMUSG00000001089	Luzp1	9871	11334	10759	3850	3604	3356	4693	4367	7039	5428	4174	3895	8604	6721	4704	5650	5875	7229	7840	8509	7077	4812	7631	8992	5640	3527	3426	9566	5785	4602	5321	3555	3752	5552	5909	6700	2045	2140	9312	2974	8266	3216	4248	4381	7743	3684	2838	4822
ENSMUSG00000001095	Slc13a2	0	1	0	0	0	0	0	0	1	0	0	0	0	0	0	0	0	0	0	0	0	0	0	0	0	0	0	0	0	0	0	0	0	0	0	0	0	0	0	0	0	0	0	0	0	0	0	0
ENSMUSG00000001098	Kctd10	1307	1633	1630	602	714	528	778	555	840	822	636	622	994	884	655	690	1025	1119	1194	1358	994	627	1123	1762	1189	756	835	1211	774	567	671	1112	1050	1536	1658	1532	455	480	1138	384	1087	445	609	659	1803	909	670	1075
ENSMUSG00000001100	Poldip2	3067	4347	4656	1916	2162	1437	2397	1313	2541	2415	1754	1801	2983	2620	1970	1903	2904	3216	2903	3362	3503	2133	3676	4788	2997	1832	1828	3899	2460	1699	1982	2516	2504	3383	3579	3606	1019	1262	2587	1211	3653	1554	1992	2217	4108	1924	1552	2246
ENSMUSG00000001103	Sebox	0	0	0	0	0	0	0	0	1	1	1	0	1	0	0	0	0	0	1	0	0	0	1	0	0	0	1	3	0	0	1	1	0	1	0	0	0	0	0	0	0	0	0	0	0	0	0	1
ENSMUSG00000001105	Ift20	1114	1391	1797	1025	1156	681	963	427	1464	1006	796	803	1172	1359	1185	1052	1417	1491	991	1014	1349	840	1302	2546	1140	928	880	1411	1390	1005	1061	1027	946	871	961	1170	459	487	994	783	1632	493	676	695	1267	655	434	788
ENSMUSG00000001119	Col6a1	142	136	225	23	26	18	42	26	53	105	43	50	52	96	109	50	26	30	27	39	63	33	50	162	142	64	82	76	114	45	75	36	29	67	88	211	43	44	100	18	118	22	26	33	89	37	34	209
ENSMUSG00000001120	Pcbp3	1242	1157	934	601	593	434	696	511	707	569	491	440	735	759	500	564	790	803	732	931	1041	651	945	1421	884	564	568	892	694	438	572	683	670	788	915	898	263	297	924	320	886	429	551	564	968	487	373	1149
ENSMUSG00000001123	Lgals9	12	26	34	6	17	2	13	2	14	12	18	10	17	19	22	21	15	10	5	23	16	21	33	14	22	10	4	28	15	11	11	7	9	12	14	32	3	13	13	20	53	9	11	18	16	6	6	5
ENSMUSG00000001127	Araf	2821	3017	2782	1312	1382	1032	1504	1367	2288	1585	1296	1163	1993	2015	1395	1453	1469	1775	1560	2003	2207	1335	1887	4126	2063	1496	1532	2524	1867	1307	1628	1270	1301	1674	1886	2986	789	900	2615	966	2423	871	1064	1074	2478	1288	906	1956
ENSMUSG00000001128	Cfp	209	304	311	127	135	83	171	112	206	174	129	107	246	205	143	169	127	179	124	178	218	151	166	414	218	143	147	317	201	124	173	106	130	184	164	202	61	68	238	80	262	75	86	103	185	88	58	143
ENSMUSG00000001131	Timp1	114	136	122	85	93	62	90	44	102	80	80	66	78	125	102	91	99	96	92	85	114	83	118	161	91	81	69	95	113	76	81	75	83	86	76	150	42	56	113	46	145	40	47	69	152	69	55	92
ENSMUSG00000001134	Uxt	221	238	309	221	219	135	215	96	289	207	164	186	223	240	203	185	284	282	225	214	293	192	265	519	194	196	175	242	283	194	167	169	179	217	194	219	65	98	200	125	255	108	172	170	325	114	126	160
ENSMUSG00000001138	Cnnm3	1702	1481	1110	728	721	590	925	778	851	516	685	470	803	805	579	693	612	837	724	992	1175	632	1010	1207	642	546	507	988	688	561	730	499	551	755	911	1215	308	339	1324	277	947	409	482	503	1026	502	344	1576
ENSMUSG00000001143	Lman2l	1603	1956	1520	742	811	622	943	769	1038	816	750	669	1064	1001	723	750	959	1197	1135	1373	1196	749	1307	1797	1090	771	742	1266	856	636	823	760	782	1015	1237	1422	394	467	1372	497	1261	570	684	729	1531	737	550	1053
ENSMUSG00000001150	Mcm3ap	5181	6739	6157	2124	2064	1655	2469	2170	3237	2972	2252	2130	4359	3286	2390	2484	2949	3393	3710	4437	4473	2817	4506	5196	3552	2448	2316	5060	2963	2252	2466	2156	2337	3493	3972	4197	1171	1289	4405	1302	4453	1724	2186	2300	4862	2210	1882	4742
ENSMUSG00000001151	Pcnt	7602	7125	6983	4356	4302	3522	4576	3188	5581	4330	2897	2772	5139	6030	3020	3895	5010	6373	5191	5704	6821	5474	7112	9455	4697	3145	3229	5768	5400	3491	4128	3868	4121	5079	5396	6462	2036	1972	6428	2587	6208	3025	4023	4423	7281	3553	2543	5138
ENSMUSG00000001155	Ftcd	2	1	3	1	4	4	3	1	1	1	4	0	2	0	1	0	1	0	0	1	0	0	0	1	0	0	1	2	1	1	1	2	2	0	0	14	0	0	0	0	2	0	2	0	0	0	1	0
ENSMUSG00000001156	Mxd1	331	235	231	106	110	97	128	173	187	161	133	125	242	181	157	175	142	207	206	256	202	120	220	332	170	143	134	312	141	160	195	130	103	180	195	418	95	114	310	64	225	96	135	150	318	145	109	224
ENSMUSG00000001157	Gmcl1	2048	1488	1428	680	662	594	754	860	1137	734	691	634	1061	925	699	830	996	1122	1068	1230	1194	768	1211	1718	878	750	738	1265	876	706	904	719	784	1030	1145	1243	352	412	1617	449	1026	541	755	633	1406	673	520	1387
ENSMUSG00000001158	Snrnp27	1898	2923	3468	2093	2297	1725	2479	767	3132	2046	1526	1589	2310	2855	1919	1961	3063	3123	2399	2272	3312	2162	3458	6168	2734	2038	1923	2659	2758	1653	1938	2617	2439	2594	2420	3337	1077	1232	1701	1722	3087	1197	1891	1696	3811	1857	1350	1286
ENSMUSG00000001166	Oas1c	27	61	54	28	27	15	26	6	42	42	31	39	41	49	34	34	26	40	24	19	53	25	47	135	69	42	32	26	44	18	23	25	35	44	39	81	21	18	20	18	57	21	22	26	51	17	22	24
ENSMUSG00000001168	Oas1h	0	0	0	0	0	0	0	0	0	0	0	0	0	0	0	0	0	0	0	0	0	0	0	0	0	0	0	1	1	0	0	0	0	0	0	0	0	0	0	1	0	0	0	0	0	0	0	1
ENSMUSG00000001173	Ocrl	1940	2249	2023	816	794	653	914	829	1531	1009	859	830	1381	1289	832	1027	958	1222	1209	1366	1491	928	1379	1951	1090	753	669	1632	1084	796	1034	615	646	943	1041	1439	438	412	1738	560	1712	603	826	830	1622	806	529	1558
ENSMUSG00000001175	Calm1	15310	23956	27360	15259	17262	12282	17029	6440	22983	17385	11912	13186	20160	21307	16587	15945	26153	26664	20648	21294	26433	18154	29614	34581	19079	13444	12909	23625	21655	14232	16035	19308	17658	20774	18935	26323	8379	9919	15188	13448	25749	11274	15617	15841	31301	15069	11279	11722
ENSMUSG00000001211	Agpat3	2429	2929	2724	1482	1559	1200	1781	1029	1733	1440	1520	1266	1848	1552	1495	1464	1916	2148	1897	2340	2350	1462	2352	3544	1813	1712	1808	2396	1653	1396	1734	1780	1700	2046	2183	3511	963	1152	2158	861	2258	903	1214	1347	2698	1300	1013	1977
ENSMUSG00000001225	Slc26a3	1	0	0	0	0	0	1	0	0	0	1	0	0	1	0	0	0	0	0	0	0	0	0	0	0	0	1	0	0	0	1	0	0	0	1	0	0	0	0	0	0	0	0	0	0	0	1	1
ENSMUSG00000001227	Sema6b	115	120	105	52	54	27	62	49	64	39	57	37	45	61	44	43	50	59	33	67	60	46	60	194	119	79	88	63	52	41	39	54	62	115	105	237	58	69	94	24	66	21	31	43	227	109	70	260
ENSMUSG00000001228	Uhrf1	13507	21252	18873	7859	8175	6220	9584	5623	9859	8602	6517	5860	10944	9960	6322	6954	9895	11254	11527	12848	12646	7663	12734	14346	8242	5238	5228	12491	8271	5401	6749	7199	7306	10410	11235	8452	2257	2508	10202	3642	11130	4004	5354	5773	9749	4708	3841	10958
ENSMUSG00000001229	Dpp9	3422	2966	2264	1283	1420	1021	1605	1305	1662	1268	1125	966	1557	1729	1081	1261	1697	1881	1690	2397	2074	1358	2031	1988	1198	811	882	1919	1398	1124	1353	1089	958	1329	1507	1949	475	613	2381	717	1865	818	1052	1130	2217	1093	820	2924
ENSMUSG00000001240	Ramp2	114	197	244	103	145	87	86	28	92	135	63	42	104	102	46	48	116	141	103	107	140	96	153	272	192	91	119	124	91	45	61	144	151	171	158	313	52	89	70	31	145	42	52	82	151	49	38	214
ENSMUSG00000001247	Lsr	658	576	526	251	253	223	328	238	317	251	232	208	344	277	238	260	259	274	302	379	355	252	322	479	268	191	202	384	242	224	309	172	152	270	301	368	74	97	538	161	424	132	175	195	363	175	146	799
ENSMUSG00000001248	Gramd1a	1170	1720	1591	591	717	495	740	599	1231	983	855	668	1236	1156	837	922	610	755	631	1075	1289	660	952	2383	1334	1050	1092	1653	1049	783	1132	627	768	1223	1447	1575	432	455	1180	413	1495	415	549	564	1894	950	726	887
ENSMUSG00000001249	Hpn	10	12	14	3	8	1	4	1	5	7	10	3	3	4	3	6	4	3	7	7	15	11	12	12	14	8	8	6	5	2	5	3	1	2	3	34	9	8	3	4	7	5	2	5	16	7	8	35
ENSMUSG00000001260	Gabrg1	73	84	146	46	61	38	44	18	33	30	25	21	31	52	17	12	38	44	31	32	98	57	101	343	208	129	111	32	43	15	16	126	111	126	89	204	72	80	24	20	34	13	21	17	14	10	5	304
ENSMUSG00000001270	Ckb	1571	3922	4197	2496	2638	1774	2931	1808	3914	4245	3601	3455	6578	3557	3480	4052	7892	8447	7841	9875	7918	4802	8968	12719	8331	6144	6318	10095	3712	3470	4241	12668	13187	17015	17504	6076	1793	2669	4284	2777	7517	4671	5926	6190	9780	4643	3663	477
ENSMUSG00000001280	Sp1	10248	11357	11584	3730	3709	3222	4267	4400	7728	5778	4123	3673	7509	7015	4050	4718	4686	6263	5543	6359	7396	4952	7606	15043	7771	5021	4819	8842	6265	4142	4933	3860	4131	6264	6730	7744	2361	2237	8737	2691	8211	2913	3802	3778	7540	3665	2654	7849
ENSMUSG00000001281	Itgb7	9	6	16	4	3	3	4	5	3	10	5	5	10	5	1	3	3	3	3	5	11	3	14	14	7	6	5	5	3	2	3	4	3	6	6	12	1	3	8	0	9	3	4	7	13	1	3	15
ENSMUSG00000001285	Myg1	2552	3248	3356	2045	2351	1649	2458	1100	2651	2078	1640	1727	2266	2621	1948	2031	2979	3011	2644	2691	2941	1828	2944	4423	2415	1795	1824	2949	2424	1707	1858	2223	2149	2462	2703	2342	781	913	2279	1297	2960	1115	1555	1583	2765	1317	963	1628
ENSMUSG00000001288	Rarg	430	601	624	216	218	167	210	147	263	243	200	181	235	258	138	168	147	194	126	171	330	214	404	850	471	320	315	267	224	127	172	233	194	265	279	1552	343	396	282	68	276	81	103	93	542	239	221	1212
ENSMUSG00000001289	Pfdn5	2495	3479	4071	2546	3071	1978	2890	975	3726	2869	1864	2096	2822	3848	2550	2578	4176	4078	3137	2947	4419	2708	4557	7168	3454	2538	2523	3457	3666	2230	2428	3510	3181	3084	3087	3854	1181	1441	2345	2186	4170	1461	2437	2340	4743	2292	1761	1501
ENSMUSG00000001300	Efnb2	4639	2943	2033	1087	1186	957	1307	2177	1593	1093	724	617	1370	1729	765	846	1339	1627	1546	1789	1119	759	1117	1215	695	418	446	2263	1810	1119	1448	436	425	403	460	761	195	214	2623	430	1051	408	589	590	1191	644	443	2500
ENSMUSG00000001305	Rrp15	2833	3630	4061	1982	2219	1752	2208	984	2869	1954	1530	1548	2119	2492	1785	1876	2649	2800	2285	2190	2755	1874	2748	5646	2385	2083	2154	2304	2321	1759	1951	2074	1943	2254	2301	2277	724	889	2338	1743	2790	941	1224	1367	2341	1049	877	2137
ENSMUSG00000001313	Rnd2	1279	2010	1888	1224	1392	943	1514	563	1686	1396	1031	1000	1478	1678	1084	1087	2152	2143	1837	2126	1804	1163	1920	3796	2176	1447	1397	1853	1604	893	1181	2140	2077	2234	2056	3232	921	1231	1027	732	1615	714	873	947	1147	618	469	978
ENSMUSG00000001323	Srr	353	412	446	214	251	154	226	196	477	341	227	235	366	416	260	267	406	456	342	328	452	333	493	859	472	327	303	487	398	225	265	345	365	385	413	547	168	196	376	182	493	189	280	285	594	286	215	177
ENSMUSG00000001333	Sync	22	28	18	9	10	13	15	11	12	11	7	15	11	19	11	18	15	18	8	14	22	14	11	36	27	17	15	12	14	6	18	16	21	23	13	28	5	8	17	5	24	8	6	12	22	11	5	25
ENSMUSG00000001334	Fndc5	2244	6118	6548	3566	3897	2732	3966	1268	5620	4611	5002	4837	5896	4453	5441	5430	5967	6236	5280	6153	7919	4857	8102	7891	4735	4402	4027	5873	4344	3475	4455	4717	4696	4293	4211	8466	2625	3225	4231	3250	8900	2906	4093	4273	6462	3068	2319	230
ENSMUSG00000001348	Acp5	18	44	55	13	19	8	9	9	27	26	32	27	22	36	29	13	11	16	17	17	31	28	21	81	67	43	41	21	21	12	21	22	17	27	36	63	14	9	21	6	44	15	23	28	89	28	37	29
ENSMUSG00000001349	Cnn1	60	57	67	17	27	15	22	14	44	37	38	39	37	44	47	30	23	23	17	22	18	10	20	103	51	61	55	33	43	22	27	13	21	23	12	28	9	10	26	19	50	11	16	24	45	21	25	238
ENSMUSG00000001366	Fbxo9	735	897	850	392	355	320	446	347	656	457	344	358	591	539	434	446	445	503	462	611	699	386	634	1377	677	490	454	677	530	422	441	443	437	540	614	784	244	317	702	242	800	246	344	345	739	401	288	635
ENSMUSG00000001376	Ccdc132	3341	3098	3644	1650	1772	1395	1725	1156	3082	2022	1398	1479	2564	2801	1766	1842	2295	2568	1968	1961	2730	1758	2700	5521	2379	1742	1738	2920	2811	1833	2071	1714	1738	1991	1930	2376	749	836	2683	1601	2878	1162	1658	1526	2736	1322	899	2096
ENSMUSG00000001379	Apbb3	731	933	828	324	362	282	399	348	620	397	350	308	570	533	352	355	319	409	329	450	535	287	412	1016	586	413	410	733	513	368	449	335	364	475	527	902	244	242	667	194	641	219	262	253	580	276	224	482
ENSMUSG00000001380	Hars	4822	6035	6803	3152	3539	2538	3754	1815	4941	3672	2519	2690	4039	4422	3367	3129	5102	5269	4508	4611	4717	3153	5081	8599	4525	2959	2990	4675	4257	2764	3138	4123	3901	4634	4556	4716	1394	1679	4506	2201	5114	1946	2740	2656	5316	2508	2029	3400
ENSMUSG00000001383	Zmat2	6430	9125	10082	5941	6442	4987	6866	2528	8609	6033	4765	4900	6753	7973	5961	6049	9486	9953	7524	7549	8776	5593	9289	14808	6736	5362	5329	8106	7809	5212	5816	6952	6431	7418	7059	7654	2424	2964	5805	5421	9056	3608	4824	5144	8505	4251	3361	4764
ENSMUSG00000001403	Ube2c	5162	5998	5646	2785	3004	2276	3350	2364	4508	3097	2671	2335	3639	3844	2440	2663	3634	4217	3785	4607	4409	2636	4436	7102	3700	2616	2566	3903	3267	2134	2636	2779	2766	3490	3837	3941	1060	1300	4893	1925	4818	1987	2704	2677	4896	2429	1826	4312
ENSMUSG00000001415	Smg5	7999	9017	8911	3619	3620	2882	4674	3589	6453	4928	4127	4121	6477	5898	4964	5090	4383	5244	5309	6473	6523	4029	5830	10102	5450	4262	4353	8028	5534	4512	5500	3431	3524	5012	5606	5960	1600	1825	7755	2717	7109	2214	2998	3248	6231	2995	2257	6334
ENSMUSG00000001416	Cct3	31067	36244	41182	22798	25457	17952	24854	11401	33957	25213	16710	18510	25664	31556	23293	22329	33197	33963	27672	26021	32025	21581	33392	63377	30999	22530	22506	29678	29985	19243	21493	26290	24078	27183	27305	27120	8706	10848	27520	16205	33847	12436	17037	17600	33191	15893	12141	20506
ENSMUSG00000001417	Rhbg	6	5	12	1	5	1	1	6	4	3	3	3	4	0	1	3	2	2	2	4	6	3	11	4	4	3	1	1	2	0	6	2	1	2	3	38	8	8	8	3	3	2	1	3	4	5	2	15
ENSMUSG00000001418	0610031J06Rik	1534	1737	1823	783	904	664	969	617	1140	870	708	681	1163	1122	837	723	1219	1280	1264	1284	1443	868	1606	1730	1075	734	810	1485	1071	704	826	958	988	1193	1303	1774	536	744	1366	457	1351	584	840	876	1994	935	723	1472
ENSMUSG00000001419	Mef2d	765	586	396	261	271	182	297	311	315	232	241	213	291	330	180	241	197	279	223	327	407	235	400	692	385	278	267	358	276	187	258	220	231	316	345	820	188	213	608	122	344	150	170	213	568	280	184	735
ENSMUSG00000001420	Tmem79	27	36	28	11	21	16	27	14	24	15	17	12	23	23	14	20	32	23	20	29	37	22	34	50	28	19	20	22	19	14	16	15	20	29	35	34	8	12	31	3	27	6	6	7	33	14	15	15
ENSMUSG00000001424	Snd1	8450	9289	8125	3732	4381	3153	5049	3567	4698	4012	3853	3440	4590	4598	3584	3763	5203	5542	5319	6554	6244	3939	6628	9788	5637	4562	4828	6125	4448	3275	4289	4657	4614	5861	6352	7546	1887	2379	6321	1984	5689	2279	2910	3172	6429	3175	2535	6953
ENSMUSG00000001435	Col18a1	13148	14502	14422	7086	7517	5507	8975	6431	7151	7184	7061	5482	8114	7786	5159	5370	7696	8726	8167	10281	11869	7916	12705	18031	10749	8944	9509	13674	9425	6537	8344	9883	9902	14458	15493	18935	4477	5290	10540	3153	9721	3998	4843	5240	18088	8771	6911	13113
ENSMUSG00000001436	Slc19a1	1059	1056	979	518	584	379	609	515	670	509	465	415	555	653	435	492	616	678	611	741	721	448	787	1262	699	509	557	675	517	356	521	562	596	775	850	939	191	282	954	247	736	262	328	416	812	351	319	802
ENSMUSG00000001440	Kpnb1	58079	64795	59506	23794	23514	19562	27793	24320	39393	30815	24638	22451	39273	36026	25121	27893	34676	38574	39717	44213	41187	27141	42511	64522	35663	24920	24619	45760	33486	24395	29474	23923	23796	35616	36664	35399	9816	10599	48286	16876	41934	16147	20868	21986	39843	19380	14475	44530
ENSMUSG00000001441	Npepps	5811	6748	5807	2927	2923	2138	3070	2570	3846	2894	2467	1995	3888	3775	2597	2794	3390	3911	3478	4613	5215	3508	5263	7027	3732	2671	2589	4679	3135	2384	2878	2702	2890	3665	4008	6790	1868	2032	5220	1606	4575	2167	2824	2776	5780	2977	2144	4466
ENSMUSG00000001444	Tbx21	3	3	1	2	1	4	4	4	1	4	0	1	2	1	1	1	1	4	0	2	0	1	0	3	1	1	0	1	2	0	1	1	1	1	3	2	1	0	2	1	1	5	0	2	12	9	4	6
ENSMUSG00000001445	Mrpl10	1671	2222	2210	1166	1218	906	1392	712	1526	1283	986	934	1414	1500	1107	1182	1726	1807	1620	1791	1668	1120	1891	2347	1305	946	965	1620	1365	879	1058	1134	1167	1433	1540	1543	421	578	1488	650	1851	750	963	1008	1952	959	737	1340
ENSMUSG00000001467	Cyp51	10423	10921	13919	7383	7108	5222	7053	3587	10644	7547	5017	4897	8702	10899	5654	6407	9852	10465	8729	8526	11392	7452	11910	19649	11084	6456	6091	10463	10743	5331	6366	8767	8631	10120	10058	9927	2982	3222	7715	4831	10509	4470	6424	6165	14640	7183	5261	8813
ENSMUSG00000001472	Tcf25	7670	10361	10354	4139	4459	3213	5086	3454	6641	5470	4131	4015	6726	6321	4583	4516	6542	7015	6471	7154	7611	4894	8141	12843	7920	5117	5131	8127	5904	3815	4466	5744	5770	7444	7737	9843	2789	3438	6775	2514	7625	3019	4101	4243	9861	4656	3616	6130
ENSMUSG00000001473	Tubb6	6369	10787	12240	6175	7714	4865	7651	2774	7901	7325	5393	5532	5959	8918	5659	4820	8026	8513	6631	6511	7868	5179	8167	17028	10442	7320	7557	8368	9016	4669	5203	8010	7814	8692	8360	11279	3175	4043	5940	2684	9069	2580	3349	3790	9174	4405	3520	4671
ENSMUSG00000001482	Def8	2525	3476	3498	1398	1704	1258	1987	1087	2418	2083	1619	1832	2471	2411	2026	1965	2507	2704	2687	2898	2434	1686	2658	3861	2281	1660	1708	2942	2344	1711	1954	1824	1721	2430	2583	2491	735	889	2361	1206	3077	1127	1439	1629	3285	1588	1103	2203
ENSMUSG00000001493	Meox1	238	536	621	300	388	239	380	100	211	228	294	175	180	149	144	124	276	347	285	304	918	518	1253	421	200	248	237	683	601	307	348	395	352	454	469	4698	1217	1471	245	113	505	166	206	240	157	90	72	121
ENSMUSG00000001494	Sost	51	86	139	45	37	45	61	28	44	68	78	79	54	78	71	73	49	48	48	66	92	78	140	304	187	298	259	312	160	160	212	113	94	187	215	431	95	130	40	50	184	47	79	80	352	177	146	39
ENSMUSG00000001496	Nkx2-1	0	1	0	0	1	0	0	0	0	0	1	0	0	0	0	0	0	0	0	0	1	1	0	0	0	1	0	1	0	0	0	0	0	0	0	0	0	0	0	1	2	0	0	2	0	1	0	0
ENSMUSG00000001497	Pax9	113	28	27	5	6	4	10	30	19	20	11	7	11	17	10	2	8	10	7	11	26	18	34	18	16	10	7	7	10	4	9	10	12	11	16	368	89	67	30	6	20	9	13	12	29	3	10	22
ENSMUSG00000001504	Irx2	3089	2526	1805	601	861	475	666	1057	1320	684	420	335	559	1030	348	344	581	794	619	731	966	569	860	986	668	366	364	510	618	291	290	420	398	329	410	663	162	235	1177	184	582	255	337	320	690	334	231	2274
ENSMUSG00000001506	Col1a1	696	395	318	80	59	89	99	292	229	261	126	125	283	310	306	231	46	87	80	132	166	99	141	413	334	153	179	479	404	185	281	51	60	52	88	444	88	67	974	137	374	87	102	123	257	123	89	515
ENSMUSG00000001507	Itga3	5805	9209	7610	5316	5524	4877	7898	1999	4945	4107	5777	5006	5900	5081	5808	6346	5776	6966	6817	9007	7157	4382	7577	1243	1154	1233	1309	6261	3984	4932	6143	774	807	1260	1454	2057	500	664	5906	3917	9741	3466	4228	4827	6243	2943	2264	924
ENSMUSG00000001508	Sgca	4	4	4	1	2	1	0	1	3	7	3	1	4	1	3	1	4	6	7	2	7	2	2	13	9	3	6	2	4	3	2	3	4	6	5	12	0	2	3	2	3	2	2	3	5	1	2	5
ENSMUSG00000001510	Dlx3	53	61	49	18	24	18	28	26	28	16	25	10	14	36	13	9	20	31	7	23	27	19	51	185	66	41	53	10	19	14	15	21	10	35	19	128	25	23	43	4	40	13	21	22	123	59	41	67
ENSMUSG00000001517	Foxm1	5208	5308	4025	2250	2291	1767	2778	2512	3171	2201	2280	1809	3277	2907	1968	2261	2353	3029	2582	3670	4194	2600	4021	4316	2435	1780	1741	4033	2505	1974	2541	1807	1910	2577	3033	3601	979	1066	4343	1269	3770	1539	2024	2121	3497	1749	1308	3319
ENSMUSG00000001518	Itfg2	1170	1587	1578	645	707	534	802	515	773	696	436	461	1045	753	522	532	634	843	790	987	976	621	971	1225	831	486	495	1300	646	447	514	594	707	865	955	1041	267	328	1049	329	1061	390	461	488	1055	569	443	1122
ENSMUSG00000001520	Nrip2	198	142	109	44	53	41	51	103	57	53	39	40	112	87	50	43	43	63	65	82	85	56	74	130	69	50	36	111	52	46	46	36	37	52	79	136	41	43	144	35	83	37	58	47	81	54	28	144
ENSMUSG00000001521	Tulp3	1876	1636	1356	739	803	574	873	836	1021	706	708	615	848	964	651	688	698	868	768	1073	1197	737	1095	1934	926	720	748	1072	826	590	804	682	711	1040	1089	1865	470	514	1314	382	1106	386	478	543	1092	547	399	1595
ENSMUSG00000001524	Gtf2h4	1679	2095	2125	1027	1146	793	1274	707	1612	1373	1131	1129	1295	1599	1340	1181	1425	1500	1384	1657	1775	1060	1819	3212	1741	1416	1396	1522	1544	1000	1193	1286	1297	1657	1673	1939	518	664	1513	727	1872	635	847	869	1821	815	724	1381
ENSMUSG00000001525	Tubb5	108264	170031	164525	66104	76157	53885	87003	48856	82626	78479	58420	56767	117892	86039	62377	65023	123060	132501	132451	138468	134156	84657	163197	131836	98872	58392	58308	137726	74321	50997	58933	100683	99509	127509	130239	111973	30722	45614	99332	40133	116539	61246	80288	89569	199962	94707	77269	93091
ENSMUSG00000001542	Ell2	1339	1433	1532	663	621	572	722	574	1222	882	740	766	1287	1006	942	968	1088	1206	982	1101	1340	847	1473	1257	634	447	459	1392	1054	937	1027	374	388	471	454	752	214	218	1348	735	1438	622	916	822	894	496	329	635
ENSMUSG00000001552	Jup	281	192	197	95	106	78	131	204	117	96	96	69	152	113	88	87	128	121	112	171	216	126	192	342	183	135	119	188	95	79	120	164	138	180	207	545	124	146	232	53	162	73	92	90	318	160	117	516
ENSMUSG00000001555	Fkbp10	606	378	305	91	155	112	172	224	140	99	76	66	106	154	103	93	94	94	111	115	112	74	93	725	248	195	189	137	141	67	98	128	132	189	210	240	61	66	278	36	98	23	37	44	145	58	54	913
ENSMUSG00000001558	Klhl10	32	45	44	27	30	15	24	32	43	29	33	28	38	49	32	31	29	28	27	29	46	20	34	171	75	37	42	45	37	28	21	32	32	45	46	57	15	23	37	18	46	15	14	16	59	21	20	37
ENSMUSG00000001566	Mnx1	29	78	140	33	41	25	36	22	61	99	89	48	85	60	54	59	45	58	36	56	204	139	188	116	105	57	60	87	57	27	32	26	26	27	35	257	50	59	29	23	167	61	65	72	267	149	98	35
ENSMUSG00000001569	Nom1	3170	3060	2949	1204	1161	1028	1391	1121	2086	1537	1136	1089	1807	1840	1243	1389	1388	1761	1748	1901	1978	1223	1956	3857	1827	1286	1319	2085	1847	1238	1468	1107	1173	1756	1840	2109	555	610	2568	1000	2122	773	994	1029	1791	913	664	2667
ENSMUSG00000001576	Ergic1	5876	5663	4654	2344	2501	1801	2885	2438	2962	2219	1947	1708	2776	2890	1864	1870	2926	3104	3040	3575	3052	1978	3270	5340	3032	2036	2137	3355	2590	1691	2229	2342	2331	2968	3292	3685	962	1142	4123	1114	3173	1262	1622	1740	3957	1885	1406	4869
ENSMUSG00000001583	Tnk1	15	18	25	13	4	4	13	5	10	12	10	13	8	11	5	7	2	8	8	12	23	21	21	16	12	9	5	9	5	8	3	4	3	12	4	27	2	6	12	4	21	9	9	4	13	9	8	52
ENSMUSG00000001588	Acap1	7	8	11	1	1	4	5	3	11	7	6	9	3	7	4	2	1	5	3	4	5	0	11	14	4	4	4	5	3	6	9	2	4	1	4	11	1	1	2	3	11	4	0	2	7	4	3	14
ENSMUSG00000001604	Tcea3	29	20	25	13	9	9	18	4	6	12	5	5	7	16	11	8	7	4	4	11	10	10	22	18	18	12	12	13	10	9	10	10	5	8	5	54	19	10	15	6	15	11	13	13	18	14	7	93
ENSMUSG00000001622	Csn3	1017	661	582	410	556	337	657	450	716	222	253	306	239	512	412	309	364	370	387	289	177	119	196	394	141	188	177	126	386	244	233	103	82	147	173	571	158	221	1163	179	356	129	184	205	199	73	65	492
ENSMUSG00000001627	Ifrd1	2645	2628	2763	1477	1378	1093	1608	1036	2580	1324	891	765	1633	1969	925	1085	1184	1496	1510	1672	1836	1010	1635	4019	1904	1159	1063	1741	1599	831	1058	1356	1367	1625	1942	1278	326	363	1904	764	1794	679	884	892	1921	928	671	2386
ENSMUSG00000001630	Stk38l	884	1200	1163	474	478	431	492	378	955	650	509	493	827	907	552	671	772	865	732	834	908	601	946	1151	619	428	410	899	732	560	591	426	450	559	545	738	252	244	921	450	1002	349	538	514	817	414	304	613
ENSMUSG00000001632	Brpf1	2235	2939	2486	999	1007	735	1211	1008	1502	1186	945	802	1701	1427	961	1134	1139	1409	1353	1892	1810	1189	1687	2092	1254	839	887	2084	1242	929	1121	868	880	1264	1468	1564	459	505	2005	540	1749	600	775	866	1741	911	643	1910
ENSMUSG00000001642	Akr1b3	907	1247	1426	806	931	597	918	267	964	730	571	618	654	999	768	661	1191	1109	894	766	1118	595	976	2111	845	718	692	843	927	591	670	829	788	954	793	713	253	295	742	486	1023	385	479	510	681	328	255	865
ENSMUSG00000001655	Hoxc13	10	10	11	5	0	6	4	1	2	3	6	4	6	4	8	5	2	1	4	3	16	2	12	13	4	9	7	10	3	4	5	1	0	1	4	6	1	3	3	4	4	4	6	3	8	6	5	13
ENSMUSG00000001656	Hoxc11	0	0	0	0	0	0	0	0	0	0	0	0	0	0	0	0	0	0	0	0	2	0	0	0	0	0	0	0	0	0	0	0	0	0	0	1	0	1	0	0	0	1	0	0	0	0	0	0
ENSMUSG00000001657	Hoxc8	12	23	24	4	10	9	6	7	11	21	3	11	7	6	10	4	16	23	14	29	169	118	241	48	64	5	4	11	10	4	4	14	9	17	23	175	54	38	7	1	30	18	26	24	63	29	22	6
ENSMUSG00000001661	Hoxc6	11	41	57	17	22	28	15	22	54	44	23	22	19	21	6	13	41	75	78	94	485	303	565	76	113	18	32	33	8	3	14	81	44	58	68	717	226	205	24	15	77	35	62	67	143	79	75	5
ENSMUSG00000001663	Gstt1	36	80	100	45	59	39	56	9	72	44	40	38	49	84	70	54	71	59	46	39	38	31	30	197	73	63	63	55	75	42	38	54	78	66	70	54	20	32	25	36	60	21	31	34	129	67	53	63
ENSMUSG00000001665	Gstt3	29	50	52	29	30	18	29	9	21	26	31	18	41	13	19	18	39	32	24	25	56	33	70	123	60	66	56	32	20	16	15	44	51	47	34	69	26	27	26	8	43	21	29	34	70	22	24	38
ENSMUSG00000001666	Ddt	421	432	513	318	364	207	325	175	274	213	169	194	356	298	224	247	446	512	379	397	401	290	487	421	261	221	220	434	302	199	225	402	376	423	444	372	113	140	360	152	352	128	255	231	505	210	148	313
ENSMUSG00000001670	Tat	0	0	0	0	0	0	0	0	0	0	0	0	0	0	0	0	0	0	0	0	0	0	0	1	1	0	0	0	0	0	0	0	0	0	0	0	0	0	0	0	0	0	0	0	0	0	0	0
ENSMUSG00000001672	Marveld3	7	11	9	1	4	3	2	2	5	5	2	8	11	8	3	5	6	7	1	3	11	4	7	18	14	7	7	8	5	10	7	4	9	13	5	15	1	4	6	1	9	4	4	10	16	3	5	22
ENSMUSG00000001674	Ddx18	2205	2756	3250	1177	1288	1013	1510	662	1844	1493	873	993	1578	2050	1244	1245	1903	1809	1681	1482	1868	1298	2106	3955	1804	1212	1269	1814	1958	1086	1116	1358	1335	1450	1493	1586	488	581	1618	1148	2052	740	1020	1090	1752	916	746	1923
ENSMUSG00000001687	Ubl3	1774	1505	1459	643	714	520	763	812	1109	848	609	552	1002	1026	705	733	1057	1103	1006	1295	1471	903	1495	1762	957	589	664	1275	955	584	738	777	738	1005	958	1630	489	508	1337	471	1241	581	837	775	1730	868	662	1111
ENSMUSG00000001700	Gramd3	1044	1398	1505	742	868	592	855	449	1221	889	665	693	988	1144	829	917	1154	1238	1038	1030	1189	789	1300	1975	1025	708	748	1175	1142	726	804	901	870	1038	969	1164	402	449	892	552	1293	489	665	696	1332	660	483	697
ENSMUSG00000001707	Eef1e1	2608	3240	3787	2111	2565	1684	2389	963	3307	2103	1531	1639	2161	2999	1938	1788	2964	3099	2315	2326	3350	2097	3382	7048	3217	2360	2151	2414	2774	1630	1826	2974	2714	2750	2607	3423	1098	1468	2048	1804	3068	1207	1620	1693	3523	1693	1371	1787
ENSMUSG00000001729	Akt1	4693	5273	4477	2459	2643	1941	3156	2580	3838	3029	2881	2645	3809	3643	3013	3163	3838	4313	4118	5235	4869	3021	4752	6651	3972	3144	3245	4866	3268	2661	3410	3481	3367	4193	4486	6019	1579	1887	5091	1796	4498	1839	2480	2629	5706	2741	2122	2346
ENSMUSG00000001739	Cldn15	22	25	27	11	6	7	8	17	20	8	16	13	28	17	13	15	13	12	12	20	19	12	22	45	19	7	14	32	12	16	12	15	10	21	14	22	7	6	32	8	24	8	7	10	13	7	10	15
ENSMUSG00000001741	Il16	5	9	6	3	6	3	4	3	5	2	1	0	3	3	3	2	3	10	3	6	8	7	4	8	5	3	0	6	3	0	2	2	0	3	2	4	1	2	6	6	4	4	1	4	6	2	2	6
ENSMUSG00000001750	Tcirg1	264	401	463	129	133	83	145	111	242	211	185	152	222	246	191	158	83	110	76	144	236	119	177	576	336	241	227	293	219	148	166	88	119	164	150	660	143	140	228	84	386	56	77	82	277	123	94	218
ENSMUSG00000001751	Naglu	690	809	808	398	464	267	512	337	539	421	388	296	423	521	331	338	485	483	444	592	658	344	637	1280	730	561	609	592	544	303	362	469	457	747	724	822	194	233	520	148	566	179	259	264	621	271	215	405
ENSMUSG00000001755	Coasy	1756	2579	2570	1146	1332	857	1514	739	1716	1484	1171	1108	1686	1730	1309	1347	1616	1677	1574	1811	2071	1336	2039	3259	1730	1396	1319	2145	1631	1106	1261	1390	1388	1784	1842	2371	642	801	1547	705	2145	668	952	1028	2248	1123	917	1475
ENSMUSG00000001761	Smo	9749	9706	8068	4417	4795	3477	5616	4490	6482	5037	4130	4134	6038	5981	5162	4958	6562	6939	7264	8676	6591	4390	6555	10298	5793	4277	4277	7429	5501	4332	5188	4972	4622	6647	6545	6823	1725	2077	8794	2931	7146	2722	3506	3611	7637	3648	2633	7205
ENSMUSG00000001763	Tspan33	299	416	338	172	171	131	228	104	190	171	172	129	211	184	168	193	172	189	217	247	230	136	241	404	234	182	182	240	155	142	192	149	176	209	247	326	85	98	237	82	258	123	141	153	328	148	105	299
ENSMUSG00000001767	Crnkl1	3523	4522	4979	2347	2479	2088	2566	1427	4176	2938	2034	2193	3652	3901	2543	2704	3824	4296	3368	3397	3818	2797	4240	6411	2966	2048	2193	3910	3772	2468	2783	2374	2272	2854	2777	2848	940	1044	3298	2239	4206	1695	2375	2247	3573	1723	1276	2901
ENSMUSG00000001768	Rin2	630	578	501	274	210	214	300	285	427	266	243	224	349	370	223	296	318	362	329	443	474	351	466	496	319	223	217	401	284	245	257	226	202	336	361	770	173	201	590	181	447	227	267	266	284	155	111	650
ENSMUSG00000001773	Folh1	56	52	94	39	49	45	72	11	59	35	37	46	48	48	78	67	48	37	63	77	71	43	80	7	7	6	11	14	26	38	63	3	1	3	1	3	2	2	48	66	80	36	45	58	26	12	16	9
ENSMUSG00000001774	Chordc1	5857	6342	6575	3108	3143	2603	3199	2319	5807	3435	2474	2681	4542	4914	3364	3469	4079	4624	3985	3815	4754	3040	4665	9524	3927	3203	3046	4999	4650	3163	3545	3008	2833	3383	3430	4087	1418	1522	4938	3159	5227	2140	2986	2816	4554	2292	1670	3997
ENSMUSG00000001783	D10Wsu52e	10602	13171	14368	7187	7916	5828	8455	3996	11921	8837	6063	6475	9116	11281	7501	7317	10660	11016	9735	9658	10944	7150	11310	22295	11195	7790	7517	10977	10847	6481	7502	9254	8982	10556	10515	10097	2991	3664	8851	5677	11515	4088	5301	6033	11318	5604	4103	7332
ENSMUSG00000001785	Pwp1	6889	7555	8530	4127	4526	3221	4807	2513	6480	4586	3417	3550	5334	6227	4433	4165	6142	6555	5398	5272	6491	4264	6927	12023	5662	4246	4222	6160	5923	3874	4358	4752	4311	5393	5386	5171	1553	1976	5703	3253	6186	2557	3423	3627	6396	2961	2258	4709
ENSMUSG00000001786	Fbxo7	656	868	885	341	371	258	425	275	506	437	295	290	579	482	352	355	459	478	464	523	640	466	646	918	551	335	344	818	473	336	382	388	414	535	556	682	208	248	547	219	658	274	377	380	869	380	333	614
ENSMUSG00000001794	Capns1	3815	5898	5973	3049	3622	2511	3829	1793	4219	3647	3037	3115	3880	4165	3291	3204	5000	5157	4788	4882	4903	3087	5531	7731	4922	3565	3473	4967	4134	2800	3352	4116	4005	5210	5136	6696	1917	2340	3587	1915	5417	2230	3045	3242	7669	3752	2726	2918
ENSMUSG00000001802	Lrp3	2161	2057	1668	927	935	781	1183	1006	1249	973	897	735	1348	1287	920	966	1068	1197	1128	1666	1694	976	1469	1815	1098	849	860	1706	1084	841	1053	824	879	1218	1414	1385	311	368	1855	534	1522	587	726	771	1331	670	476	1229
ENSMUSG00000001804	Dsg4	0	1	0	0	1	1	0	0	0	0	0	0	0	0	0	0	0	0	1	1	0	0	0	0	0	0	0	0	0	0	0	0	0	0	0	0	0	0	0	0	0	0	0	0	0	0	0	0
ENSMUSG00000001815	Evx2	3	4	2	1	3	1	1	0	3	1	0	1	2	1	1	0	2	1	1	1	1	0	1	1	0	0	0	1	0	3	1	0	1	0	0	1	0	0	1	0	2	1	2	1	1	0	2	2
ENSMUSG00000001819	Hoxd13	9	15	11	3	4	0	1	2	6	4	1	3	5	10	9	4	1	0	1	2	3	3	9	5	5	1	2	13	6	3	4	0	2	2	3	3	0	2	4	1	10	1	3	3	6	3	2	20
ENSMUSG00000001823	Hoxd12	1	1	0	0	0	0	0	0	0	0	0	0	0	0	1	0	0	0	0	0	0	0	0	2	1	0	0	0	1	0	0	0	0	0	0	0	0	0	2	0	0	0	0	0	0	0	0	0
ENSMUSG00000001827	Folr1	454	439	383	183	312	238	357	146	284	176	166	164	181	292	201	224	238	254	388	253	239	149	225	40	63	34	46	113	161	116	145	28	20	39	31	591	175	198	265	141	247	103	160	157	87	32	27	71
ENSMUSG00000001829	Clpb	2444	3352	3417	1277	1421	1100	1700	1143	1947	1740	1458	1374	2122	1940	1613	1535	1963	2126	2165	2519	2284	1367	2370	3397	2145	1585	1583	2534	1774	1323	1565	1564	1533	1993	2199	2182	572	744	2226	923	2657	981	1276	1405	2702	1251	971	2739
ENSMUSG00000001833	Sept7	9908	11905	14673	6722	7077	5573	6646	4096	13121	8326	5677	6114	9770	11441	7368	7992	9989	11125	8237	8163	12022	8089	12901	23991	9890	7373	6976	11408	12045	7419	8140	8237	7794	8662	8171	11890	4111	4234	8933	7030	11933	5277	7619	7261	13983	6927	4976	6673
ENSMUSG00000001844	Zdhhc4	1042	1199	1203	552	625	433	651	476	586	542	392	417	929	573	427	483	945	980	906	954	945	597	1084	972	721	428	452	1055	550	428	422	695	717	895	899	843	271	397	943	248	932	443	650	632	1215	539	402	646
ENSMUSG00000001847	Rac1	8799	9932	9255	4501	4535	3510	5010	3923	6181	4599	3852	3496	6573	5876	3909	4453	6696	7443	6867	7870	7871	4951	8335	8858	5432	3770	3646	8038	5409	3755	4489	5098	4767	6776	6872	7613	2067	2457	7340	2620	7095	3327	4494	4638	9145	4279	3255	7179
ENSMUSG00000001855	Nup214	4130	3804	2712	1402	1377	1178	1799	1711	1628	1195	1248	943	1961	1687	1146	1327	1615	2060	1904	2585	2538	1712	2766	2558	1475	1100	1104	2399	1465	1117	1348	1195	1288	1601	2014	2320	674	801	3012	757	1984	1036	1379	1450	2599	1246	986	3408
ENSMUSG00000001864	Aif1l	3343	4125	3950	1896	2035	1515	2453	1511	3164	2211	1933	1957	2758	2920	2389	2366	2743	2899	3129	3190	2733	1618	2732	4414	2397	1877	1722	3385	2494	1920	2350	1991	1888	2661	2821	1871	557	724	3422	1483	3364	1161	1573	1559	3219	1547	1166	1591
ENSMUSG00000001865	Cpa3	0	0	0	0	0	0	0	0	0	0	0	0	0	0	0	0	0	0	0	0	0	0	0	0	0	0	0	0	0	0	0	0	0	0	0	0	0	0	0	0	0	0	0	0	0	0	0	0
ENSMUSG00000001870	Ltbp1	1737	3008	2463	1604	1421	1299	1787	887	1956	1225	1480	1271	1922	1568	1573	1863	1726	2246	1820	2454	2535	1749	2577	521	348	223	247	1673	1050	1124	1486	142	237	236	250	947	211	281	3383	1047	3099	1053	1453	1452	3309	1634	1253	853
ENSMUSG00000001891	Ugp2	1118	1505	1690	735	750	564	751	500	1396	945	666	662	1153	1283	764	804	1189	1300	1036	1044	1572	1020	1699	2591	1416	851	800	1425	1293	741	783	1030	1141	1331	1204	2208	754	759	1049	572	1310	603	935	785	1901	965	697	734
ENSMUSG00000001901	Kcnh6	14	24	19	2	9	4	5	7	4	4	3	3	8	10	7	5	4	5	5	2	6	4	3	11	9	6	7	8	7	5	2	0	2	13	12	2	4	1	5	2	8	4	6	8	11	9	2	17
ENSMUSG00000001909	Trmt1	3119	3213	3180	1211	1319	972	1621	1284	1927	1463	1355	1255	1860	1783	1465	1349	1412	1491	1524	1851	2090	1206	2007	3892	2040	1527	1582	2358	1578	1125	1548	1298	1308	1806	2036	2264	571	744	2467	771	2234	724	1000	1078	1962	999	781	2553
ENSMUSG00000001910	Nacc1	8440	7152	5376	3313	3682	2656	4329	3841	4161	3034	3286	2768	3847	4148	3098	3351	4149	4829	4401	5687	5278	3368	5217	6832	3695	2899	3193	4800	3707	2958	3799	3115	2997	4351	4895	5330	1509	1662	6529	1905	4702	1828	2367	2648	5100	2680	1889	8605
ENSMUSG00000001911	Nfix	69	12	16	7	4	2	10	17	18	10	9	8	19	21	23	15	7	8	6	10	20	12	11	27	24	12	18	55	45	26	41	4	5	20	23	55	20	11	53	15	26	14	19	15	28	19	6	36
ENSMUSG00000001918	Slc1a5	1644	1229	1334	492	569	365	626	608	746	577	497	431	631	818	424	468	549	645	564	669	809	497	862	1628	1000	617	618	808	695	377	507	725	734	938	1116	890	229	286	981	284	827	279	356	400	1110	504	416	1654
ENSMUSG00000001924	Uba1	21917	36047	34082	12133	13487	9874	15766	10033	15433	15262	11617	11599	23323	15781	12520	12930	22144	23635	25960	28448	24359	15737	28037	26270	20083	12353	12403	28353	14893	10705	12792	18102	17709	26056	26482	23922	6634	8490	19909	7539	23042	11690	14970	16102	36790	17399	14217	19061
ENSMUSG00000001930	Vwf	0	3	7	3	6	2	2	5	5	2	3	1	2	3	4	2	0	5	3	7	15	15	25	5	6	3	3	3	2	0	2	4	7	5	6	23	3	8	6	2	6	5	7	2	11	3	8	6
ENSMUSG00000001942	Siae	746	1160	1208	502	637	442	611	345	1215	841	552	547	890	985	660	682	983	963	832	816	1010	588	1000	2085	1118	681	656	1004	980	558	666	764	769	955	941	969	292	377	784	482	1196	388	574	521	983	492	348	575
ENSMUSG00000001943	Vsig2	3	5	3	1	0	0	2	1	3	1	1	2	6	2	3	0	0	0	1	0	5	1	5	4	4	2	5	1	1	0	0	1	2	2	4	2	0	1	1	1	3	0	0	0	2	1	0	4
ENSMUSG00000001946	Esam	31	27	28	9	7	5	8	8	23	7	19	6	12	16	10	10	10	16	13	28	12	14	27	199	70	67	56	14	7	10	7	32	40	42	47	94	33	34	21	3	19	14	4	19	14	17	11	12
ENSMUSG00000001948	Spa17	156	307	341	182	231	153	222	62	321	218	157	187	230	267	191	202	374	382	252	256	340	217	336	566	258	214	212	262	251	158	209	283	268	270	257	326	101	127	161	155	301	141	245	201	401	187	149	100
ENSMUSG00000001962	Fam50a	2130	2812	2650	1130	1239	956	1341	925	1668	1248	957	872	1609	1480	1006	1111	1745	1975	1812	1962	1735	1121	1794	2934	1539	1004	991	1882	1347	938	1103	1263	1298	1681	1657	1643	469	553	1810	780	1822	756	995	1094	2124	1002	754	1592
ENSMUSG00000001964	Emd	4837	6246	6595	3300	3721	2704	3996	2069	5084	3793	3012	3051	4433	4489	3475	3568	5261	5545	4978	5388	5871	3587	6234	8391	4356	3166	3289	5328	4026	2892	3316	3577	3758	4828	4944	4463	1327	1766	4382	2192	5585	2350	3070	3248	6121	3004	2219	3622
ENSMUSG00000001983	Taco1	839	1046	1022	469	542	412	621	376	895	694	453	447	694	763	537	548	866	852	736	788	816	539	891	1553	780	493	514	851	725	463	557	624	637	742	799	711	232	259	691	442	970	387	499	517	926	432	306	549
ENSMUSG00000001985	Grik3	3093	2846	1989	998	1055	720	1039	948	957	735	246	201	750	1421	205	237	907	1131	801	977	1026	595	874	1039	513	168	169	1062	1105	299	377	488	575	650	815	295	71	88	612	125	394	165	231	247	1029	542	388	2030
ENSMUSG00000001986	Gria3	1251	1520	1463	676	657	533	696	469	1286	945	622	633	1223	1131	790	950	975	1185	1072	1156	1178	816	1326	1840	822	511	521	908	843	525	644	398	370	456	452	848	290	267	1086	698	1349	581	760	723	1039	499	339	838
ENSMUSG00000001988	Npas1	23	24	15	9	17	6	17	5	11	8	15	10	15	10	13	12	12	14	16	15	8	10	9	19	18	10	10	28	11	4	9	6	3	10	9	15	0	1	27	7	16	3	11	7	17	7	6	46
ENSMUSG00000001995	Sipa1l2	1001	1072	838	533	540	418	567	493	771	610	487	402	755	746	507	594	740	866	776	1057	1286	896	1173	1164	683	462	455	1147	749	563	725	683	713	900	1042	1625	458	503	774	329	991	449	561	595	1818	873	658	776
ENSMUSG00000001998	Ap4e1	1534	1489	1444	441	411	415	503	745	996	623	418	414	1019	858	443	532	502	696	640	772	868	637	799	1804	870	554	492	1127	793	519	625	407	469	757	773	1083	335	283	1234	362	1047	390	506	495	900	464	318	1046
ENSMUSG00000001999	Blvra	121	113	128	59	58	44	59	50	96	74	45	51	81	96	55	62	78	70	58	50	128	83	112	567	273	207	175	139	141	56	98	247	238	271	273	368	112	117	91	27	105	39	60	58	249	115	81	113
ENSMUSG00000002006	Pdzd4	675	865	804	344	350	233	401	228	422	341	273	326	466	438	367	376	398	439	415	542	492	248	442	846	470	328	408	422	292	236	324	347	344	473	555	472	111	169	495	203	506	207	250	256	653	295	222	1891
ENSMUSG00000002007	Srpk3	1	6	7	0	2	0	2	1	1	2	1	2	5	1	1	4	3	2	2	2	7	0	7	6	4	2	2	4	2	1	5	3	2	6	4	3	0	1	4	1	4	1	5	4	11	3	5	5
ENSMUSG00000002010	Idh3g	5370	6771	7469	3916	4538	3071	4668	2336	6009	4612	3676	3933	5546	5829	4868	4704	5627	6214	4702	5065	6552	4146	6293	11309	6372	4981	5119	6586	5639	3961	4544	4987	4804	5225	5382	6582	2052	2693	5358	2912	7284	2342	3269	3474	6698	3199	2419	3844
ENSMUSG00000002012	Pnck	67	107	84	59	71	32	57	27	111	61	45	28	70	75	68	68	93	102	79	80	101	62	97	198	98	74	66	80	75	37	71	84	70	81	92	109	31	33	71	55	110	33	56	49	116	53	27	21
ENSMUSG00000002014	Ssr4	1890	2572	2756	1620	1826	1174	1706	724	2274	1631	1278	1346	1714	2078	1578	1515	1846	2042	1443	1554	2063	1290	1925	5023	2270	1893	1848	2179	2041	1327	1624	1948	1780	1890	1934	2553	769	953	1570	1177	2157	787	1070	1112	2246	1158	821	1491
ENSMUSG00000002015	Bcap31	4478	4980	5615	3266	3736	2559	3621	1601	4597	3490	2487	2817	3507	4255	3494	3265	4634	4668	3610	3385	4883	3402	5481	9649	4348	3590	3550	4326	4249	2839	3364	3857	3692	4055	3967	4938	1624	1991	3644	2587	4808	1838	2511	2661	4981	2316	1815	3084
ENSMUSG00000002017	Fam98a	3705	4370	4560	1856	1987	1549	2251	1344	3267	2341	1725	1736	2598	2908	1984	1874	2563	2866	2401	2612	2893	1955	3147	6153	2753	1930	1953	3022	2867	1860	2066	2008	1782	2565	2515	2743	862	972	2920	1504	3166	1127	1490	1534	3419	1607	1202	2911
ENSMUSG00000002020	Ltbp2	45	34	41	10	5	4	11	19	34	31	19	16	42	26	19	24	8	14	13	24	20	13	26	52	44	27	28	56	45	22	24	6	4	10	14	18	3	7	61	12	43	11	19	12	178	65	56	45
ENSMUSG00000002028	Mll1	5575	4800	3720	1920	1662	1540	2180	2771	2860	2000	1724	1281	3385	2887	1535	1986	1417	2463	1881	3139	4109	2843	3853	4251	2464	1685	1600	4414	2361	1952	2487	1465	1696	2246	2944	5524	1597	1342	4651	1112	3616	1619	2083	2160	3788	2002	1290	4075
ENSMUSG00000002031	Ift46	3129	4411	5117	2811	3230	2189	3128	1479	4528	3534	2622	3006	3943	4540	3493	3358	4647	5229	3929	4066	5333	3483	5617	7843	4076	3118	3012	4766	4463	2963	3266	3843	3857	4220	3978	4628	1448	1799	3440	2437	5479	2083	2912	3053	5473	2659	2047	2230
ENSMUSG00000002032	Tmem25	77	119	95	47	37	23	38	49	85	45	36	23	75	53	33	44	33	46	40	46	63	32	46	172	83	48	44	100	53	39	43	50	59	63	74	99	25	21	94	28	66	28	27	27	71	45	32	34
ENSMUSG00000002033	Cd3g	1	1	0	0	0	0	0	0	0	1	0	0	1	1	0	0	1	0	0	0	0	0	0	0	0	0	0	2	4	0	2	0	0	0	1	1	0	0	0	0	1	0	0	1	0	0	0	0
ENSMUSG00000002043	Trappc6a	563	965	993	509	628	397	605	334	692	589	493	410	565	719	470	508	711	821	678	779	967	537	1024	1624	915	727	636	754	670	380	484	633	681	822	895	1222	346	385	507	274	883	315	439	436	1031	513	444	600
ENSMUSG00000002052	Supt6h	8672	9962	8183	3142	3086	2751	3725	3650	4136	3546	2812	2481	5387	4231	2454	3016	4230	5224	5531	6663	5842	4062	6357	7591	4887	3046	3243	5999	3802	2712	3317	3321	3609	5066	5256	7935	2035	2284	6760	2043	5110	2555	3121	3594	7259	3649	2767	8418
ENSMUSG00000002055	Spag5	7008	9803	10538	4083	4143	3341	4461	3230	7182	5769	3578	3538	7388	6376	4068	4331	5184	6115	5004	5741	7507	4672	7153	12355	7032	4350	3954	8455	6172	3904	4305	4164	4575	5770	6297	6171	1977	2159	7515	2590	8493	2624	3710	3876	7403	3681	2607	4587
ENSMUSG00000002057	Foxn1	0	0	0	0	0	0	1	0	1	0	1	0	0	0	0	0	0	0	0	0	0	0	0	1	1	0	0	0	0	0	1	0	0	0	0	0	0	0	1	0	0	1	0	0	0	1	1	0
ENSMUSG00000002058	Unc119	1439	1506	1287	823	860	597	943	655	1150	797	746	661	921	1118	823	855	935	1127	1122	1257	1242	778	1272	1846	976	717	728	1272	963	682	915	851	790	1165	1235	1084	312	354	1279	473	1256	427	647	666	1446	748	546	1034
ENSMUSG00000002059	Rab34	2806	2809	3300	1492	1711	1064	1691	1189	2299	1906	1408	1231	1835	2175	1247	1200	1636	1837	1450	1562	2849	1691	2615	5632	2971	2163	2093	2391	2192	1132	1443	2104	2009	2664	2715	3005	855	1007	2277	722	2355	701	936	934	3090	1529	1147	1510
ENSMUSG00000002064	Sdf2	1490	2123	2439	1328	1701	1087	1537	613	1964	1718	1126	1183	1554	2000	1427	1256	1869	2057	1418	1481	2200	1386	2113	4815	2382	1604	1643	1876	1938	1122	1364	1763	1645	1698	1668	2626	831	1029	1372	1094	2316	771	1058	1075	2336	1184	942	1127
ENSMUSG00000002068	Ccne1	5362	6870	6131	2647	2837	2213	3364	2242	4223	2882	2528	2440	4237	3937	2992	3352	3575	3990	4294	4473	4211	2652	4447	5867	3417	2450	2433	5219	3219	2440	2858	2398	2459	3335	3665	3487	991	1456	4987	1787	4326	1618	2231	2295	3386	1624	1289	4002
ENSMUSG00000002076	Hsf2bp	42	70	98	30	17	15	25	15	53	63	16	28	29	37	26	29	43	41	25	37	61	53	95	67	75	34	31	42	52	21	24	35	39	30	26	65	20	30	22	22	78	48	45	48	113	57	31	26
ENSMUSG00000002083	Bbc3	1050	1385	1285	693	777	605	1007	572	1119	972	977	811	1033	1082	915	960	884	1072	994	1357	1712	1057	1682	2248	1124	902	893	1280	999	821	971	650	634	1130	1078	1780	450	445	1211	584	1473	440	594	630	1429	724	500	899
ENSMUSG00000002100	Mybpc3	0	3	5	0	0	1	1	0	0	1	1	0	0	1	1	0	3	0	0	0	0	0	1	2	2	0	2	3	1	0	0	1	1	0	0	2	0	1	2	0	1	0	0	1	2	0	1	0
ENSMUSG00000002102	Psmc3	10385	14105	15666	9111	10767	7401	11208	4052	12532	10078	7188	7971	10391	12778	10026	9529	14357	14390	11964	11902	13949	8956	14357	22686	11567	8585	8435	12495	12257	8010	8949	11085	10091	11915	11475	12129	3853	4721	9685	7518	14228	5082	7009	7588	14170	6622	5116	7719
ENSMUSG00000002103	Acp2	2235	2486	2481	1141	1191	941	1306	990	2247	1465	1157	1241	1923	1850	1580	1486	1816	1996	1766	1794	1815	1186	1727	4114	1859	1460	1469	2402	1850	1283	1641	1474	1503	1926	1937	2102	623	690	2102	954	2197	830	1081	1159	2396	1187	757	1484
ENSMUSG00000002104	Rapsn	43	88	118	66	67	40	74	12	48	54	42	40	77	42	37	48	67	80	42	62	66	63	78	15	15	7	12	62	35	29	50	10	7	7	8	14	6	7	46	20	56	26	38	23	28	11	4	12
ENSMUSG00000002105	Slc39a13	489	564	536	207	289	176	295	269	482	320	278	259	423	424	318	305	345	313	377	418	441	257	402	877	467	331	300	500	408	284	366	273	240	373	410	591	154	198	488	172	534	170	233	230	514	247	184	286
ENSMUSG00000002107	Celf2	1149	1335	1132	444	477	316	443	592	717	550	401	311	890	733	381	451	715	854	823	929	940	658	924	786	472	286	298	931	693	363	419	299	363	478	518	624	181	197	861	242	750	409	523	515	1778	894	670	1016
ENSMUSG00000002108	Nr1h3	54	57	33	16	19	19	28	17	30	24	12	19	21	30	20	27	16	27	31	31	24	16	26	57	17	17	13	30	30	19	29	14	19	25	24	60	16	14	23	16	28	18	16	19	22	14	9	78
ENSMUSG00000002109	Ddb2	587	842	798	254	293	187	308	274	626	402	336	263	581	508	367	354	195	269	187	293	605	296	511	1093	528	342	324	632	445	270	358	159	192	306	352	488	136	155	518	213	695	155	212	210	353	173	117	398
ENSMUSG00000002111	Sfpi1	0	4	1	2	0	0	1	0	0	1	1	2	0	0	1	1	1	0	0	1	1	1	1	2	2	0	0	2	1	2	0	0	1	3	1	2	0	1	0	0	0	0	2	2	0	0	0	0
ENSMUSG00000002129	Sf3a1	10659	9318	6660	4442	4566	3504	5458	4314	5229	3714	4140	3213	5095	5215	3905	4309	4809	5627	5004	7107	7820	4840	7892	8168	3927	3430	3453	6748	4312	3548	4708	3855	3839	5217	5903	6595	1727	2141	7652	2324	6040	2948	3515	3788	6851	3473	2648	8498
ENSMUSG00000002147	Stat6	206	427	472	126	174	122	147	83	200	201	138	121	163	222	119	112	156	190	141	139	241	170	276	741	386	251	221	165	193	94	108	189	210	255	247	632	138	157	138	37	227	68	87	102	369	189	117	383
ENSMUSG00000002190	Clgn	288	413	442	122	139	96	150	96	285	215	142	143	212	259	150	170	172	193	181	201	222	160	221	344	194	140	110	194	222	131	161	86	102	186	157	193	70	62	204	125	303	115	122	160	257	126	92	342
ENSMUSG00000002204	Napsa	43	46	39	15	16	11	19	16	16	15	9	8	27	25	12	5	7	7	11	19	14	16	21	39	24	12	13	22	12	10	13	14	14	27	17	45	8	7	33	4	19	6	7	5	32	18	8	37
ENSMUSG00000002205	Vrk3	1111	1845	1645	755	817	614	921	526	969	821	668	563	1322	982	653	755	1183	1352	1279	1421	1621	1069	1866	1614	1125	682	710	1696	845	607	710	1058	1131	1364	1442	2048	522	782	1058	424	1342	705	914	1043	2385	1156	879	801
ENSMUSG00000002210	Smg9	597	636	609	313	315	229	389	304	406	324	298	247	362	386	271	271	279	326	358	525	509	302	468	691	359	248	269	524	296	206	301	248	274	409	436	543	135	162	552	127	473	166	214	229	468	234	200	573
ENSMUSG00000002221	Paxip1	3934	5392	4366	1799	1922	1528	2389	1692	2869	2160	1638	1459	2822	2599	1606	1884	1996	2636	2364	3146	3092	1948	2950	4182	2351	1528	1472	3519	2366	1706	2019	1545	1610	2380	2660	2570	711	765	2993	1105	3243	1071	1430	1543	2475	1216	949	3512
ENSMUSG00000002222	Rmnd5a	7903	7025	6140	2755	2669	2324	3028	3460	5109	3265	2685	2362	4431	4268	2721	3411	3858	4688	4649	5324	4653	3140	4811	7036	3586	2427	2396	5294	3991	2894	3536	2720	2826	4072	4107	6036	1778	1758	6836	2041	4762	2110	2789	2679	5243	2700	1870	6440
ENSMUSG00000002227	Mov10	90	174	190	104	108	75	123	53	117	111	136	125	126	115	90	123	135	135	109	160	317	217	326	234	174	110	115	186	126	93	152	103	116	151	182	785	168	175	128	50	239	108	149	152	382	219	153	170
ENSMUSG00000002228	Ppm1j	11	11	17	5	3	3	1	11	9	5	7	2	6	15	5	3	4	2	9	8	10	2	12	9	9	8	1	5	6	1	1	6	3	3	2	11	3	5	11	1	6	3	2	2	15	3	4	10
ENSMUSG00000002233	Rhoc	831	1489	1628	852	968	637	984	394	1263	1014	843	854	995	1341	950	949	1245	1310	1120	1095	1248	798	1359	2493	1487	1052	1057	1268	1288	786	952	1247	1221	1485	1459	1880	532	719	786	548	1583	534	664	676	1765	886	655	633
ENSMUSG00000002240	4930432K09Rik	0	0	0	0	0	0	0	0	0	0	0	0	0	0	0	0	0	0	0	0	0	0	0	0	0	0	0	0	0	0	0	0	0	0	0	0	0	0	0	0	0	0	0	0	0	0	0	0
ENSMUSG00000002249	Tead3	510	685	535	292	286	242	344	288	460	335	315	235	545	430	296	372	344	420	387	610	660	356	583	756	425	281	267	676	393	284	407	296	283	369	436	873	215	193	540	167	554	223	292	295	635	342	226	310
ENSMUSG00000002250	Ppard	806	720	589	313	320	261	400	356	391	330	354	298	364	415	279	367	324	410	347	500	562	330	594	849	407	370	362	506	364	283	337	304	352	377	423	915	216	236	655	158	524	216	260	254	726	335	284	840
ENSMUSG00000002257	Def6	77	71	78	33	43	22	52	47	43	32	48	26	44	46	29	20	34	42	37	43	97	55	92	131	82	41	54	47	35	23	19	27	32	55	51	217	58	51	41	16	61	27	27	30	63	27	23	164
ENSMUSG00000002265	Peg3	23525	19916	16000	5239	5177	4787	6064	12699	12056	9329	6393	5570	12910	11818	5604	6861	7688	10136	12488	12617	10582	7734	11852	16778	12878	8523	8721	23109	13063	10923	12408	5894	6522	12219	13438	20196	6424	6074	23829	4473	12849	4599	5874	5803	19777	10170	7071	5607
ENSMUSG00000002266	Zim1	140	145	130	39	43	33	38	77	104	101	61	54	116	132	59	41	34	59	62	64	120	104	163	232	161	107	84	218	159	102	139	53	62	88	115	335	114	104	162	38	153	51	69	65	303	141	102	24
ENSMUSG00000002274	Metrn	1625	1554	1385	856	985	671	1183	898	1285	892	1041	997	1328	1151	1080	1104	1609	1785	1565	1787	1222	807	1348	2188	1291	1238	1182	1679	1047	962	1245	1439	1365	1694	1683	1000	317	416	2259	669	1535	557	802	808	1706	899	624	360
ENSMUSG00000002279	Lmf1	693	815	781	351	428	293	458	338	507	462	394	354	506	539	362	325	464	532	521	509	585	310	611	982	650	478	465	630	511	307	355	486	476	609	661	799	226	281	527	159	644	232	285	331	793	351	328	587
ENSMUSG00000002280	Narfl	844	926	934	450	574	379	636	376	692	463	487	417	639	600	479	457	657	727	661	730	851	444	819	1266	673	494	530	709	530	415	518	563	573	717	736	890	279	312	756	289	766	337	414	445	952	433	357	625
ENSMUSG00000002289	Angptl4	19	53	55	43	42	39	41	5	49	26	16	35	20	41	37	35	63	63	45	34	36	24	43	77	26	31	30	43	41	34	41	42	37	37	39	68	14	15	18	26	36	15	18	24	48	13	23	28
ENSMUSG00000002297	Dbf4	8643	9545	10663	4692	5049	3806	5199	3492	9298	5833	3972	4174	6901	7774	4740	4960	6379	7189	5964	6148	7734	5095	8156	13616	6797	4599	4527	7706	7509	4638	5197	4805	4728	6026	5899	5856	1885	2114	7588	4007	8409	3055	4481	4338	7377	3523	2576	5962
ENSMUSG00000002307	Daxx	1925	2258	1827	849	908	751	1159	914	1086	975	764	704	1230	1129	870	927	1208	1392	1355	1723	1514	981	1610	1632	997	732	754	1615	965	740	883	932	878	1211	1316	1445	378	458	1544	606	1418	636	812	861	1624	810	617	1761
ENSMUSG00000002308	Cd320	1870	1787	2111	1277	1574	878	1504	590	1512	1116	1034	1183	1266	1614	1436	1181	1547	1575	1300	1301	1667	979	1632	3457	1516	1422	1291	1738	1718	1143	1288	1551	1335	1598	1511	1696	509	654	1404	756	1586	569	810	831	1743	741	580	1664
ENSMUSG00000002319	Ipo4	5711	4093	3077	1630	1854	1325	2253	2241	1948	1416	1487	1395	2027	2062	1532	1586	1976	2085	2225	2801	2300	1439	2463	3460	1814	1503	1624	2454	1647	1344	1662	1706	1602	2110	2469	2840	697	897	3798	923	2245	948	1231	1334	2488	1174	996	4237
ENSMUSG00000002320	Tm9sf1	1933	1958	1783	731	800	600	932	789	1141	808	722	637	1049	1005	710	721	850	1006	962	1232	1205	687	1102	1951	1056	741	766	1319	954	715	882	639	708	987	1076	1356	359	387	1518	532	1295	476	596	647	1219	573	432	1398
ENSMUSG00000002324	Rec8	281	576	531	225	221	140	252	125	315	273	309	311	443	350	380	405	363	371	416	497	503	271	525	304	232	287	274	427	260	238	308	121	150	199	193	1388	339	401	426	162	469	210	283	284	709	303	267	215
ENSMUSG00000002325	Irf9	401	406	371	175	167	138	184	223	296	199	181	137	295	215	211	168	163	194	176	281	283	157	254	526	233	182	164	351	164	189	221	134	172	242	257	448	131	113	428	104	279	112	164	155	331	153	118	294
ENSMUSG00000002326	Gmpr2	2116	2855	3260	1585	1852	1351	1831	919	2826	1978	1363	1477	2188	2435	1789	1700	2592	2615	2006	2030	2722	1782	2699	5351	2574	1860	1776	2482	2276	1377	1674	1936	1816	2246	2123	2686	893	999	1916	1238	2877	1020	1358	1461	2929	1393	1052	1532
ENSMUSG00000002329	Mdp1	1681	2660	2706	1466	1632	1079	1586	735	2138	1656	1112	1054	1840	1965	1361	1355	1862	2069	1503	1770	2400	1400	2136	3547	1849	1245	1091	2123	1875	1170	1349	1392	1451	1659	1754	1836	585	598	1746	926	2454	876	1105	1219	2504	1166	874	1452
ENSMUSG00000002332	Dhrs1	1350	1792	1990	1101	1295	753	1170	611	1575	1351	803	982	1597	1604	1202	1208	1627	1847	1393	1479	1873	1142	1762	2755	1618	1053	945	2024	1538	1073	1183	1403	1319	1406	1395	1981	580	764	1350	770	2107	648	948	996	2027	932	772	649
ENSMUSG00000002341	Ncan	763	735	532	311	313	256	352	314	345	336	191	175	407	413	204	264	344	504	334	490	440	325	463	934	550	275	297	462	318	167	231	383	444	586	643	539	172	119	528	127	394	272	317	316	1417	748	468	1254
ENSMUSG00000002342	Tmem161a	1795	2237	2531	1210	1421	974	1563	827	1981	1543	1331	1268	1646	1915	1363	1425	1451	1734	1280	1598	2214	1267	1942	4200	2216	1740	1743	2031	1956	1217	1467	1468	1587	1957	2130	2398	656	762	1700	805	2305	671	808	923	2381	1175	904	1268
ENSMUSG00000002343	Armc6	1219	1401	1361	586	698	553	824	497	852	701	610	604	815	816	610	580	770	947	872	967	984	556	913	1665	834	726	724	931	750	612	645	744	679	948	1034	834	221	277	967	353	909	337	458	530	1089	546	384	901
ENSMUSG00000002345	2310045N01Rik	1024	1126	1210	778	985	517	840	398	1016	866	582	585	938	1078	803	786	1023	1170	789	874	1160	661	1065	2005	1019	714	723	1166	1051	691	816	989	838	971	964	1084	311	443	897	561	1332	402	611	574	1218	622	397	661
ENSMUSG00000002346	Slc25a42	215	221	213	78	65	47	78	118	128	93	85	78	120	108	83	88	61	95	68	120	127	82	115	325	164	121	126	140	93	81	91	56	78	94	120	208	57	44	165	39	156	56	57	59	136	77	62	196
ENSMUSG00000002365	Snx9	1408	1583	1490	631	672	465	763	526	988	780	607	621	919	930	671	728	790	945	926	1036	1069	675	1145	1784	972	673	709	1205	905	678	767	678	626	892	962	1393	424	431	1204	438	1207	429	537	556	1248	612	433	1188
ENSMUSG00000002372	Ranbp3	5807	7920	7382	3304	3766	2693	4322	2660	4995	4301	3271	3108	4776	5059	3672	3747	4761	5412	5191	5832	5306	3271	5572	7878	4702	3304	3412	6076	4441	3080	3788	3463	3449	4798	5121	4369	1153	1454	5448	2264	6238	2088	2737	2946	5543	2610	2132	4341
ENSMUSG00000002379	Ndufa11	1403	1684	1958	1258	1518	966	1507	596	1711	1353	1033	1202	1323	1694	1505	1338	2055	2017	1649	1603	2036	1129	2004	3208	1548	1325	1462	1704	1596	1167	1265	1622	1466	1687	1653	1830	566	723	1285	941	1868	728	1050	1093	2053	999	772	1166
ENSMUSG00000002384	Bmp8b	7	14	15	4	4	3	1	6	8	3	2	6	6	9	6	2	6	5	6	3	7	6	5	12	12	5	10	4	6	5	2	3	1	9	8	7	2	5	7	1	11	4	4	1	12	4	2	26
ENSMUSG00000002393	Nr2f6	1867	1593	1477	900	963	701	1220	938	1350	953	1220	1091	1389	1212	1147	1094	1273	1380	1477	1743	1424	928	1331	2561	1485	1445	1449	2280	1378	1239	1566	1594	1438	2097	2112	1879	467	702	1893	513	1569	619	708	633	1136	588	484	994
ENSMUSG00000002395	Use1	1867	2412	2612	1836	2195	1310	2033	834	2431	1926	1584	1565	1815	2381	1918	1781	2588	2659	1778	1871	2741	1836	2836	5424	2651	2120	2032	2238	2363	1463	1688	2427	2189	2318	2193	3160	1062	1157	1888	1347	2752	869	1292	1336	2731	1243	1016	1444
ENSMUSG00000002396	Ocel1	553	591	513	247	230	152	310	295	484	285	316	255	369	307	270	282	231	280	251	400	399	233	326	825	387	376	372	657	363	321	467	278	291	471	551	677	175	218	547	180	462	136	190	166	306	153	113	249
ENSMUSG00000002409	Dyrk1b	851	672	488	297	314	275	438	469	462	350	359	300	493	454	328	419	427	538	488	782	571	356	514	560	332	276	292	595	400	322	455	300	282	384	472	857	220	234	826	207	523	201	287	286	591	314	224	452
ENSMUSG00000002413	Braf	4138	4075	3749	1168	1084	932	1140	1874	2337	1712	1193	1064	2422	2304	1094	1447	1228	1671	1430	1873	2303	1490	2208	4662	2415	1536	1447	3031	1955	1309	1553	1158	1345	1982	1975	3287	1074	905	3482	769	2383	853	1233	1190	2368	1243	868	2870
ENSMUSG00000002416	Ndufb2	403	302	389	209	247	161	188	164	297	197	165	163	302	253	227	229	295	328	262	286	212	144	261	498	233	233	203	339	262	205	229	206	275	229	263	271	68	103	385	114	229	107	138	157	223	102	77	214
ENSMUSG00000002428	Hltf	2265	2458	2659	1097	1129	929	1053	911	2465	1471	963	938	1748	2070	1159	1308	1443	1742	1337	1316	1799	1240	1785	4653	1887	1247	1186	1685	1894	1074	1324	1131	1022	1277	1238	2020	670	632	1882	1015	2139	746	1017	951	1920	909	692	1602
ENSMUSG00000002455	Prpf6	6818	8731	9145	3335	3322	2722	4052	2828	5941	5121	3353	3491	6221	5575	3990	4145	5715	6428	5939	6337	5748	3654	5887	9478	6075	3926	4043	6895	5166	3608	4005	4180	4336	5694	5841	5186	1558	1829	6171	2563	7223	2789	3491	3880	7243	3444	2788	5241
ENSMUSG00000002458	Rgs19	1215	1552	1326	585	666	543	782	487	912	613	617	542	725	857	626	616	732	846	808	1017	985	596	956	1406	669	575	518	965	752	573	707	523	560	725	799	990	259	261	875	433	959	365	493	490	1013	463	356	1093
ENSMUSG00000002459	Rgs20	81	106	72	51	43	41	41	41	67	50	29	19	58	68	36	32	61	68	58	58	52	52	59	135	57	30	24	75	66	29	31	65	71	77	72	43	11	20	47	29	67	35	50	33	110	70	43	78
ENSMUSG00000002475	Abhd3	6	12	13	9	6	5	8	4	17	12	12	10	13	11	6	9	5	9	11	9	20	11	16	22	15	5	10	22	14	6	10	11	4	6	9	30	5	15	16	12	23	6	16	12	27	8	4	13
ENSMUSG00000002477	Snrpd1	4397	6344	7933	4147	4615	3240	4334	1624	6355	4403	2919	3087	4609	5726	3802	3721	5961	5642	4476	3917	6289	3822	6113	12336	5143	3493	3430	5270	5783	3266	3611	4155	4119	4334	4103	4250	1291	1640	3402	3996	5839	2292	3194	3330	5866	2906	2125	2924
ENSMUSG00000002486	Tchp	1189	1536	1287	484	505	426	612	523	823	597	494	395	935	779	475	576	603	781	784	1079	870	518	811	1296	734	466	503	1063	619	518	570	460	477	663	760	791	217	223	1101	349	989	357	408	453	785	402	327	872
ENSMUSG00000002489	Tiam1	1696	1386	1176	650	653	498	698	637	776	619	531	399	796	858	461	625	626	815	631	977	1168	769	1199	866	435	308	288	1099	877	598	692	354	337	527	528	1032	274	291	1125	309	845	379	508	489	951	519	338	2321
ENSMUSG00000002496	Tsc2	4103	3311	2395	1207	1412	961	1579	1728	1489	1151	1210	1041	1848	1548	1214	1229	1531	1746	1565	2286	2091	1235	2152	2660	1468	1112	1162	2271	1383	1096	1448	1194	1284	1596	1959	2272	587	734	2961	650	1856	793	1125	1163	2278	1123	845	2937
ENSMUSG00000002500	Rpl3l	4	1	4	2	2	0	1	0	0	2	2	1	1	3	0	1	0	2	2	0	6	3	2	8	4	1	3	0	2	2	2	1	1	3	0	2	1	1	3	0	6	0	7	4	5	2	5	1
ENSMUSG00000002504	Slc9a3r2	356	491	401	196	218	120	229	183	272	237	243	196	267	269	260	230	282	269	299	306	310	181	298	446	272	225	236	306	265	185	235	205	151	283	279	403	103	122	354	135	354	144	138	172	384	153	142	352
ENSMUSG00000002524	Puf60	8655	11953	12382	6020	6799	4788	7397	3816	8627	7240	5604	5878	8512	8637	6526	6674	9484	10339	9579	10814	10512	6660	11020	13662	8217	6273	6402	11366	8250	5702	6935	7460	7495	9252	9848	7414	2217	2795	8059	3860	10045	3839	5082	5543	10554	5135	4029	5093
ENSMUSG00000002546	Golga2	1765	2071	1908	996	973	799	1156	790	1444	1168	873	777	1321	1373	836	966	1192	1423	1224	1576	1782	1198	1761	2557	1482	993	946	1604	1277	891	1100	1033	1066	1383	1468	2498	682	704	1511	627	1683	703	989	1015	2359	1247	900	940
ENSMUSG00000002550	Uck1	1150	1423	1416	630	669	500	812	493	1093	797	795	690	833	897	765	731	809	899	992	1108	928	609	972	1839	916	734	730	1002	749	609	755	577	590	872	979	796	205	281	1086	438	1228	401	487	555	982	475	373	819
ENSMUSG00000002565	Scin	0	0	3	3	1	0	1	0	1	1	5	2	3	5	2	4	1	0	2	0	4	3	8	4	2	1	4	4	2	0	1	0	0	1	0	6	2	1	4	2	3	3	2	3	6	2	2	7
ENSMUSG00000002578	Ikzf4	365	334	251	149	132	114	170	169	208	129	127	106	205	204	111	157	133	171	141	246	277	176	270	545	295	178	167	238	149	120	132	187	217	271	297	589	156	157	286	63	209	95	148	105	344	168	117	235
ENSMUSG00000002580	Mien1	257	308	332	197	206	169	207	125	334	190	147	172	222	234	178	186	300	304	267	284	198	136	231	539	264	204	209	271	216	142	184	224	231	286	260	285	80	122	243	87	221	107	150	173	359	167	115	210
ENSMUSG00000002588	Pon1	0	0	0	0	0	0	0	0	1	3	1	0	0	1	0	1	2	0	0	0	0	0	2	3	0	0	0	0	1	1	0	0	0	1	0	4	3	1	1	0	2	0	2	0	1	1	0	0
ENSMUSG00000002602	Axl	840	996	932	344	386	259	422	355	524	462	337	291	540	516	369	354	398	453	517	515	637	387	556	1734	1017	678	727	761	516	333	399	563	566	844	829	1651	450	467	656	170	539	174	238	231	794	383	316	511
ENSMUSG00000002603	Tgfb1	13	8	11	3	2	2	2	1	3	2	3	4	1	5	1	2	2	2	2	1	6	1	6	4	6	1	3	3	4	2	3	3	2	3	2	10	4	2	6	0	6	5	2	2	10	3	1	15
ENSMUSG00000002608	Ccdc97	1439	1446	1117	585	636	494	729	723	781	634	650	543	831	821	593	709	734	858	852	1122	1086	615	1081	1435	774	599	669	1062	680	582	743	568	665	798	943	1311	334	397	1355	355	986	435	456	567	1119	554	432	1182
ENSMUSG00000002617	Zfp40	750	913	1042	492	442	377	463	307	921	620	373	398	753	764	470	522	666	758	497	633	826	551	861	1741	793	473	457	842	830	469	511	600	567	645	607	1067	375	354	575	420	834	355	582	509	1012	476	329	434
ENSMUSG00000002625	Akap8l	1901	2587	2393	986	967	694	1111	883	1617	1208	898	764	1507	1390	862	966	1008	1256	959	1245	1636	968	1445	2982	1786	1026	1137	1888	1322	803	1007	1008	1149	1439	1477	1961	545	592	1695	613	1926	569	726	832	1936	1001	696	1326
ENSMUSG00000002633	Shh	34	29	70	25	34	10	14	22	38	54	27	15	46	19	7	9	46	44	17	33	124	97	127	33	15	6	7	36	24	4	3	10	8	13	16	14	4	4	25	10	38	27	32	26	21	9	8	14
ENSMUSG00000002635	Pdcd2l	1082	1347	1486	620	783	514	834	442	895	699	548	558	905	905	671	641	920	1057	865	960	1172	774	1192	1509	935	620	625	1135	829	565	616	761	758	806	904	1182	359	481	893	399	1103	479	642	615	1347	632	522	851
ENSMUSG00000002658	Gtf2f1	4208	5438	6072	2997	3202	2385	3323	1677	4696	3584	2430	2588	3809	4283	3133	3207	4757	5161	4415	4490	4532	3116	5031	9708	4628	3198	3451	4339	3948	2538	2919	3857	3549	4499	4420	4549	1371	1654	3988	2519	5238	1922	2427	2700	5036	2336	1798	2859
ENSMUSG00000002660	Clpp	1984	2464	2902	1442	1839	1218	1923	815	1701	1572	1010	1095	1665	1960	1378	1233	2230	2313	1854	1908	2184	1444	2268	3297	2147	1425	1349	2059	1732	1153	1224	1998	1917	2102	2213	2063	590	845	1803	893	2289	873	1133	1306	2517	1294	949	1452
ENSMUSG00000002661	Alkbh7	318	362	378	206	243	177	291	190	358	238	275	299	305	276	318	271	386	361	422	462	422	253	403	915	462	443	402	445	293	297	358	384	391	460	466	563	187	234	464	194	455	194	282	290	600	306	234	274
ENSMUSG00000002664	Pspn	14	12	9	8	10	10	11	6	15	11	8	10	14	4	11	10	8	11	14	17	12	2	7	23	6	13	16	16	9	9	19	13	9	11	11	12	4	4	15	5	20	7	7	8	20	9	6	4
ENSMUSG00000002668	Dennd1c	62	70	62	23	24	16	33	17	35	15	21	21	34	29	26	21	19	21	24	25	32	18	40	118	42	47	51	37	23	24	37	36	40	49	41	122	33	46	29	10	37	10	14	13	29	14	9	34
ENSMUSG00000002679	Med6	2241	2897	3459	1763	2175	1517	2061	855	3152	2046	1407	1537	2422	2710	1837	1720	2421	2478	1921	1913	2958	1834	3140	6227	2607	1933	1832	2966	2631	1604	1792	2007	1933	2036	2095	2851	903	1067	1896	1452	2926	1178	1644	1646	3032	1438	1115	1210
ENSMUSG00000002688	Prkd1	630	541	542	225	263	153	261	222	348	226	251	199	337	330	232	263	254	330	327	361	422	249	435	304	180	129	139	354	238	217	248	102	106	144	146	331	77	96	516	172	407	146	201	221	370	204	142	494
ENSMUSG00000002699	Lcp2	0	0	0	0	0	1	1	0	0	0	0	0	0	1	0	0	2	1	4	6	1	1	0	1	0	0	0	0	0	0	0	0	2	1	0	1	0	1	0	0	0	0	1	1	1	0	1	0
ENSMUSG00000002718	Cse1l	24978	26143	29265	15593	16385	12833	15905	8827	25573	16666	12126	13608	19413	22677	15720	15376	21544	23488	17986	16971	22362	15055	23284	44385	19014	14585	13951	22056	22992	14404	16330	15629	14122	17241	16400	17241	5691	6587	19735	12753	22603	9072	12914	12474	20315	9613	7108	18211
ENSMUSG00000002728	Naa20	1203	1657	1860	1033	1218	907	1241	524	1677	1088	843	828	1339	1527	1061	1047	1321	1434	1065	1139	1791	1165	1809	2912	1228	930	931	1595	1405	948	1094	933	906	1131	1037	1302	443	528	1058	914	1845	741	996	974	1493	699	522	887
ENSMUSG00000002731	Prkra	3094	3592	4046	2252	2665	1889	2526	1227	3589	2494	1893	1925	2846	3354	2475	2525	3229	3481	2677	2751	3276	2252	3470	7443	3123	2487	2413	3411	3423	2151	2360	2665	2601	2823	2683	3375	1049	1276	2521	1740	3333	1301	1787	1802	3731	1874	1340	2044
ENSMUSG00000002732	Fkbp7	57	47	93	37	47	29	37	23	84	57	27	44	49	68	45	45	45	56	28	28	96	62	112	195	93	54	63	45	51	26	55	57	59	52	54	170	36	38	48	21	79	27	44	30	112	49	40	51
ENSMUSG00000002733	Plekha3	1034	1020	1015	422	399	343	494	424	708	481	370	381	619	614	453	471	545	600	651	662	689	410	713	1068	628	417	398	778	567	389	464	471	407	563	588	916	242	277	788	293	724	247	400	385	924	458	396	931
ENSMUSG00000002741	Ykt6	5560	7721	6735	2851	3115	2444	3708	2419	4777	3634	2958	3017	4500	4570	3335	3648	4620	4941	5323	5876	4969	3219	5264	7057	3801	2775	2676	5568	4061	2911	3628	3086	2936	4274	4499	4333	1239	1507	5065	2517	5618	2189	2934	3088	5597	2646	2110	4098
ENSMUSG00000002748	Baz1b	13896	16031	14264	5401	4915	4649	6141	6741	9901	7342	5774	5106	10273	9062	5141	6644	6841	9044	9381	11199	10115	7046	10096	14707	8280	5484	5240	12433	7587	5837	7369	4865	5209	8081	8619	9151	2540	2590	13819	4288	10638	4400	5568	5883	10663	5319	3764	9191
ENSMUSG00000002763	Pex6	2167	2771	2268	1237	1346	970	1643	1057	1660	1284	1383	1296	1483	1605	1378	1418	1563	1752	1499	2019	2096	1242	1932	2806	1480	1311	1378	1903	1460	1091	1493	1161	1194	1630	1752	2128	540	657	1898	637	1852	662	836	885	1817	936	706	2065
ENSMUSG00000002767	Mrpl2	2262	3139	3160	1549	1820	1267	1964	885	1904	1626	1276	1288	1998	1812	1427	1471	2295	2558	2245	2474	2578	1725	2944	3160	1850	1337	1462	2337	1712	1135	1359	1794	1796	2213	2288	2141	669	865	1946	966	2480	1097	1408	1570	2815	1317	1102	1747
ENSMUSG00000002768	Mea1	1697	2419	2733	1623	2011	1212	1901	707	2266	1868	1360	1477	1705	2452	1756	1599	2567	2549	1911	1866	2510	1504	2511	5414	2498	1726	1771	2124	2466	1390	1675	2333	2066	2298	2214	2170	741	890	1483	1316	2591	902	1246	1322	2529	1267	943	1223
ENSMUSG00000002769	Gnmt	26	19	25	1	9	6	6	18	18	12	9	8	14	7	12	9	7	7	6	11	12	10	20	19	22	12	8	18	12	11	14	7	8	6	9	21	6	6	27	1	18	5	3	11	14	13	3	26
ENSMUSG00000002771	Grin2d	98	69	62	21	36	13	39	56	37	29	39	30	42	27	39	25	26	34	24	30	47	23	32	115	36	36	42	36	34	23	30	31	16	28	42	124	25	23	93	15	61	20	29	13	55	34	10	75
ENSMUSG00000002778	Kdelr1	3325	3803	3400	1900	2209	1510	2377	1463	2586	1886	1711	1570	2439	2383	1751	1770	2688	2964	2658	3029	3182	2019	3313	4009	2346	1695	1779	2843	2221	1586	1989	2295	2228	2746	2875	4208	1105	1393	2757	1051	2766	1223	1550	1564	3494	1726	1386	2055
ENSMUSG00000002781	Tmem143	613	896	904	399	444	306	519	306	558	462	407	380	492	553	357	327	509	549	503	571	732	384	704	1297	696	523	483	587	448	300	357	496	526	638	701	1020	284	374	535	204	620	245	289	340	839	407	284	604
ENSMUSG00000002791	Pdxk-ps	6	6	13	3	7	1	2	3	4	7	7	8	6	5	3	3	5	8	2	3	8	3	10	18	12	6	8	5	9	3	1	4	5	11	9	12	2	2	4	2	12	1	2	4	9	2	4	4
ENSMUSG00000002797	Ggct	348	505	641	342	375	269	403	101	402	307	211	217	255	424	234	259	381	370	303	296	417	261	478	1001	445	344	334	300	394	219	249	380	336	392	376	401	137	145	213	179	397	141	196	181	388	198	137	498
ENSMUSG00000002799	Jag2	832	691	623	310	267	177	304	428	435	361	302	239	398	507	289	304	268	333	239	333	485	324	486	1362	686	466	531	445	338	212	298	302	312	458	470	962	206	223	619	114	478	153	169	235	520	242	180	629
ENSMUSG00000002803	Btbd6	703	981	765	333	408	292	452	300	497	413	325	360	509	458	325	394	539	572	551	639	624	345	534	704	441	316	310	654	401	343	366	370	346	517	541	524	151	173	616	249	708	262	336	346	595	289	223	618
ENSMUSG00000002804	Nudt14	547	748	837	490	557	377	618	209	687	518	382	364	465	694	479	414	662	702	516	610	740	481	735	1512	699	544	514	611	692	402	488	559	582	644	649	834	252	246	449	266	719	272	314	339	821	382	288	624
ENSMUSG00000002808	Epdr1	1303	1484	1634	811	917	614	937	515	1256	819	634	617	910	1247	756	767	976	1051	887	923	1170	745	1134	2484	1196	739	801	1192	1244	708	765	796	803	1007	983	1223	332	394	901	485	1135	387	547	475	1289	594	446	723
ENSMUSG00000002812	Flii	3915	5830	5431	1936	2114	1558	2381	1652	2478	2401	2020	1730	3517	2682	2016	2067	2851	3242	3263	3918	3783	2347	3908	3833	2851	1921	1863	4362	2562	1849	2303	2162	2268	3176	3490	3981	1053	1370	3144	1190	3694	1482	1955	2089	4111	1953	1663	2976
ENSMUSG00000002814	Top3a	1669	2192	2060	723	786	620	955	758	987	799	630	544	1394	861	665	701	981	1088	1196	1386	1324	897	1446	1610	1066	705	673	1704	904	641	756	767	808	1170	1304	1171	309	450	1507	423	1296	572	691	785	1560	611	543	1358
ENSMUSG00000002820	Atg4d	561	669	552	283	345	231	379	317	419	319	350	322	449	399	371	399	362	513	459	557	501	304	484	675	431	312	353	533	358	340	389	326	335	442	487	561	186	200	595	201	533	229	251	290	789	373	334	420
ENSMUSG00000002825	Qtrt1	1588	1624	1881	996	1227	815	1208	570	1465	1136	840	804	1052	1437	1012	1066	1198	1342	1093	1189	1397	794	1348	2979	1444	1173	1247	1400	1347	899	1024	1197	1004	1296	1490	1106	318	411	1355	652	1572	481	622	672	1079	544	386	1051
ENSMUSG00000002831	Plin4	17	11	6	3	2	1	2	12	3	5	5	3	7	6	1	0	0	3	1	6	4	3	4	9	7	5	9	11	6	3	8	1	1	2	2	12	1	1	13	1	3	0	2	2	3	1	2	14
ENSMUSG00000002833	Hdgfrp2	4842	5619	4467	2262	2483	1880	2853	2274	3101	2578	2177	1985	2957	3018	2168	2548	3083	3441	3206	4118	4107	2424	3753	5359	2893	2146	2195	3682	2599	1997	2470	2288	2318	3006	3458	4039	1056	1175	4130	1492	3714	1473	1729	2040	3674	1885	1485	3768
ENSMUSG00000002835	Chaf1a	5457	7633	5994	2552	2580	2168	3202	2398	3625	2956	2432	2095	3684	3425	2256	2487	3476	3971	4146	5118	4236	2769	4249	5104	3242	1994	1967	4433	2995	2081	2651	2425	2391	3537	3852	3164	745	986	4566	1737	4098	1592	2033	2224	3783	1888	1462	4505
ENSMUSG00000002844	Adprh	3525	4090	3302	1828	2013	1460	2398	1606	2626	1889	1822	1686	2236	2352	1869	1996	3049	3045	3368	3683	3058	1990	3327	4177	2143	1740	1837	2967	2244	1648	2152	2238	2132	2987	3116	3222	809	967	2892	1300	2884	1364	1763	1753	3342	1597	1266	2260
ENSMUSG00000002845	Tmem39a	2071	2621	2815	1052	1200	901	1264	867	1794	1577	994	999	1844	1806	1199	1243	1335	1672	1327	1556	2050	1311	1977	3581	2013	1416	1342	2254	1689	1111	1287	1203	1268	1477	1624	2163	652	710	1820	729	2173	664	988	939	2102	1014	770	1473
ENSMUSG00000002846	Timmdc1	1166	1561	1466	739	809	584	899	475	1242	866	649	640	995	1106	743	711	950	1167	987	1085	1250	717	1273	2313	1096	776	831	1144	1132	601	745	932	924	1146	1121	1338	394	465	1112	487	1326	480	663	607	1490	673	548	817
ENSMUSG00000002847	Pla1a	4	10	20	2	3	3	2	2	5	9	6	3	5	7	3	2	2	4	0	3	11	4	13	13	12	3	2	4	8	4	2	2	3	0	3	28	4	7	1	0	9	2	3	3	7	2	4	8
ENSMUSG00000002870	Mcm2	15618	26557	25341	9412	10604	7721	12192	6710	13434	12152	8974	8553	15927	13610	9738	10006	14032	15545	16355	18260	17089	10898	18319	19509	13073	8146	7936	18684	12306	8156	10055	10466	10523	14859	15847	13288	3423	4441	13648	5983	16529	6262	8106	9172	16447	7658	6452	13674
ENSMUSG00000002871	Tpra1	468	658	552	262	290	212	294	238	381	252	241	194	375	336	216	255	274	295	250	391	423	226	385	723	421	278	287	506	312	257	319	311	297	455	469	577	152	187	426	163	484	165	211	237	459	254	191	398
ENSMUSG00000002881	Nab1	332	376	425	152	163	120	139	134	258	159	108	98	155	195	103	98	184	183	183	170	219	136	233	279	153	70	64	201	173	111	121	133	135	166	155	424	149	100	244	66	242	94	144	132	247	132	103	441
ENSMUSG00000002885	Cd97	53	77	120	18	12	15	18	20	42	51	26	32	69	39	43	32	27	35	32	42	60	32	62	79	93	49	44	85	35	25	45	37	49	79	85	76	19	27	49	13	73	29	31	50	93	41	37	39
ENSMUSG00000002897	Il17ra	320	271	175	92	128	89	134	133	133	104	90	68	139	136	98	76	120	139	122	150	157	105	180	174	109	68	70	180	124	67	108	85	89	117	112	183	45	49	162	58	146	61	70	80	146	70	49	520
ENSMUSG00000002900	Lamb1	3495	3503	3533	1967	1862	1571	2124	1002	1219	1104	1036	825	1125	1338	957	815	1171	1471	2004	1919	2475	1676	3059	3338	2064	1511	1538	1472	1303	912	1181	2078	2084	3008	3072	5460	1600	1792	1655	485	1687	571	753	788	1811	831	770	4918
ENSMUSG00000002908	Kcnn1	288	480	439	210	255	158	237	171	434	348	312	289	436	387	353	365	374	407	391	528	429	268	424	982	694	491	474	590	347	257	362	433	498	760	776	526	136	153	472	212	634	197	313	257	1128	566	373	135
ENSMUSG00000002910	Arrdc2	301	546	459	248	258	176	272	135	412	285	189	145	301	363	161	232	220	261	209	306	405	234	334	786	497	260	303	366	277	163	209	258	343	438	532	987	300	258	282	82	384	141	159	148	724	329	250	238
ENSMUSG00000002930	Ppp1r17	22	28	58	33	23	11	22	35	112	119	117	117	142	102	129	119	154	161	114	165	238	157	224	1873	1280	1185	1137	179	101	137	144	1269	1138	1550	1479	214	85	94	82	129	299	293	386	333	489	232	185	23
ENSMUSG00000002944	Cd36	36	29	120	18	36	31	42	8	50	55	30	22	26	38	25	22	41	46	36	45	146	73	162	14	9	7	3	50	47	59	63	15	13	11	18	92	17	19	11	29	56	20	40	23	14	10	8	10
ENSMUSG00000002948	Map2k7	2344	2736	2390	1057	1077	865	1359	1266	1708	1202	1197	1032	1722	1420	1170	1209	1242	1501	1412	2072	1943	1113	1789	2995	1645	1159	1261	2163	1289	1037	1355	1055	1152	1583	1819	2129	597	623	2189	700	1959	692	870	893	2210	1126	878	1633
ENSMUSG00000002949	Timm44	3778	4620	5235	2232	2483	1761	2725	1608	3989	2992	2124	2207	3125	3615	2601	2731	3221	3461	3061	3218	3451	2257	3562	7691	3624	2756	2674	3797	3483	2395	2722	2569	2575	3479	3425	3388	1052	1021	3581	1869	4296	1331	1727	1840	3568	1602	1234	2414
ENSMUSG00000002957	Ap2a2	6577	6642	5387	2707	2877	2197	3285	2867	3528	2877	2684	2423	3818	3518	2627	2771	3981	4457	4477	5505	4865	2998	5350	5477	3300	2340	2422	4490	3051	2489	3038	3088	2989	4172	4430	4887	1295	1586	5207	1557	4109	1879	2481	2692	5448	2527	2076	5278
ENSMUSG00000002963	Pnkp	614	930	819	376	428	296	479	323	535	430	406	375	576	567	375	425	530	617	539	633	691	436	710	862	496	369	358	608	434	299	355	408	391	592	624	709	179	214	581	231	706	266	320	341	802	409	324	577
ENSMUSG00000002968	Med25	6101	6263	4508	3086	3482	2453	4094	2923	3442	2495	2578	2123	3213	3385	2460	2834	3495	4197	3755	5280	4943	2907	5048	4189	2182	1899	1946	3569	2516	1992	2547	2229	2100	2712	3004	4089	1006	1192	4848	1340	3390	1558	1913	2082	2876	1360	1066	3535
ENSMUSG00000002980	Bcam	1797	1337	1069	556	731	605	1036	716	746	504	616	519	664	748	797	778	562	647	997	958	682	439	821	561	439	357	431	847	687	622	775	246	227	471	530	825	187	212	1318	576	1394	406	525	561	793	345	262	1319
ENSMUSG00000002981	Clptm1	4207	3584	3179	1758	1881	1469	2480	1776	2282	1731	1802	1696	2206	2091	1792	1775	2513	2730	2861	3384	2661	1649	2841	3368	1901	1612	1709	2745	1963	1512	1953	1963	1882	2384	2680	2979	780	1019	3516	1062	2487	1113	1481	1608	3307	1633	1219	3312
ENSMUSG00000002983	Relb	60	132	86	39	53	45	47	25	54	36	33	27	29	45	47	34	39	50	41	50	59	47	62	74	55	27	27	69	44	31	38	29	29	35	42	88	23	30	49	23	53	29	31	36	108	38	33	107
ENSMUSG00000002984	Tomm40	3704	3593	3092	1517	1817	1235	2053	1481	1962	1547	1320	1204	1757	1926	1427	1423	2230	2391	2408	2809	2218	1474	2324	3343	1927	1395	1548	2154	1574	1155	1464	1796	1639	2070	2209	2397	635	757	2898	904	2108	861	1095	1279	2516	1262	916	3368
ENSMUSG00000002985	Apoe	2633	3111	3706	1049	1337	1008	1369	956	1631	1529	1317	1214	1632	1990	1331	1271	1288	1497	1541	1484	1536	1040	1795	3374	2237	1681	1700	2451	2073	1478	1674	1293	1262	1779	1626	2526	711	1004	2012	783	2238	834	999	1143	2961	1383	1143	4024
ENSMUSG00000002992	Apoc2	1	0	1	0	0	0	0	0	0	0	0	0	0	1	0	0	0	0	1	1	0	0	0	0	0	0	0	0	0	0	0	0	0	1	0	0	0	0	0	0	0	0	0	0	0	0	0	0
ENSMUSG00000002996	Hbp1	3824	4332	5088	2484	2575	1874	2479	1653	4811	3199	2391	2445	3866	4223	3061	3070	3604	4097	2999	3192	4438	2995	4651	8159	3942	2901	2713	4758	4396	2919	3325	2910	2988	3447	3392	5621	1851	2079	3821	2320	4925	1819	2604	2629	5772	2819	1926	2876
ENSMUSG00000002997	Prkar2b	4189	4853	4633	2213	2328	1731	2446	1791	4285	2453	1918	1888	3135	3351	2136	2313	3266	3547	3299	3558	3602	2448	3884	5516	2822	1888	1840	3059	2827	1715	2066	2081	2084	2645	2474	2290	692	784	4157	1707	3656	1470	2218	2170	2960	1510	1075	2193
ENSMUSG00000003031	Cdkn1b	3258	4316	4544	1791	1842	1373	2057	1778	4235	2644	2058	1832	3473	3373	2256	2449	2326	2783	2241	2970	4092	2670	4075	6670	3377	2303	2123	4223	3406	2115	2643	2227	2228	2839	2922	6177	1831	1925	3531	1738	4448	1642	2103	2005	4374	2040	1615	1897
ENSMUSG00000003032	Klf4	58	57	58	38	31	30	33	25	42	20	16	25	18	33	18	20	23	36	33	39	51	42	61	40	32	14	18	51	20	24	39	38	27	37	38	111	29	42	39	10	34	25	18	26	30	13	12	38
ENSMUSG00000003033	Ap1m1	4660	5887	5429	2259	2723	1855	3060	2151	3668	2848	2534	2454	3884	3165	2526	2605	3807	3980	4302	4816	4130	2495	4604	6278	3750	2733	2798	4780	2932	2200	2713	3259	3164	4090	4202	4380	1195	1602	4189	1616	4123	1789	2383	2662	5374	2599	2159	2691
ENSMUSG00000003037	Rab8a	4093	5946	6254	3002	3276	2377	3520	1643	4573	3523	2755	2823	4296	4322	3285	3388	4996	5160	4881	4866	4845	3099	5316	7431	4151	2943	2807	5066	4081	2668	3220	3462	3233	4179	4111	4428	1413	1690	4128	2475	5430	2001	2752	2947	4931	2459	1827	2664
ENSMUSG00000003038	Hmgn2	1244	2566	2553	899	966	754	1072	600	2267	1629	909	909	1804	1801	1062	1155	1130	1282	972	1405	1893	1134	1790	3708	1597	1015	1002	2726	1803	1034	1238	1042	916	1222	1250	1723	519	651	1448	1295	2253	757	965	899	1396	661	487	901
ENSMUSG00000003039	Fam32a	4961	6223	7062	3766	4298	2997	4438	1983	6162	4361	3187	3465	5006	5717	4313	4313	6291	6284	5294	5319	5804	3880	5788	10898	4984	3704	3804	5992	5399	3467	4070	4798	4387	4965	4961	5567	1851	2139	4343	3294	6262	2208	3039	3212	5928	2876	2209	3391
ENSMUSG00000003051	Elf3	24	106	95	22	33	17	32	18	27	34	27	32	34	26	20	15	17	26	32	38	44	39	89	66	56	31	33	42	23	12	32	30	28	42	47	317	89	91	14	8	38	18	38	43	85	36	36	41
ENSMUSG00000003053	Cyp2c29	0	0	0	0	0	0	0	0	0	0	0	0	0	0	0	0	0	0	0	0	0	0	0	0	0	0	0	0	0	0	0	0	0	0	0	1	0	0	0	0	0	0	0	0	0	1	0	0
ENSMUSG00000003062	Stard3nl	1518	1921	2146	1135	1264	831	1218	625	1868	1301	922	1004	1485	1691	1197	1221	1591	1756	1376	1381	1877	1126	1885	3438	1715	1207	1165	1717	1648	1134	1231	1386	1379	1554	1602	2080	701	812	1384	858	1954	780	1090	1076	2270	1130	824	1107
ENSMUSG00000003068	Stk11	3140	3924	3345	1520	1696	1338	2090	1611	2277	1820	1746	1448	2339	2216	1713	1854	1871	2331	2045	2943	2682	1584	2565	3512	2010	1612	1678	2809	1949	1608	2017	1583	1511	2183	2416	2802	732	852	3250	1040	2908	946	1134	1161	2359	1176	909	2533
ENSMUSG00000003070	Efna2	1000	723	587	414	421	353	555	453	644	414	400	331	584	576	457	519	655	679	685	948	693	466	693	840	505	397	409	725	496	445	523	446	431	628	740	665	172	201	789	294	721	308	459	396	934	488	335	559
ENSMUSG00000003072	Atp5d	4120	4103	4007	2319	2640	1746	2985	1836	3759	2679	2872	2887	2559	3065	3000	2789	3843	3929	4093	4797	3381	2215	3440	6889	3325	3063	3177	3026	2672	2266	2887	2951	2836	4097	4040	3585	932	1143	3919	1876	3950	1400	1789	1920	4071	2036	1489	3303
ENSMUSG00000003099	Ppp5c	4450	5293	4735	1979	2182	1615	2607	1832	3026	2181	1906	1733	2595	2816	1947	2015	2241	2623	2560	3281	3029	1836	2969	5131	2903	2019	2118	3161	2387	1639	2131	1796	1935	2618	2948	3038	791	975	3483	1189	3257	1062	1420	1497	3165	1563	1206	3735
ENSMUSG00000003119	Cdk12	5178	4633	4058	1528	1463	1204	1752	2132	2490	1852	1431	1260	2837	2485	1418	1802	1907	2522	2514	2980	2877	1955	2915	4058	2310	1492	1530	3656	2210	1654	2012	1395	1518	2263	2529	3372	964	973	3963	1082	2868	1143	1536	1657	2878	1474	1058	4304
ENSMUSG00000003123	Lipe	266	239	180	101	87	59	105	143	154	107	130	97	147	177	102	115	110	152	127	173	199	121	185	391	200	190	169	167	148	103	171	161	137	187	200	307	68	103	204	56	209	81	79	94	284	134	116	159
ENSMUSG00000003131	Pafah1b2	12294	14804	15494	7014	6902	5849	7829	5444	12405	8514	6025	6413	11652	10495	7409	8198	12199	13440	12508	12742	12568	8833	13549	19170	10296	6825	6733	13428	10335	6867	7805	9403	9421	12219	12425	11552	3731	3956	11486	5610	12570	5860	7948	7912	14657	7198	5197	6850
ENSMUSG00000003134	Tbc1d8	339	351	310	121	113	110	150	147	221	173	141	108	242	210	138	145	158	155	166	208	231	155	237	381	232	116	121	274	161	134	151	121	122	166	164	306	87	64	225	80	240	89	115	119	309	133	84	260
ENSMUSG00000003135	D1Bwg0212e	2442	2304	2175	932	986	789	1221	996	1678	1141	1083	984	1437	1386	1148	1174	1498	1631	1574	1807	1575	1005	1637	2463	1235	1024	1048	1782	1248	977	1244	974	965	1357	1373	1404	389	454	1934	751	1781	628	887	833	1524	683	583	2277
ENSMUSG00000003153	Slc2a3	30113	72599	90059	32150	33856	19693	27355	9434	30859	31530	23431	20364	22204	34096	16896	16551	27989	33682	23468	21065	28625	19382	33052	67058	44235	20248	19785	18523	24999	11998	13530	15410	16677	20143	18843	17842	4859	5744	17470	5604	31502	9576	12118	13131	60829	27252	21424	70520
ENSMUSG00000003154	Foxj2	469	309	269	139	147	112	153	182	204	147	150	94	185	186	138	154	127	192	176	205	255	167	231	331	203	137	139	254	162	124	195	125	168	171	208	477	114	150	348	80	215	103	110	127	289	136	99	288
ENSMUSG00000003161	Sri	1190	1696	1597	856	1007	662	1037	489	1474	1095	777	789	1072	1261	920	964	1495	1582	1418	1540	1542	1068	1863	2691	1398	1008	1007	1426	1321	914	1068	1293	1347	1652	1529	2388	740	786	1084	689	1459	699	1000	959	2250	1057	765	537
ENSMUSG00000003166	Dgcr2	4848	4924	4135	2275	2532	1746	2775	2142	3076	2160	2359	1903	2876	2830	2053	2193	2689	3163	3136	3946	3412	2097	3403	4583	2582	2028	2024	3606	2447	1933	2615	2097	2078	2790	3238	3571	929	1047	3839	1264	3323	1395	1782	1962	3611	1789	1440	3460
ENSMUSG00000003178	Mical3	642	542	446	242	276	184	296	296	336	254	211	204	297	312	186	233	241	326	320	391	421	298	401	713	406	281	289	435	307	263	337	281	313	377	453	673	201	168	519	115	394	145	186	212	436	231	161	410
ENSMUSG00000003184	Irf3	613	966	947	446	539	330	583	335	898	702	528	548	746	744	599	636	614	806	591	735	843	474	757	1421	741	599	540	905	765	542	625	509	560	691	793	848	244	247	759	369	1059	307	433	415	810	457	328	423
ENSMUSG00000003190	Bcl2l12	508	724	593	275	324	221	361	249	439	341	291	256	437	413	286	316	391	430	402	558	574	350	521	653	401	302	266	595	341	227	299	286	336	466	480	515	133	173	521	189	524	228	266	253	555	303	216	378
ENSMUSG00000003198	Zfp959	526	573	566	232	224	203	272	187	453	270	210	247	359	372	271	266	308	375	351	327	266	215	323	620	265	213	226	458	388	309	348	225	222	284	272	375	119	113	395	222	417	150	221	250	321	163	103	286
ENSMUSG00000003199	Mpnd	3225	3911	3522	2277	2418	1633	2818	1748	3188	2571	2388	2147	2692	3012	2445	2474	3311	3457	3190	3963	3890	2369	3949	6076	3416	2890	2946	3609	2721	2144	2712	2904	2856	4049	4213	5073	1439	1696	3498	1475	3903	1419	1951	1989	6022	2975	2176	2658
ENSMUSG00000003200	Sh3gl1	2611	3633	3383	1424	1580	1124	1849	1147	2071	1783	1538	1347	2133	2037	1536	1545	2093	2183	2186	2711	2469	1499	2443	3511	1962	1397	1462	2704	1844	1341	1615	1448	1438	2026	2203	2389	629	716	2258	971	2651	972	1169	1298	2654	1252	946	2177
ENSMUSG00000003206	Ebi3	3	15	19	5	6	8	6	1	10	8	7	6	14	13	10	10	10	11	7	13	11	12	15	14	0	4	4	6	8	9	11	8	5	3	9	6	0	4	6	2	21	3	2	4	16	4	3	4
ENSMUSG00000003208	Ccdc94	494	757	683	384	414	287	433	226	459	381	337	298	446	447	332	372	513	569	499	617	590	388	664	848	422	365	342	485	375	294	377	402	405	527	507	559	175	213	496	247	557	231	294	334	705	353	285	441
ENSMUSG00000003226	Ranbp2	24647	21223	23652	7910	7729	6930	7633	10128	18601	12463	7823	7677	16165	15837	8915	10207	11510	14913	11723	12259	15411	11509	16719	35105	15972	10607	9883	17733	15042	9640	11096	9421	9413	11894	12005	15781	5470	5132	22957	8572	16488	6797	9478	8955	14950	7515	5073	14708
ENSMUSG00000003227	Edar	2	2	5	0	1	1	1	2	1	1	0	2	4	3	1	1	2	3	2	3	5	2	3	41	24	15	9	1	2	1	2	4	4	2	1	3	0	1	1	2	1	1	0	1	6	2	5	2
ENSMUSG00000003228	Grk5	329	401	293	143	134	102	166	155	238	162	192	106	260	204	138	179	211	232	283	339	264	177	282	431	282	195	197	298	158	143	142	148	162	263	228	287	74	89	314	131	258	109	149	158	416	197	159	251
ENSMUSG00000003233	Dvl3	1734	1104	785	606	621	482	779	886	770	470	559	409	752	842	540	671	528	752	588	1122	1168	729	1061	1344	697	530	523	1125	643	562	824	567	562	725	976	1355	356	352	1469	332	977	448	567	595	1372	710	507	1037
ENSMUSG00000003234	Abcf3	2713	3144	3374	1574	1691	1276	1791	1071	2747	2017	1647	1744	2187	2322	1969	1894	2195	2347	2139	2339	2565	1520	2516	5615	2655	2114	2171	2639	2215	1559	1997	1896	1851	2522	2477	2525	780	925	2559	1210	2852	921	1253	1336	2686	1282	918	1778
ENSMUSG00000003235	Eif2b5	7243	8224	7602	3759	4060	2923	4650	3122	5798	4269	3966	3824	5291	4860	4395	4037	5933	5936	6009	6892	6036	3921	6778	9117	5026	4036	4049	6017	4485	3474	4321	4494	4225	5912	6058	5327	1534	2055	6732	2682	6274	2662	3372	3690	7145	3394	2658	5509
ENSMUSG00000003269	Cyth2	2694	2909	2360	1173	1260	932	1525	1362	1893	1304	1218	1128	1842	1655	1277	1444	1493	1768	1801	2402	2110	1225	1992	2951	1618	1225	1266	2151	1360	1133	1524	1232	1241	1625	1952	2582	697	835	2519	832	2090	821	1081	1168	2889	1405	1079	2128
ENSMUSG00000003271	Sult2b1	1	3	3	0	0	1	0	0	0	4	0	2	1	0	0	0	1	0	1	1	3	1	1	3	2	1	2	2	0	0	1	0	1	0	0	2	2	0	2	1	3	0	1	2	3	0	1	0
ENSMUSG00000003273	Car11	172	230	308	99	117	68	89	78	200	140	104	91	135	175	88	105	112	131	73	99	191	111	152	1199	455	373	373	155	144	85	103	129	120	142	160	488	107	119	169	70	224	53	57	65	156	118	71	129
ENSMUSG00000003279	Dlgap1	55	55	39	22	38	17	32	27	28	10	15	18	28	22	18	14	28	26	20	17	30	20	35	49	18	20	11	32	17	21	23	18	23	19	16	47	20	16	51	8	28	19	23	24	81	29	25	96
ENSMUSG00000003282	Plag1	1256	1159	1253	534	507	412	429	651	1090	722	508	420	847	1002	477	585	616	822	572	697	1070	678	1043	2464	1067	738	652	1053	1009	551	647	592	709	869	963	1186	409	355	1190	406	987	343	482	463	1041	522	375	778
ENSMUSG00000003283	Hck	4	9	16	2	5	2	4	4	2	20	4	3	5	7	1	5	5	2	4	6	11	5	8	7	12	4	4	5	3	1	5	0	3	3	6	12	4	2	3	4	9	4	5	3	12	4	3	14
ENSMUSG00000003299	Mrpl4	1435	2084	2065	1061	1259	818	1262	634	1119	1079	803	773	1496	1237	995	948	1594	1697	1597	1729	1770	1119	2050	1883	1315	869	817	1837	1121	824	934	1314	1182	1537	1603	1535	435	662	1297	655	1735	811	1126	1131	2196	1072	915	1048
ENSMUSG00000003308	Keap1	1238	1395	1201	590	664	502	826	606	875	698	698	654	900	830	798	799	953	1008	1044	1258	1100	679	1159	1599	946	724	823	1128	742	673	809	723	722	980	965	1478	443	481	1265	427	1089	437	630	649	1225	600	521	657
ENSMUSG00000003309	Ap1m2	11	17	49	14	13	13	11	6	16	27	31	28	18	26	24	13	14	15	10	10	67	38	60	27	21	15	19	30	10	13	24	12	11	14	12	69	23	25	17	7	41	9	16	23	42	15	14	151
ENSMUSG00000003316	Glg1	10551	11669	9927	4544	4510	3538	5056	4798	6501	5321	3843	3330	6801	6571	3496	4169	5301	6654	6180	7683	7823	5648	7877	10537	6767	4085	4043	7945	5961	4042	4948	4122	4454	6185	6768	10717	2902	2656	8697	2567	7834	3260	4052	4379	9896	5007	3661	8368
ENSMUSG00000003341	Atp8b3	26	58	74	20	36	17	36	10	35	40	31	25	22	44	36	25	31	36	31	27	27	27	34	68	37	38	29	28	29	23	30	26	31	28	37	64	16	27	19	13	30	11	16	18	55	28	15	49
ENSMUSG00000003344	Btbd2	2540	2653	1954	1299	1565	992	1615	1119	1618	1202	1150	988	1225	1512	1109	1137	1669	1795	1653	1922	1938	1141	2029	2486	1419	964	1056	1492	1317	854	1115	1206	1147	1446	1687	2038	573	668	1913	624	1636	675	826	964	1910	897	722	2860
ENSMUSG00000003345	Csnk1g2	5829	5539	4604	2802	3156	2299	3596	2643	3870	2938	2672	2449	3294	3923	2815	2974	4118	4379	4258	4838	4603	2961	4323	6270	3494	2618	2643	4008	3512	2611	3338	2969	2840	3902	4041	4583	1226	1322	4763	1863	4261	1532	2173	2162	4276	2175	1660	4973
ENSMUSG00000003346	Fam108a	1435	1529	1271	893	1065	755	1257	717	1180	917	931	909	1012	1192	988	907	1488	1556	1495	1699	1442	908	1409	1758	1083	818	856	1187	1076	778	1036	1149	982	1307	1374	1430	385	503	1394	578	1383	554	704	718	1446	719	530	1208
ENSMUSG00000003348	Mob3a	397	451	468	220	251	186	288	178	276	268	174	218	370	285	225	206	381	386	379	458	422	311	481	514	392	239	237	442	276	205	225	333	351	409	465	532	150	203	339	112	392	174	241	251	623	304	242	229
ENSMUSG00000003352	Cacnb3	1014	1033	741	349	398	277	453	621	662	441	399	343	586	629	377	484	487	551	529	685	594	377	569	1835	1050	733	730	616	453	352	424	873	810	973	1114	1383	355	451	1005	263	648	233	309	360	1463	788	550	820
ENSMUSG00000003354	Ccdc65	86	90	58	17	33	9	32	30	44	21	17	19	42	41	16	25	35	41	46	63	33	25	32	86	46	25	21	40	39	16	27	46	43	52	41	75	22	27	54	13	32	17	28	15	31	15	12	39
ENSMUSG00000003355	Fkbp11	426	476	463	275	336	211	299	156	330	259	169	164	198	367	199	187	258	265	233	220	314	196	313	1313	589	488	435	196	282	147	170	459	433	498	492	468	135	179	350	113	281	64	103	112	335	179	120	369
ENSMUSG00000003360	Ddx23	8042	10886	10897	3769	3776	3240	4637	3415	6295	5531	4023	3925	6340	5974	4446	4829	5205	5998	5882	7067	6480	3885	6273	10907	6527	4364	4505	7685	5359	3963	4497	4053	4230	5900	6440	6097	1696	1918	7374	2705	7847	2395	3059	3375	7055	3291	2610	6597
ENSMUSG00000003363	Pld3	899	1274	1245	529	616	448	684	418	727	559	535	514	809	722	530	494	848	913	914	1025	997	610	1206	1484	958	637	707	1027	668	454	610	833	861	1100	1196	1708	435	630	844	284	917	518	600	629	1850	862	723	745
ENSMUSG00000003378	Grik5	2247	2494	1826	1199	1306	948	1503	1357	1502	1118	1209	981	1463	1546	1058	1228	1187	1482	1122	1765	2084	1277	1926	2881	1697	1368	1361	1773	1266	975	1327	1115	1240	1702	2023	3083	779	815	2441	531	1874	713	874	846	2446	1195	893	2477
ENSMUSG00000003379	Cd79a	1	3	7	2	0	1	0	3	1	1	4	1	7	6	2	4	1	2	1	4	4	2	3	5	3	3	1	5	6	1	5	1	1	4	4	4	0	1	5	0	1	1	3	0	3	1	1	2
ENSMUSG00000003380	Rabac1	710	1046	1235	903	1072	662	1064	336	1131	936	778	829	875	1200	991	947	1474	1489	1051	1094	1629	1007	1675	2794	1554	1268	1310	1110	1114	804	865	1573	1465	1615	1506	2577	760	945	776	589	1481	605	744	785	2013	958	758	568
ENSMUSG00000003382	Etv3	1420	1346	1189	498	533	395	553	629	857	630	425	452	790	737	462	565	645	811	793	969	968	618	904	1566	824	533	556	1079	759	538	673	512	521	811	817	1133	291	323	1128	344	909	388	449	458	979	483	360	1162
ENSMUSG00000003402	Prkcsh	5258	6155	5242	2637	2950	2140	3399	2452	3058	2479	2161	1950	3181	3023	2131	2231	3492	3687	3903	4771	4002	2511	4336	5230	3007	2140	2482	4073	2708	1891	2483	2737	2712	3332	3751	4529	1188	1478	4291	1375	3600	1651	2146	2303	5077	2472	2072	4296
ENSMUSG00000003410	Elavl3	281	293	294	222	213	132	233	401	435	349	205	195	626	343	244	309	539	549	434	766	677	483	619	1248	778	540	485	909	348	305	423	1157	1053	1252	1228	746	223	251	721	219	615	470	548	561	1227	642	422	227
ENSMUSG00000003411	Rab3b	23	71	72	38	40	27	39	15	26	42	25	29	69	37	32	31	77	90	67	79	69	67	125	55	44	19	21	74	53	21	25	61	53	90	72	38	23	16	25	38	103	48	70	70	102	59	26	76
ENSMUSG00000003418	St8sia6	104	81	68	30	18	17	35	27	66	31	40	28	45	71	35	37	44	54	40	45	37	17	41	50	23	22	15	33	35	27	39	12	9	12	13	20	4	7	73	31	57	11	23	23	31	9	8	38
ENSMUSG00000003420	Fcgrt	457	617	667	451	573	357	584	468	970	633	543	541	738	848	733	705	865	903	837	877	919	640	978	1398	883	769	708	826	734	467	547	1045	995	1171	1200	2441	767	978	1114	372	943	356	497	500	2307	1105	815	16
ENSMUSG00000003421	Nosip	1543	2305	2834	1650	1934	1282	1899	633	2165	1804	1429	1446	1970	2373	1720	1775	2439	2522	2108	2094	2642	1706	2707	4133	2141	1696	1705	2272	1989	1382	1608	2052	1900	2161	2187	2545	822	1016	1675	931	2554	994	1327	1355	3040	1464	1103	1583
ENSMUSG00000003423	Pih1d1	2033	2409	2378	1215	1480	1014	1588	999	1842	1584	1157	1239	1745	1815	1471	1473	1935	2049	1923	2077	2084	1335	2225	3495	1955	1457	1525	2154	1703	1234	1426	1781	1754	2061	2083	2197	676	773	2044	855	2107	905	1161	1185	2334	1095	822	1292
ENSMUSG00000003429	Rps11	17523	20742	22690	13886	17260	11044	16452	7317	15337	12789	10612	11809	15154	14784	13137	12807	24902	25383	20242	18101	21655	15089	26320	29346	17047	13749	14171	17470	13839	10700	12146	21395	20066	21036	19782	22457	6697	9617	16430	6647	17922	8128	11530	11996	24654	11263	8925	13257
ENSMUSG00000003435	Supt5h	7449	10559	9105	3283	3430	2666	4243	3395	4789	4291	3160	3149	6040	4724	3499	3796	4740	5341	5683	6874	5424	3421	5552	7627	4871	3260	3355	7307	4054	3124	3809	3672	3594	5166	5714	5785	1518	1781	6676	2285	6254	2288	2851	3214	6621	3285	2588	7239
ENSMUSG00000003436	Dll3	94	115	130	90	98	71	96	191	278	194	189	139	333	168	144	146	277	275	311	561	341	204	286	308	255	213	223	456	127	137	204	408	402	735	849	367	91	93	378	106	326	233	234	218	1352	586	478	177
ENSMUSG00000003437	Paf1	3050	3822	3327	1320	1363	1119	1658	1306	2287	1622	1376	1281	2051	1948	1457	1609	2039	2383	2237	2741	2000	1284	2093	3772	2007	1388	1459	2338	1616	1245	1543	1506	1468	2168	2302	2234	602	718	2731	973	2661	1010	1194	1445	2640	1192	940	2178
ENSMUSG00000003438	Timm50	3679	4920	5228	2874	3366	2376	3722	1598	4155	3277	2815	2945	3724	4109	3265	3009	4269	4290	4061	4052	4931	2913	4945	6911	3905	3189	3111	4523	4018	2547	3063	3659	3478	4405	4474	3791	1107	1506	3421	1866	4906	1898	2550	2697	5789	2809	2100	2713
ENSMUSG00000003444	Med29	425	628	695	398	472	319	452	151	444	437	339	394	397	431	394	426	680	652	598	585	585	364	610	930	476	375	390	553	444	309	369	444	440	507	507	484	125	183	371	265	581	238	297	323	554	266	231	329
ENSMUSG00000003452	Bicd1	1450	1180	1325	621	648	512	581	503	1099	692	485	505	890	924	583	710	824	1041	776	829	1101	790	1225	2118	935	642	612	956	859	604	662	638	676	828	769	1469	536	496	1247	549	1118	534	852	712	1330	701	451	1157
ENSMUSG00000003458	Ncstn	2711	3460	2824	1149	1283	960	1540	1394	1774	1319	1186	1026	2308	1550	1074	1205	1426	1724	1678	2264	2264	1324	2374	2656	1769	1183	1160	2901	1458	1053	1273	1157	1322	1854	2092	2834	737	923	2482	666	2157	963	1201	1376	3189	1630	1209	2052
ENSMUSG00000003464	Pex19	4281	6096	6486	2904	3259	2244	3535	2134	5101	4017	3015	3102	5026	5199	3742	3851	4666	5067	4632	5090	5709	3426	5834	8360	4953	3521	3472	6335	4813	3231	3971	3729	3972	4885	4923	6101	1814	2146	4312	2309	6201	2525	3306	3505	8457	3994	3082	2561
ENSMUSG00000003469	Phyhip	164	196	173	98	136	75	111	68	117	84	110	95	117	111	108	118	115	112	129	192	167	123	180	174	115	98	79	154	106	103	143	73	72	105	135	180	48	46	155	58	175	88	95	109	318	127	130	168
ENSMUSG00000003476	Crhr2	21	28	29	9	3	5	9	9	6	4	4	6	8	9	2	7	3	3	8	2	6	4	9	15	13	13	20	11	5	9	5	6	11	13	14	2	1	1	9	5	7	1	1	2	5	0	4	20
ENSMUSG00000003477	Inmt	4	4	3	1	5	0	2	3	1	2	1	3	0	2	3	2	1	0	1	0	1	0	2	7	1	7	7	9	10	18	13	5	2	0	1	11	2	1	5	2	3	2	1	2	10	6	2	0
ENSMUSG00000003484	Cyp4f18	1	2	1	1	0	0	0	0	0	0	0	0	0	1	0	0	0	0	1	0	1	0	2	4	0	1	2	0	0	2	2	0	1	0	0	1	0	1	0	0	1	0	2	2	1	0	1	0
ENSMUSG00000003500	Impdh1	1275	1079	877	546	595	452	703	536	702	504	519	403	561	776	533	563	608	660	624	743	795	502	791	1517	826	691	698	740	618	416	540	616	578	834	911	970	250	297	989	299	765	325	356	440	860	388	325	1040
ENSMUSG00000003505	Psg18	0	0	0	0	0	0	0	0	0	0	0	0	0	0	0	0	0	0	0	0	0	0	0	0	0	0	0	0	0	0	0	0	0	0	0	0	0	0	0	0	0	0	0	0	0	0	0	0
ENSMUSG00000003518	Dusp3	1534	1459	1566	577	641	450	677	514	706	691	586	506	830	798	574	594	727	813	756	900	890	540	928	1778	1062	734	698	1139	817	661	651	621	602	937	1037	1757	504	544	1094	323	1009	321	476	506	1539	729	557	685
ENSMUSG00000003526	Prodh	1535	1578	1625	722	851	643	984	597	1026	830	706	662	926	959	800	768	826	878	887	926	1022	650	993	2373	1105	898	976	1213	944	678	804	800	736	1073	1333	1009	254	352	1173	408	1173	367	479	538	834	394	302	1002
ENSMUSG00000003527	Dgcr14	1007	1227	1106	541	622	448	740	503	807	550	575	530	829	747	597	584	819	902	848	1057	927	556	969	1151	697	536	516	955	621	495	675	638	657	833	912	891	220	291	862	359	876	375	497	587	1162	551	425	771
ENSMUSG00000003528	Slc25a1	2420	3195	3099	1765	2121	1273	2186	1050	2133	1821	1552	1418	1745	2337	1386	1463	2381	2570	2103	2317	2664	1811	2848	4572	2709	1961	1911	2160	2178	1150	1521	2086	2031	2534	2730	3677	941	1124	1986	837	2458	1010	1230	1319	3746	1817	1378	2090
ENSMUSG00000003531	Dgcr6	1588	1983	2044	1159	1369	866	1370	632	1692	1273	1067	1073	1380	1612	1317	1277	1856	1966	1764	1770	1920	1202	1931	2666	1384	1177	1121	1797	1571	1082	1287	1366	1312	1760	1725	1394	421	527	1544	775	1812	682	946	1054	1649	752	615	958
ENSMUSG00000003534	Ddr1	3445	4058	3265	1990	2089	1575	2410	2034	2558	1778	1676	1471	2348	2468	1620	1928	2315	2849	2675	3778	3274	1933	2940	5222	2889	2059	2169	3065	2046	1688	2023	2333	2331	3026	3462	5258	1370	1512	3436	967	2513	1100	1361	1376	5222	2631	1834	2737
ENSMUSG00000003541	Ier3	63	132	171	41	55	37	45	20	79	94	78	56	47	65	49	40	50	116	57	64	109	59	109	684	356	140	149	56	54	24	42	141	166	147	184	269	76	78	55	34	87	27	53	36	235	85	79	26
ENSMUSG00000003545	Fosb	6	26	11	6	5	12	6	2	3	4	2	3	5	6	1	12	3	4	6	8	4	6	5	11	6	3	3	13	2	2	3	3	3	2	3	7	5	3	2	4	9	8	2	4	3	3	8	3
ENSMUSG00000003546	Klc4	622	1007	955	406	399	312	555	337	782	672	571	571	753	711	741	650	749	765	876	1021	817	466	773	1246	744	622	614	1002	703	638	756	530	592	800	841	917	240	282	740	344	982	306	398	474	901	491	353	439
ENSMUSG00000003549	Ercc1	1225	1784	2006	1100	1352	873	1308	587	1533	1192	841	938	1338	1449	1126	1088	1630	1693	1382	1466	1624	1001	1563	2774	1474	1085	1209	1658	1381	923	1001	1424	1315	1481	1491	1535	492	625	1264	728	1734	655	862	948	1917	872	715	972
ENSMUSG00000003555	Cyp17a1	1	1	1	0	0	0	1	1	0	0	0	0	2	1	2	1	1	2	0	3	2	0	2	4	4	2	1	1	2	0	2	1	3	1	1	1	1	0	4	1	1	2	2	1	0	1	1	0
ENSMUSG00000003559	As3mt	64	156	151	91	118	87	105	34	93	75	78	85	79	113	100	125	135	135	146	114	123	112	143	251	100	95	90	112	146	67	94	128	137	112	164	227	96	98	64	47	104	73	81	102	222	90	80	76
ENSMUSG00000003573	Homer3	2026	2188	1807	1064	1160	898	1373	1064	1868	1373	1212	1214	1630	1723	1488	1648	1648	1946	1782	2288	1994	1157	1844	1912	1054	983	937	2080	1561	1319	1669	808	787	1520	1463	858	209	256	2250	872	2012	740	920	976	2080	1016	740	1076
ENSMUSG00000003575	Crtc1	1126	876	622	359	427	316	539	552	483	383	397	367	511	546	369	380	424	527	470	723	697	450	650	939	553	387	448	623	433	367	484	351	395	518	628	1023	246	306	920	211	551	245	344	397	692	370	248	812
ENSMUSG00000003581	Rnf215	528	757	661	301	313	216	376	260	472	338	308	275	529	432	316	353	327	400	382	478	550	335	522	761	475	346	336	701	424	295	376	296	318	427	536	634	160	214	501	195	611	200	214	288	567	302	245	336
ENSMUSG00000003585	Sec14l2	137	186	167	83	94	65	108	87	130	107	79	80	142	121	100	103	129	159	173	196	216	137	208	298	156	108	89	190	127	97	113	130	172	208	197	254	77	79	136	72	180	85	137	130	272	120	78	290
ENSMUSG00000003604	Aven	811	601	556	262	290	233	345	301	391	285	255	226	360	352	290	323	379	409	450	520	393	276	496	682	342	284	255	443	344	286	326	313	273	434	413	445	126	157	603	208	380	184	264	272	416	199	146	608
ENSMUSG00000003617	Cp	1839	548	364	199	265	240	438	1305	1375	320	393	374	432	891	537	628	594	785	1027	855	493	244	518	776	276	256	332	427	620	602	638	124	136	188	155	437	141	158	3171	447	614	119	216	212	185	88	51	24
ENSMUSG00000003623	Crot	2385	2966	3321	1930	1926	1462	1924	856	3214	2141	1565	1548	2545	2682	1990	2062	2405	2669	1976	1934	2860	1953	3131	5345	2401	1799	1688	2934	2742	1753	2069	1710	1654	1917	1920	3448	1109	1271	2007	1616	3040	1060	1584	1527	2511	1255	925	1722
ENSMUSG00000003644	Rps6ka1	1147	1211	1028	559	661	416	687	440	609	513	476	467	603	670	495	552	741	786	768	916	917	569	917	1190	683	540	503	828	597	446	586	565	532	771	787	1357	341	419	811	305	778	318	434	451	982	451	384	1275
ENSMUSG00000003657	Calb2	1	8	9	28	16	14	21	3	10	9	5	5	6	11	6	5	46	45	13	19	36	22	38	14	7	6	4	7	8	2	1	31	23	15	26	22	12	21	0	1	3	8	13	24	30	16	13	29
ENSMUSG00000003660	Snrnp200	30908	35284	36102	10834	10256	9097	12359	12107	18779	18197	12702	13337	24220	17846	13345	14981	17386	20338	22461	23947	19973	13449	21838	34360	22820	14990	15405	27981	16590	12694	14550	14237	14617	21749	22329	20623	6063	7003	26308	7393	23476	9056	11821	12568	25207	11764	8992	23917
ENSMUSG00000003662	Ciao1	1624	2090	2426	1066	1169	889	1257	664	1623	1358	888	977	1577	1588	1192	1218	1655	1882	1591	1646	1929	1208	1936	2802	1685	1109	1129	1858	1557	1062	1173	1424	1304	1566	1592	2027	587	755	1465	773	1987	831	1062	1125	2277	1051	876	1308
ENSMUSG00000003665	Has1	1	0	0	0	0	0	0	2	3	1	1	0	1	1	1	0	1	0	0	0	3	0	1	4	2	1	2	0	0	0	1	3	0	0	1	2	0	4	3	0	0	1	0	0	5	3	1	0
ENSMUSG00000003680	Taf6l	1594	1603	1342	601	729	497	841	702	898	680	656	657	757	813	710	653	805	872	966	1103	908	542	881	1564	809	738	690	1056	768	607	745	596	590	862	925	979	245	307	1263	406	943	365	400	448	914	420	342	1260
ENSMUSG00000003721	Insig2	926	1178	1374	643	723	497	689	377	1094	793	543	543	884	1013	629	645	860	972	738	845	1101	718	1120	2176	1110	730	683	1014	920	576	655	750	800	858	906	1416	428	512	817	502	1190	387	596	563	1330	655	488	716
ENSMUSG00000003731	Kpna6	4352	5016	5176	1919	1885	1529	2171	1745	3364	2555	2057	1942	3157	2926	2097	2416	2340	2924	2767	3157	3535	2195	3521	5989	3228	2277	2199	3980	2951	2072	2499	1960	2072	3040	3253	3739	1091	1191	3610	1371	3888	1369	1837	1919	4216	1970	1483	4331
ENSMUSG00000003746	Man1a	191	184	184	50	87	43	60	103	148	92	61	78	113	117	87	88	78	121	103	138	158	100	184	43	52	18	26	130	126	84	99	23	18	15	20	86	35	34	179	58	128	61	89	67	81	42	36	150
ENSMUSG00000003752	Itpkc	763	806	605	333	407	320	453	347	472	402	378	349	435	445	371	373	439	514	488	635	636	375	558	893	513	371	363	558	436	333	413	386	415	508	564	830	245	252	672	209	498	263	309	305	630	295	226	506
ENSMUSG00000003762	Adck4	794	1309	1123	515	627	467	673	422	928	677	630	587	841	773	634	743	575	682	657	869	900	514	790	1828	856	743	727	1008	688	528	717	517	521	727	783	1469	379	373	794	332	886	252	350	356	772	427	296	468
ENSMUSG00000003778	Brd8	8061	10275	10590	3352	3254	2731	3706	3809	7187	4855	3760	3305	6755	5688	3409	4046	3889	4947	4093	5137	6455	4051	5908	12281	6333	4191	3958	7673	5119	3568	4360	3005	3446	4777	5068	6533	1921	1893	8173	2561	7643	2466	3069	3392	6309	3174	2246	5614
ENSMUSG00000003779	Kif20a	7116	9823	11521	5205	5634	4141	5730	2878	9371	6926	4473	4535	7017	8247	5206	5244	7025	7774	6197	6560	8228	5391	8458	16977	8164	5473	5244	8075	8016	4784	5335	5893	5669	6968	7234	7516	2496	2931	6837	3988	9104	2851	4123	4424	8325	3863	2991	6571
ENSMUSG00000003808	Farsa	3592	5202	5070	2109	2274	1787	2822	1531	2922	2433	2191	1923	2979	2710	2190	2417	2857	3030	3052	3865	3511	2024	3383	4680	2793	2149	2226	3731	2357	1894	2288	2201	2240	3167	3377	3021	839	1084	3194	1154	3622	1423	1743	1887	3744	1678	1570	2899
ENSMUSG00000003809	Gcdh	1278	1634	1841	835	896	601	928	508	1435	1113	848	888	1270	1314	1061	1045	1138	1183	993	1083	1443	853	1295	2949	1561	1142	1101	1628	1451	926	1078	933	938	1251	1234	1446	474	528	1124	678	1705	504	677	673	1396	639	524	874
ENSMUSG00000003810	Mast2	3257	3569	2641	1292	1399	1034	1578	1618	1840	1440	1429	1132	2155	1810	1254	1456	1612	1937	1778	2348	2611	1647	2594	2615	1674	1105	1141	2845	1590	1343	1726	1183	1232	1732	1936	2765	669	836	2662	824	2410	993	1281	1424	2665	1424	1011	1852
ENSMUSG00000003812	Dnase2a	399	420	506	215	241	162	238	171	424	325	218	243	320	410	293	291	260	254	207	231	401	267	364	844	470	338	355	433	389	234	310	268	291	362	324	525	149	171	402	154	470	137	194	214	552	261	167	227
ENSMUSG00000003813	Rad23a	1331	1834	1819	713	813	532	885	569	910	719	545	475	1027	914	567	634	956	1025	949	1166	1278	830	1536	1580	897	650	627	1157	828	506	633	766	807	999	1125	1448	416	495	1088	392	1134	538	693	754	1556	742	661	1164
ENSMUSG00000003814	Calr	26329	38707	34696	16226	16335	12728	18844	10990	20584	17932	14492	13974	21515	20904	16192	15934	24503	25864	26791	26761	25237	16848	28714	40487	26003	18043	17993	26080	19978	14064	15138	20746	20536	26680	27343	35513	10472	13787	25733	9712	27556	10957	14499	15319	35908	17084	13523	20707
ENSMUSG00000003824	Syce2	1411	2140	2818	1583	1875	1122	1664	549	2170	1498	1099	1125	1489	2025	1240	1237	1735	1961	1271	1298	2318	1365	2247	4587	2089	1502	1395	1653	1938	973	1102	1476	1511	1777	1680	1742	582	680	1080	761	2085	686	986	1012	1881	985	713	1094
ENSMUSG00000003847	Nfat5	2847	2629	2245	803	700	713	838	1673	1485	1002	755	730	1826	1701	765	1067	770	1181	1023	1542	1734	1181	1800	3552	2065	1793	1546	2945	1358	1121	1312	745	941	1064	1349	2993	1047	773	3139	520	1661	829	1153	1039	2966	1554	926	1554
ENSMUSG00000003848	Nob1	4195	4449	4840	2257	2565	1843	2866	1634	3408	2759	2007	2099	2909	3222	2543	2403	3091	3486	2918	3118	3623	2335	3598	7547	3568	2702	2749	3518	3058	2262	2505	2868	2690	3179	3440	3316	1089	1207	3581	1714	3857	1327	1757	1895	3645	1765	1381	3224
ENSMUSG00000003849	Nqo1	225	252	228	166	196	122	200	139	295	180	145	153	235	230	213	193	243	208	192	181	272	167	264	858	373	324	270	229	225	176	192	227	197	221	163	614	202	219	428	186	315	113	141	182	430	266	162	161
ENSMUSG00000003863	Ppfia3	301	301	272	170	161	108	173	157	213	154	138	139	226	199	166	179	199	231	193	258	279	167	260	428	225	158	181	262	168	119	175	177	175	228	251	381	73	115	299	102	257	119	156	139	420	241	181	211
ENSMUSG00000003865	Gys1	2244	2309	1871	1024	1242	664	1232	1109	1302	1078	1057	883	1235	1318	915	961	1317	1507	1240	1620	1859	1218	2038	3438	1981	1322	1419	1476	1145	791	1065	1453	1419	1722	1850	3390	781	972	1853	497	1521	627	859	997	2315	1191	885	1568
ENSMUSG00000003868	Ruvbl2	8954	12683	13077	5233	6036	4240	6878	3708	6571	6110	4439	4265	7062	6584	4606	4714	8010	8759	8481	9008	8462	5394	9585	12134	7995	5096	5447	8256	5593	3785	4441	7136	6865	9299	9561	7733	2208	2846	7864	2763	8484	3459	4638	5229	10728	5112	4117	7120
ENSMUSG00000003872	Lin7b	22	32	29	8	11	10	14	12	15	12	8	7	30	17	9	9	16	10	11	24	15	14	11	56	27	20	30	23	10	9	20	17	14	23	20	37	7	16	15	11	27	4	4	7	30	15	10	16
ENSMUSG00000003873	Bax	4869	6490	7188	3358	3888	2942	4573	1982	4617	3782	3292	3223	3892	5088	4037	3752	4067	4513	4116	4726	6262	3570	6070	11562	5604	4921	4945	4571	4322	3096	3541	3786	3538	4441	4571	6945	1887	2292	4160	2432	5777	1884	2402	2574	5438	2747	1960	4461
ENSMUSG00000003882	Il7r	0	0	0	0	0	0	0	0	0	0	0	0	0	0	0	0	0	0	0	0	0	1	0	0	0	0	0	0	0	0	0	0	0	0	0	0	0	0	0	0	0	0	0	0	0	0	0	0
ENSMUSG00000003923	Tfam	5690	7613	7741	3910	4183	3209	4400	2266	6543	4180	3038	3098	5347	5990	3806	4027	5568	6117	5164	4775	6323	4209	6685	10994	5271	3686	3688	6115	5692	3643	4141	4415	4273	5203	5244	5334	1635	1815	4687	3131	6127	2646	3616	3515	5683	2694	2079	4555
ENSMUSG00000003929	Zfp81	2510	2399	2874	1273	1338	955	1242	1044	2756	1657	1116	1054	2018	2290	1301	1446	1866	2204	1610	1598	2329	1605	2345	5540	2465	1658	1500	2323	2343	1349	1526	1663	1759	2048	1899	2408	832	788	2325	1250	2448	1002	1440	1410	2888	1491	1024	1272
ENSMUSG00000003934	Efnb3	6774	5749	4897	2076	2320	1573	2519	3422	3389	2463	1818	1519	2556	3230	1710	1752	2775	2799	2917	3176	2746	1847	2826	8259	4065	2502	2612	3398	3109	1515	1915	3676	3824	4011	4019	6841	1899	2358	4621	914	2459	836	1032	1200	5108	2652	1961	1534
ENSMUSG00000003948	Mmd	2269	2327	2049	1106	1242	905	1403	996	1819	1044	969	888	1396	1615	1074	1188	1673	1749	1734	1915	1749	1181	2049	2569	1322	970	954	1672	1344	873	1106	1388	1368	1665	1741	1647	490	582	2051	668	1671	745	1157	1020	2408	1145	903	1162
ENSMUSG00000003949	Hlf	65	72	59	9	19	9	17	15	15	13	7	5	16	26	7	7	2	17	13	13	18	14	18	56	20	14	15	17	12	10	5	10	11	10	22	27	3	3	24	3	17	3	12	6	24	11	9	91
ENSMUSG00000003955	Fam162a	3274	7294	10077	5864	6728	4099	5244	1630	6905	5877	4416	4112	4514	7345	4779	4180	7199	8102	4952	4622	8676	6239	9870	17701	9079	6708	5751	4794	6817	3150	3756	6834	6830	6630	6024	12187	4167	4863	3366	2542	7413	2783	4243	4371	11049	5413	3922	2316
ENSMUSG00000003970	Rpl8	55801	78577	88738	42590	52842	33421	54240	23223	56520	52937	39353	41235	49956	56212	46217	42113	75661	77501	66515	66711	64254	43001	74119	108985	65403	47955	48686	59356	51328	34315	39605	62293	59283	70933	67944	62847	18295	24257	51790	27152	68123	27467	36986	39924	83676	40009	30598	46726
ENSMUSG00000003974	Grm3	39	30	47	18	14	17	21	14	11	9	8	8	17	29	7	9	25	22	16	16	12	6	6	58	13	12	3	14	19	5	4	11	15	7	8	10	3	2	10	5	13	3	2	2	10	3	1	66
ENSMUSG00000003992	Ssbp2	1435	1695	1760	967	1105	764	1017	567	1613	1030	698	680	1153	1364	836	854	1287	1385	1024	1154	1377	843	1490	3660	1742	1068	1103	1294	1331	662	765	1449	1393	1329	1311	2714	873	980	1116	483	1179	379	524	551	1474	731	509	695
ENSMUSG00000004018	Fancl	954	1301	1559	975	1148	818	1099	400	1619	1060	685	864	1337	1447	1035	1071	1587	1579	1186	1266	1687	1047	1727	2557	1153	806	812	1493	1490	939	1161	1091	968	1062	1111	1310	429	476	860	963	1548	657	1004	1057	1615	764	522	699
ENSMUSG00000004031	Fam5b	18	52	28	11	21	8	7	5	9	13	6	8	11	15	7	5	21	12	14	13	18	11	22	40	17	16	9	13	10	7	12	16	14	15	17	6	2	2	9	2	10	10	15	23	45	22	14	200
ENSMUSG00000004032	Gstm5	313	561	572	458	620	376	526	115	654	347	293	332	388	603	475	436	730	671	492	455	563	344	563	1490	514	462	433	451	587	381	415	665	639	654	647	642	226	273	234	276	492	273	403	406	793	355	253	244
ENSMUSG00000004035	Gstm7	8	31	33	23	26	11	18	28	59	30	42	34	77	40	55	62	58	82	54	117	112	60	128	259	195	129	135	123	66	63	81	162	136	171	201	413	124	145	77	33	119	73	104	105	435	213	169	79
ENSMUSG00000004038	Gstm3	1	11	34	4	7	1	2	2	2	7	3	3	8	9	1	0	5	9	7	4	19	16	13	4	25	4	4	15	4	3	1	6	2	2	5	19	4	8	1	0	10	8	12	11	20	10	4	3
ENSMUSG00000004040	Stat3	361	559	491	200	196	154	240	162	353	246	197	166	360	323	222	217	264	308	268	433	477	302	425	779	482	238	261	425	288	195	243	248	261	404	427	906	226	206	306	133	394	175	243	257	659	301	232	259
ENSMUSG00000004043	Stat5a	74	109	106	42	52	54	52	24	58	56	58	31	71	51	47	57	68	52	46	61	89	62	70	162	80	52	58	82	49	38	43	45	59	84	99	159	32	33	48	30	90	29	38	43	152	67	47	71
ENSMUSG00000004044	Ptrf	232	231	256	58	71	47	82	59	103	120	92	100	98	121	99	81	78	71	82	102	90	64	98	294	174	131	123	112	156	74	88	71	85	95	102	178	43	48	144	38	157	32	47	41	117	66	41	252
ENSMUSG00000004054	Map3k11	1894	2126	1859	921	1079	799	1325	946	1312	1022	1148	1091	1278	1259	1201	1199	1428	1533	1575	1953	1759	1059	1720	1981	1165	970	994	1641	1134	1009	1295	1051	987	1458	1467	2071	545	687	1835	624	1510	655	799	867	1863	884	654	1555
ENSMUSG00000004056	Akt2	1487	1922	1726	802	829	638	1148	689	1146	944	902	873	1110	1005	943	894	1261	1289	1297	1522	1447	775	1441	2063	1123	895	902	1501	1039	825	996	927	897	1363	1491	1439	399	454	1363	552	1413	512	698	673	1560	718	535	1039
ENSMUSG00000004069	Dnaja3	2410	3065	2896	1102	1126	869	1329	941	1762	1332	1096	954	1648	1559	1061	1037	1450	1646	1684	1836	1724	1162	1883	3008	1748	1168	1189	1770	1443	920	1145	1157	1156	1688	1728	1811	472	581	1889	680	1889	693	977	973	1955	901	757	1845
ENSMUSG00000004070	Hmox2	1552	2021	2140	1091	1224	839	1207	605	1897	1232	1019	1038	1449	1630	1238	1308	1630	1650	1504	1591	1851	1144	1779	3235	1665	1221	1174	1650	1488	1100	1241	1326	1277	1529	1443	1735	528	680	1313	982	1840	681	951	968	1926	917	712	1036
ENSMUSG00000004071	Cdip1	3946	5143	4858	2063	2244	1654	2490	1843	3206	2458	2060	1898	3598	2910	2161	2264	3128	3592	3488	4190	4143	2556	4623	5189	3081	2024	2063	4462	2751	2001	2429	2435	2474	3334	3581	3986	1100	1406	3462	1405	4134	1825	2320	2351	4727	2276	1777	2331
ENSMUSG00000004085	B230120H23Rik	2174	2091	1879	598	568	515	677	905	1088	953	672	605	1226	1062	579	648	543	778	683	1039	1346	920	1345	2302	1260	684	697	1303	914	605	754	454	484	765	861	1502	382	381	1662	388	1349	440	617	621	1559	828	524	2251
ENSMUSG00000004096	Cwc15	4985	6516	6942	3567	3801	2959	4065	1964	5854	3929	2838	3157	4658	5167	3743	3829	5731	5996	5035	5140	6087	4094	6508	9587	4403	3478	3624	5483	4877	3554	4040	4328	4055	4777	4717	5522	1812	2099	4357	2939	5745	2537	3407	3589	6406	3078	2349	3435
ENSMUSG00000004098	Col5a3	17	39	33	11	7	6	5	7	18	9	10	9	10	17	8	8	16	17	16	11	12	8	13	46	32	13	15	19	18	6	8	13	21	19	24	22	8	5	18	7	23	2	8	5	20	10	4	13
ENSMUSG00000004099	Dnmt1	18309	23616	17799	8111	8272	6835	9619	8034	10586	8724	6933	5790	12263	10865	6081	7467	10290	12720	11890	15170	15855	10811	16795	16231	9403	5871	6038	14090	8794	6108	7692	7193	7491	10856	12242	11321	2816	3295	13732	4743	12962	5931	7272	8097	14350	7204	5841	13466
ENSMUSG00000004100	Ppan	3323	3544	3405	1329	1562	1126	1941	1265	1767	1410	1333	1214	1615	1703	1338	1381	1432	1571	1663	2012	1734	1044	1766	3341	1773	1555	1648	1978	1501	1120	1387	1182	1224	1696	1916	1731	422	556	2625	705	1993	582	759	851	1526	781	576	3193
ENSMUSG00000004105	Angptl2	674	1101	1093	460	521	387	552	343	733	663	455	461	886	735	571	535	822	922	903	1003	951	572	996	1130	827	514	472	1094	642	453	516	684	658	913	966	1035	276	355	768	315	886	352	466	517	1345	628	491	399
ENSMUSG00000004110	Cacna1e	24	22	15	6	11	7	5	12	23	8	3	5	14	11	7	4	10	15	11	18	17	10	11	31	18	3	16	26	11	8	6	15	11	11	17	23	5	10	30	8	16	19	18	17	228	121	58	23
ENSMUSG00000004113	Cacna1b	197	121	84	57	58	35	52	50	53	27	14	24	62	52	20	20	49	54	31	59	75	51	66	146	84	40	38	68	44	30	36	81	74	71	100	102	26	22	83	24	58	66	77	70	114	55	41	661
ENSMUSG00000004127	Trmt10a	1449	1928	2041	1013	1056	788	1120	563	1757	1182	832	838	1367	1492	1004	1141	1405	1553	1215	1203	1645	1056	1494	3195	1534	1096	1114	1536	1449	966	1173	1114	1132	1260	1282	1298	420	444	1404	854	1656	560	795	805	1450	671	510	970
ENSMUSG00000004151	Etv1	68	55	90	15	23	12	22	25	46	34	20	29	39	49	19	23	32	31	24	31	79	42	75	146	114	53	69	52	52	13	28	65	73	128	147	43	17	10	88	19	68	37	38	40	180	93	66	190
ENSMUSG00000004187	Kifc2	165	224	198	70	70	54	90	77	122	92	70	67	130	82	65	87	61	98	50	75	114	78	111	174	100	66	70	121	90	41	86	56	75	74	76	184	39	46	123	40	131	43	56	72	143	64	45	485
ENSMUSG00000004207	Psap	5866	9415	8407	3663	4011	3045	4644	3121	5420	4343	3618	3258	5660	4956	3513	3808	4965	5966	5871	7413	6348	3765	6071	8702	5935	3918	3900	7495	4706	3620	4436	4532	4671	6689	7667	10189	2673	3145	6271	2257	6963	2659	3366	3648	8768	4267	3372	4849
ENSMUSG00000004221	Ikbkg	2412	3183	3431	1465	1624	1159	1675	1048	3092	2188	1497	1460	2365	2670	1666	1747	2130	2422	1887	2132	2790	1706	2729	6165	2868	1917	1918	2805	2459	1517	1749	1822	1837	2377	2466	2912	895	979	2260	1187	3065	990	1419	1382	2893	1446	957	1686
ENSMUSG00000004231	Pax2	102	102	85	48	78	48	83	35	90	76	117	100	128	105	139	171	71	108	89	162	184	117	188	30	27	10	25	85	54	88	131	19	21	35	23	31	9	13	147	67	263	132	144	176	234	124	67	1185
ENSMUSG00000004233	Wars2	997	1092	1055	439	425	418	468	429	646	596	340	349	694	639	443	432	684	772	646	760	674	451	706	1243	747	482	429	832	632	443	457	593	528	715	722	777	236	249	851	332	796	301	462	462	788	392	256	591
ENSMUSG00000004263	Atn1	3800	2289	1611	1160	1202	970	1573	1952	1458	959	1132	855	1370	1550	1066	1281	961	1427	1072	1826	2069	1322	2027	2531	1317	1103	1158	1898	1213	1042	1379	1091	1218	1396	1783	3287	826	904	3068	595	1697	695	846	1030	2052	1143	807	2131
ENSMUSG00000004264	Phb2	8183	9542	8541	3797	4681	3114	5644	3365	5228	3894	3584	3373	5088	4923	3743	3614	6144	6189	6647	7278	6232	4113	7346	8876	4933	3677	3510	6292	4426	3065	3838	4908	4548	6090	6423	6199	1692	2234	6795	2623	5571	2931	3749	4087	7753	3605	2972	6668
ENSMUSG00000004266	Ptpn6	71	116	190	48	72	58	64	27	65	79	43	56	59	66	55	46	60	63	48	68	113	54	107	247	155	97	103	108	71	44	47	118	112	115	123	180	55	58	65	20	88	28	49	48	149	68	61	249
ENSMUSG00000004267	Eno2	216	223	203	74	94	42	82	96	108	117	104	60	133	101	88	84	55	71	51	73	137	87	118	924	398	304	315	155	97	83	87	83	102	143	152	365	89	70	152	36	168	58	74	61	201	119	76	248
ENSMUSG00000004268	Emg1	5969	7334	8576	4944	5710	3884	5646	2273	7014	5284	3779	4149	5380	6698	4890	4868	6784	7364	5498	5401	7929	5041	7813	13642	6321	4942	4880	6341	6259	4181	4709	5539	5024	5888	5975	6140	1951	2306	5393	3831	7484	2670	3547	3659	6639	3169	2441	4007
ENSMUSG00000004270	Lpcat3	1714	2221	2263	922	1006	719	1061	644	1304	1057	800	817	1221	1233	911	903	1263	1328	1255	1319	1205	806	1319	2135	1356	893	888	1403	1214	781	963	978	998	1299	1284	1535	384	476	1325	613	1680	572	792	844	1745	873	666	1511
ENSMUSG00000004285	Atp6v1f	1759	2223	2417	1676	1981	1213	1864	664	2002	1512	1349	1401	1560	2053	1662	1583	2243	2367	1799	1750	2186	1300	2058	4639	2071	1855	1822	2048	2024	1459	1621	2128	1858	2020	1960	2473	799	853	1425	1186	2264	772	982	1092	2529	1243	969	1412
ENSMUSG00000004296	Il12b	0	0	3	0	0	0	0	0	2	0	2	1	0	2	0	0	1	1	1	1	0	0	2	0	0	0	1	1	0	0	2	0	1	0	0	0	0	0	1	3	1	1	0	1	0	0	0	0
ENSMUSG00000004317	Clcn5	4669	4292	4078	1396	1363	1204	1573	1751	2312	1743	1309	1209	2380	2229	1349	1566	1746	2158	2149	2329	2036	1357	2044	5538	3264	2302	2262	3230	2291	1653	2128	1930	2023	2557	2743	4804	1448	1488	3502	880	2597	914	1227	1193	3008	1389	1044	3634
ENSMUSG00000004319	Clcn3	4690	5445	6524	2116	2109	1752	2164	1947	4054	2843	2158	1887	3125	3462	2025	2208	2467	3264	2576	2880	3607	2430	3815	8833	4353	2798	2685	3530	3231	1944	2331	2156	2232	2880	3008	5029	1525	1520	4194	1337	3911	1503	1948	1954	4413	2093	1509	3277
ENSMUSG00000004328	Hif3a	483	429	279	135	179	93	147	176	187	117	156	114	175	181	96	124	88	124	102	132	211	151	232	579	253	225	199	195	159	106	137	122	158	171	195	754	200	182	306	48	181	72	86	85	263	107	94	1078
ENSMUSG00000004341	Gpx6	0	1	1	0	0	0	0	0	1	0	3	0	0	1	2	1	1	1	0	0	0	0	1	1	0	2	2	1	0	1	1	0	0	0	1	3	0	1	0	0	1	1	0	0	0	0	0	6
ENSMUSG00000004344	Gpx5	0	0	0	0	0	0	0	0	0	0	0	0	0	0	1	0	1	2	0	0	0	0	1	0	0	0	0	0	0	0	0	0	0	0	0	0	0	0	0	0	0	0	0	0	0	0	0	0
ENSMUSG00000004347	Pde1c	30	57	50	12	29	22	13	30	75	39	37	36	73	50	54	33	35	44	44	71	53	33	64	77	45	22	26	38	23	30	36	25	19	42	37	87	30	32	74	32	98	38	51	44	96	35	29	67
ENSMUSG00000004356	Utp20	11843	11476	11979	3096	3096	2934	3669	4150	5302	4551	3152	3049	6947	5004	3268	3678	3785	5082	5557	5706	6178	4399	6792	10255	6300	4064	4017	7584	4619	3344	3809	3104	3306	5084	5665	5841	1818	1878	8594	2114	6095	2563	3498	3521	6277	2962	2244	11328
ENSMUSG00000004359	Spic	2	6	5	0	1	1	0	0	1	4	2	1	2	3	2	0	2	2	1	1	1	3	3	4	1	0	0	2	1	4	4	0	0	0	0	0	0	0	0	2	7	3	2	3	3	1	1	2
ENSMUSG00000004360	9330159F19Rik	212	121	148	82	70	53	73	83	142	83	55	62	157	118	65	81	111	157	90	193	171	95	155	185	100	76	44	144	97	67	77	80	93	104	107	91	20	25	201	57	131	91	143	135	274	179	101	174
ENSMUSG00000004364	Cul3	7749	6916	6406	2676	2620	2285	3021	3282	5185	3049	2912	2615	4600	4263	2946	3440	4292	4770	4716	5234	4816	3085	5068	7137	3523	2689	2642	5127	3782	2892	3578	2824	2874	3723	3563	4806	1366	1454	6364	2325	4923	2322	3245	3098	5135	2643	1839	5598
ENSMUSG00000004366	Sst	31	69	69	94	78	47	87	174	294	149	114	169	200	141	275	229	224	235	216	287	227	144	244	127	71	82	95	188	102	182	234	59	67	69	73	115	35	40	574	163	357	194	232	250	256	102	101	17
ENSMUSG00000004371	Il11	1	0	2	0	0	0	0	1	1	2	0	0	1	0	0	1	1	1	1	0	4	2	1	11	3	3	7	2	1	0	0	1	1	2	2	4	2	1	0	0	1	1	0	0	1	2	1	5
ENSMUSG00000004383	Large	1877	1479	1182	607	698	509	779	727	906	653	554	442	807	816	545	598	775	868	879	1073	987	543	965	1240	676	512	456	998	769	535	733	547	603	751	759	1145	287	302	1344	342	908	375	530	561	1134	552	421	1427
ENSMUSG00000004393	Ddx56	3603	4081	3757	1677	1975	1386	2219	1492	2314	1805	1667	1569	2179	2197	1633	1569	2307	2456	2488	2723	2818	1652	2964	4114	2268	1673	1690	2642	1889	1389	1659	1847	1903	2487	2692	2643	700	872	2991	1070	2755	1153	1531	1603	3352	1554	1355	3362
ENSMUSG00000004394	Tmed4	3045	4615	4819	2021	2455	1758	2547	1373	3359	2797	1831	1800	3162	3133	2109	2093	3026	3426	2782	3208	3727	2374	3731	6577	4343	2584	2366	3954	3098	1835	2131	3046	3114	3767	3893	4717	1457	1646	3178	1432	4304	1469	1957	1997	5143	2430	1868	1984
ENSMUSG00000004415	Emid2	61	119	101	55	68	53	76	48	90	57	40	42	77	90	49	46	78	111	103	128	178	98	150	312	146	108	93	71	69	35	52	107	139	167	160	390	88	97	55	20	83	41	54	59	247	120	92	36
ENSMUSG00000004446	Bid	1217	1386	1639	761	791	582	833	383	1060	838	678	617	887	1142	887	801	719	744	646	633	1063	624	961	2190	1062	864	821	1229	1168	762	839	631	551	768	815	816	249	301	963	460	1237	381	546	569	940	453	309	1140
ENSMUSG00000004451	Ralb	1134	1719	2037	961	990	705	979	463	1304	1096	894	803	1296	1371	965	1035	1476	1573	1310	1452	1709	1013	1800	3538	1937	1435	1379	1833	1596	964	1212	1393	1419	2029	1944	3138	933	1037	1077	608	1683	619	874	851	2703	1281	1015	1040
ENSMUSG00000004455	Ppp1cc	946	1718	1721	731	771	648	920	460	1148	1003	753	671	1086	1239	748	803	1010	1241	1082	1215	1306	850	1160	1794	1225	681	678	1344	1267	724	858	791	782	1059	1201	994	334	312	1052	705	1650	448	624	591	1106	631	460	601
ENSMUSG00000004460	Dnajb11	2677	3049	2797	1111	1060	971	1386	1063	1701	1239	1060	980	1701	1506	1131	1208	1675	1860	1978	2157	1655	1071	1728	3153	1551	1128	1159	2000	1294	1094	1310	1204	1273	1672	1804	1823	515	556	2178	848	1815	756	1053	1076	2326	1085	899	2246
ENSMUSG00000004462	Tbccd1	1598	1765	1867	1029	1040	806	1051	599	1567	1170	694	761	1318	1356	942	987	1433	1573	1219	1316	1473	997	1539	2650	1411	886	817	1502	1345	875	927	1041	1020	1217	1203	1404	465	545	1285	631	1712	628	854	872	1432	675	504	1142
ENSMUSG00000004473	Clec11a	144	128	114	73	90	53	95	73	120	92	74	60	83	124	85	78	106	105	81	79	129	57	120	386	174	131	134	112	110	74	103	113	106	121	133	131	40	59	142	54	112	42	64	51	192	76	69	93
ENSMUSG00000004500	Zfp324	568	675	541	253	261	199	342	263	417	298	267	329	454	385	351	327	384	411	407	520	451	308	489	704	429	314	307	564	401	306	349	283	285	412	409	605	168	195	492	210	519	217	265	319	566	252	204	405
ENSMUSG00000004508	Gab2	396	552	513	247	200	208	243	187	332	375	207	201	477	382	215	270	383	406	398	563	514	297	505	517	346	197	223	921	557	370	432	317	308	462	566	442	110	132	331	178	452	239	262	321	740	356	264	193
ENSMUSG00000004530	Coro1c	4849	5873	5022	2552	2539	1837	3153	2146	3136	2540	2406	2232	3354	3116	2423	2501	3678	3965	4210	4642	3994	2520	4236	5949	3579	2695	2756	3883	2841	2176	2679	3010	2936	4239	4651	3870	987	1098	3828	1370	3870	1698	2144	2376	4348	2178	1655	5131
ENSMUSG00000004535	Tax1bp1	7536	8805	9466	4382	4352	3613	4467	3067	7978	5378	3895	4007	7081	7158	4913	5324	6784	7606	6354	6282	8069	5426	8296	12257	5861	4339	4248	7989	7068	4971	5466	4689	4770	5599	5432	7600	2473	2652	7053	3989	7857	3355	4627	4786	8658	4176	3196	5276
ENSMUSG00000004540	Psg17	1	1	1	1	0	0	0	0	2	2	1	0	0	0	1	0	2	2	0	0	1	0	1	3	1	0	2	0	1	0	1	0	0	2	0	3	1	0	0	0	0	0	0	0	0	0	1	0
ENSMUSG00000004542	Psg19	1	0	0	0	0	0	0	0	0	0	0	0	0	0	0	0	0	0	0	0	0	0	0	0	0	0	0	0	0	0	0	0	0	0	0	1	0	0	0	0	0	0	1	0	1	0	0	0
ENSMUSG00000004552	Ctse	0	0	0	0	0	0	0	0	0	0	0	0	0	0	0	0	0	0	0	1	0	0	1	0	0	0	0	0	0	0	0	0	0	1	0	0	0	0	0	0	0	0	0	0	0	0	0	0
ENSMUSG00000004558	Ndrg2	31	71	150	35	45	14	28	46	76	82	80	47	50	77	57	31	51	76	44	55	106	66	130	801	594	356	379	65	61	32	42	169	189	203	229	561	105	144	75	20	116	31	50	58	350	149	104	60
ENSMUSG00000004561	Mettl17	1695	2167	2313	1088	1188	814	1171	746	1825	1380	963	963	1816	1712	1251	1304	1208	1394	1025	1218	1559	911	1273	2929	1521	1090	1042	2009	1549	1096	1284	992	950	1167	1245	1117	332	367	1588	799	2073	487	698	717	1286	657	486	1180
ENSMUSG00000004562	Arhgef40	1067	1054	827	497	488	350	537	569	682	530	464	400	715	686	492	592	484	636	520	829	963	595	844	1247	699	435	477	874	590	437	551	432	438	614	663	1359	339	358	1030	271	827	292	405	411	1064	576	392	994
ENSMUSG00000004565	Pnpla6	2862	3422	3150	961	1036	705	1220	1186	1644	1320	1296	1190	1894	1531	1215	1148	1135	1276	1312	1628	1410	824	1366	2706	1799	1209	1319	2290	1552	1135	1342	833	872	1277	1454	1924	473	559	2347	620	2083	612	829	770	2022	909	759	2855
ENSMUSG00000004567	Mcoln1	1026	1041	937	370	400	320	496	493	671	452	459	344	610	549	414	402	396	451	411	636	577	357	508	1171	622	507	408	757	533	407	490	378	375	477	552	776	241	243	855	254	669	252	291	339	713	316	247	763
ENSMUSG00000004568	Arhgef18	1232	1446	1194	512	477	410	575	559	704	595	534	484	954	698	530	566	640	762	759	1103	1089	633	998	1196	771	529	523	1303	648	523	630	555	553	835	976	1095	261	312	1116	322	1014	404	554	552	1232	649	484	1144
ENSMUSG00000004591	Pkn2	8071	8366	8528	3399	3492	2914	3779	3309	6437	4456	3752	3527	5921	5794	4329	4851	4635	5719	5112	5495	6535	4286	6921	11024	5446	4119	3792	7358	5737	4117	4922	3693	3805	4977	5031	6527	2131	2297	6842	3536	7209	3112	4281	3984	6880	3378	2419	5286
ENSMUSG00000004609	Cd33	0	0	0	0	0	0	0	0	0	0	0	0	1	0	0	0	3	0	0	0	1	0	0	0	0	0	0	0	0	0	0	0	0	0	0	1	0	0	1	0	1	0	0	0	0	0	1	1
ENSMUSG00000004610	Etfb	2480	3712	4208	2126	2541	1725	2536	1085	2799	2566	1667	1798	2589	2903	2136	2150	3463	3561	3040	3043	3010	2056	3360	6383	3562	2390	2319	3226	2827	1874	2006	2891	2673	3169	3133	3544	1094	1314	2341	1584	3727	1339	1914	1904	3742	1719	1416	1737
ENSMUSG00000004612	Nkg7	0	0	0	0	0	0	0	0	0	0	0	0	0	0	0	0	0	0	0	0	1	0	0	1	0	0	1	0	0	0	0	0	0	0	0	1	0	0	0	0	0	0	1	0	0	0	0	0
ENSMUSG00000004613	Lim2	0	0	0	0	0	0	0	0	0	0	0	0	0	0	0	0	0	0	0	0	0	0	0	0	0	0	0	0	0	0	0	0	0	0	0	0	0	0	0	0	0	0	0	0	0	0	0	0
ENSMUSG00000004626	Stxbp2	1465	2098	2100	938	1096	718	1081	590	1480	1134	966	984	1150	1403	1059	1026	1261	1329	1094	1183	1177	812	1260	3099	1510	1214	1240	1396	1420	854	1043	1054	1101	1373	1389	1771	503	586	1249	560	1520	420	670	690	1693	783	605	1602
ENSMUSG00000004630	Pcp2	7	4	4	0	1	1	1	3	4	2	2	1	4	2	2	1	1	3	0	4	1	3	2	9	7	5	4	1	4	3	1	3	0	3	1	7	2	0	4	1	5	0	0	1	4	1	0	1
ENSMUSG00000004631	Sgce	1177	1729	2091	980	1108	872	1171	512	1915	1515	867	966	1459	1656	1057	1010	1579	1676	1330	1311	1843	1185	1969	2475	1400	870	804	1553	1625	841	940	1085	1097	956	1008	1627	514	600	1044	772	1924	592	882	863	1380	654	514	461
ENSMUSG00000004633	Chn2	156	180	214	83	100	66	124	48	144	112	70	65	130	144	62	81	125	125	111	131	153	111	153	309	193	104	98	118	85	45	60	145	147	164	152	236	84	101	99	55	177	61	91	91	204	99	75	372
ENSMUSG00000004637	Wwox	380	583	463	251	298	198	258	175	341	283	191	134	277	326	196	206	338	376	379	406	390	279	424	493	300	212	172	432	296	183	244	246	258	360	327	478	146	155	323	158	402	174	204	241	484	228	173	225
ENSMUSG00000004642	Slbp	5937	8864	10061	5648	5977	4393	5522	2272	8295	5768	3470	3609	6608	7857	4545	4957	6948	7531	5680	5661	7954	5052	7768	12126	5824	3734	3450	7396	6841	3959	4592	4724	4546	5183	5215	4766	1530	1696	5248	4006	8263	2816	3712	3721	5394	2533	1964	3672
ENSMUSG00000004651	Tyr	0	0	0	0	0	0	0	0	0	0	0	0	0	0	0	0	0	0	0	1	0	0	0	0	0	0	0	0	0	0	0	0	0	0	0	0	0	0	0	0	0	0	0	0	0	0	0	0
ENSMUSG00000004654	Ghrhr	0	0	1	0	0	0	0	0	0	0	0	0	0	0	0	0	0	0	0	0	1	0	0	0	0	0	0	0	0	0	0	0	0	0	0	0	0	0	0	0	0	0	0	0	0	0	0	1
ENSMUSG00000004655	Aqp1	16	13	21	6	6	8	5	10	10	17	10	7	6	17	12	9	1	2	6	5	10	5	4	24	9	9	9	6	14	8	6	5	2	4	3	9	1	3	15	1	25	4	4	5	13	5	6	11
ENSMUSG00000004661	Arid3b	2088	2345	2362	662	827	588	907	719	1053	931	760	692	972	1037	642	650	753	875	906	1125	1067	700	1165	2283	1347	854	896	1349	1028	584	787	831	808	1225	1429	1517	397	429	1094	317	1114	395	502	511	1224	584	473	5264
ENSMUSG00000004665	Cnn2	1536	1445	1338	567	733	552	880	457	921	739	807	836	1058	1041	1068	862	999	1122	1087	1212	800	556	1009	1399	812	697	671	1236	1082	870	1091	578	479	678	709	1230	270	338	1045	544	1276	458	550	589	2593	1199	1059	1500
ENSMUSG00000004667	Polr2e	5567	7916	8607	5252	6232	4100	6388	2146	6133	5351	3514	3824	5109	6628	4686	4297	7093	7597	5994	6049	6994	4662	7215	10301	6027	4332	4356	6239	6074	3862	4230	5747	5368	6268	6375	6162	1880	2258	5169	2852	7439	2467	3346	3671	6332	3054	2370	4081
ENSMUSG00000004668	Abca13	6	3	7	1	2	1	0	3	4	8	3	2	0	8	1	1	1	3	0	0	5	2	2	20	12	5	4	1	2	1	2	6	2	8	10	1	1	1	2	7	5	3	0	2	2	3	1	2
ENSMUSG00000004677	Myo9b	4856	4777	4157	1857	1977	1429	2258	2147	2685	2176	1936	1725	2826	2503	1973	1928	1974	2428	1996	3038	3347	2023	3095	5016	2716	2107	2062	3303	2447	1694	2253	1591	1629	2290	2615	3461	920	1022	3917	1147	2883	1042	1334	1489	2906	1410	1012	3930
ENSMUSG00000004698	Hdac9	282	535	563	261	303	219	238	141	533	459	260	262	653	418	259	336	618	772	522	658	656	451	637	386	201	146	129	434	297	160	212	145	161	185	189	89	20	29	315	273	619	303	439	432	566	310	222	163
ENSMUSG00000004707	Ly9	0	1	0	0	0	0	0	0	0	0	0	0	0	0	0	0	0	0	0	0	1	0	0	1	0	0	0	0	0	0	0	0	0	0	0	0	0	0	0	0	0	0	0	0	0	0	0	0
ENSMUSG00000004709	Cd244	2	2	1	3	3	2	0	0	0	1	2	0	0	1	0	1	0	1	1	0	0	0	0	1	0	1	1	2	4	1	0	0	0	0	1	0	0	1	1	0	0	0	0	0	0	0	0	0
ENSMUSG00000004730	Emr1	0	2	2	1	1	4	3	0	1	2	1	1	1	1	1	1	0	1	0	2	3	0	0	0	0	0	0	0	3	1	0	2	1	2	0	3	2	1	0	1	0	0	0	0	0	0	0	6
ENSMUSG00000004748	Mtfp1	266	305	291	111	133	112	154	90	136	89	104	86	143	157	90	91	119	133	136	177	148	84	141	271	194	106	111	157	129	90	103	127	133	185	157	145	36	55	150	60	161	51	65	74	171	91	60	372
ENSMUSG00000004768	Rab23	2035	2296	2153	857	907	726	994	810	1416	1054	938	793	1399	1306	935	1044	1168	1410	1511	1596	1508	1053	1567	2123	1175	849	767	1676	1197	863	1057	826	834	1135	1312	1401	350	446	1732	675	1617	687	911	887	1350	675	487	1638
ENSMUSG00000004771	Rab11a	4928	6427	7403	4066	4170	3209	4228	1619	5770	3774	2927	3024	4396	5087	3431	3480	4740	5103	3981	4046	5684	3641	5785	12225	5894	4896	4489	7628	7413	5007	5283	6163	5999	5974	5716	10333	3259	3640	3670	2662	5533	2341	3260	3137	5990	3060	2216	2452
ENSMUSG00000004788	Eif2b2	2245	3117	3102	1258	1455	1073	1720	974	2286	1667	1566	1577	1920	1937	1695	1760	2113	2189	2318	2648	2083	1207	2199	3661	1972	1617	1638	2361	1739	1419	1704	1480	1461	1927	1950	1807	519	630	2105	1064	2446	851	1071	1223	2280	1064	827	1969
ENSMUSG00000004789	Dlst	8023	9562	9722	4052	4533	3485	5194	3346	6756	5270	4343	4420	6426	6216	4639	4809	5910	6457	6210	7033	7852	4796	7656	11374	6453	4875	5036	7909	5933	4252	5116	5032	4853	6354	6614	7473	2156	2526	7186	2994	7796	2891	3725	4041	8492	4090	3232	5971
ENSMUSG00000004791	Pgf	11	24	49	15	13	15	19	10	22	21	16	9	21	20	20	10	33	26	16	20	49	27	46	108	45	57	31	15	27	10	11	36	43	50	48	157	41	48	9	9	33	11	10	6	51	26	20	30
ENSMUSG00000004798	Ulk2	2544	2632	2429	1055	1060	853	1175	1329	2330	1609	1224	1156	2152	1959	1309	1511	1826	2104	1910	2085	2148	1397	2187	4042	2252	1442	1377	2646	1988	1415	1660	1519	1661	2162	2227	2882	793	915	2660	834	2571	1033	1317	1284	3181	1566	1121	1248
ENSMUSG00000004814	Ccl24	0	0	0	0	0	0	0	0	0	0	0	0	0	0	0	0	0	0	0	0	0	0	0	1	0	0	0	0	0	0	0	0	0	0	0	0	0	0	0	0	0	0	0	0	0	0	0	0
ENSMUSG00000004815	Dgkq	889	1061	940	327	383	270	423	410	663	520	433	373	640	534	418	435	338	486	383	524	626	334	483	1203	634	496	473	776	526	347	510	310	345	471	561	721	206	194	809	254	736	184	279	243	547	298	240	662
ENSMUSG00000004821	Tmed11	0	0	0	0	0	0	0	0	0	0	0	0	0	0	0	0	0	0	0	0	0	0	0	0	0	0	0	0	0	0	0	0	0	0	0	0	0	0	0	0	0	0	0	0	0	0	0	0
ENSMUSG00000004837	Grap	1	0	2	1	0	0	2	0	0	0	1	1	0	2	0	3	0	3	1	4	3	1	5	2	0	0	2	1	4	0	1	1	0	2	2	4	0	1	0	0	2	2	3	3	3	2	3	1
ENSMUSG00000004842	Pou1f1	0	1	1	0	0	1	0	0	1	1	0	0	0	0	0	0	0	0	0	0	0	1	0	1	1	1	1	0	0	0	0	0	0	0	0	0	0	0	2	0	0	0	0	0	0	1	0	0
ENSMUSG00000004843	Chmp2b	1974	2114	2094	956	1014	749	1081	847	1745	1160	1020	895	1417	1521	1109	1165	1457	1606	1439	1587	1646	1148	1863	2663	1278	986	934	1562	1432	954	1144	932	977	1215	1160	1894	502	620	1627	835	1810	760	1076	984	2345	1137	873	1568
ENSMUSG00000004846	Plod3	2047	2324	1911	922	942	710	1147	856	1140	867	899	691	1185	1033	778	766	953	1132	1119	1336	1400	774	1207	2111	1307	977	979	1485	974	702	945	916	933	1286	1474	2001	474	569	1642	421	1355	500	597	608	1695	848	650	1478
ENSMUSG00000004849	Ap1s1	2596	4173	4474	2521	2716	2000	2858	1125	3489	2771	2139	2255	2956	3323	2562	2534	3838	3956	3406	3662	4221	2606	4285	6621	3617	2773	2655	3741	3163	2214	2591	3383	3278	3868	3797	4410	1302	1566	2441	1829	3890	1611	2069	2243	4718	2327	1778	1385
ENSMUSG00000004864	Mapk13	110	248	253	132	161	93	113	44	147	116	121	108	168	145	150	132	135	140	102	106	258	169	289	389	227	183	149	159	121	82	136	132	142	142	142	515	145	126	124	45	182	66	83	82	280	138	122	298
ENSMUSG00000004865	Srpk1	9279	10082	9900	3462	3686	3069	4202	3895	6591	4717	3424	3203	6797	5592	3633	4137	4066	5290	4722	5739	6039	3844	5747	9744	5026	3491	3389	7857	5160	3633	4302	2961	3261	4887	5413	4380	1305	1309	7962	2437	7123	2265	3274	3366	5689	2809	1911	7540
ENSMUSG00000004872	Pax3	2548	1530	964	419	501	375	715	1217	1333	500	315	336	682	959	328	370	979	1070	1153	1369	729	476	808	1594	1002	796	768	118	232	73	123	144	227	103	134	197	45	72	2175	206	486	248	313	327	710	373	300	379
ENSMUSG00000004880	Lbr	9766	11360	11941	5360	5510	4295	6148	4127	8459	6067	4415	4208	7607	7629	4441	4996	6838	8116	6763	7466	9203	5941	9360	14297	8017	4973	4893	8817	7236	4212	5073	6133	6192	7918	8044	7843	2438	2521	8201	3215	8566	3460	4311	4431	8822	4209	3332	6914
ENSMUSG00000004885	Crabp2	103349	136792	145872	99298	112020	79292	112297	36897	127137	86227	78579	83011	83479	131646	100640	100318	125364	130615	102032	94050	106726	70518	108019	134124	62905	56590	58200	85857	109215	77363	87365	42484	38617	59778	58592	14612	4736	6284	105501	76302	142085	44334	60811	67117	125441	60699	46328	25644
ENSMUSG00000004891	Nes	19535	23594	18204	6868	6900	5931	8655	7394	12481	9262	7008	7204	12014	12461	7376	9255	9821	11363	12818	15057	10312	6760	10303	13582	7948	5359	5508	12953	9837	7679	9376	4149	4023	8835	9172	2353	504	607	19312	7169	14690	5861	7406	7872	20757	10020	7381	5721
ENSMUSG00000004892	Bcan	128	176	123	49	52	25	41	36	70	40	34	23	57	69	27	45	35	41	28	46	48	39	43	107	49	29	30	61	29	39	43	17	18	37	29	20	5	4	82	20	68	25	30	21	89	42	28	165
ENSMUSG00000004894	Hapln2	0	2	2	1	0	0	1	1	0	1	0	1	2	0	2	1	0	1	0	2	2	1	2	1	5	0	1	1	3	0	1	0	0	2	1	2	0	3	2	0	0	1	1	2	2	0	0	0
ENSMUSG00000004895	Prcc	2960	3409	2962	1456	1715	1174	1948	1341	1980	1498	1451	1202	1871	1819	1443	1538	1967	2160	2211	2620	2661	1618	2674	3188	1675	1410	1301	2390	1556	1247	1532	1509	1469	1976	2177	2410	643	829	2447	862	2325	976	1239	1326	2484	1194	1055	2553
ENSMUSG00000004896	Rrnad1	1017	1317	1289	445	450	426	589	498	929	676	547	424	771	836	521	580	356	537	429	669	833	459	727	1768	854	594	557	950	703	486	644	332	384	607	753	846	240	248	981	342	970	271	328	374	749	393	259	583
ENSMUSG00000004897	Hdgf	26231	35158	34435	15542	17268	12473	20033	10534	20576	16448	14061	12955	19716	19336	14953	15453	23088	24111	23717	25102	24113	15602	25883	40446	22245	16603	17270	23395	17889	13011	15388	19219	18967	26048	26117	21289	5967	7018	19889	8525	23843	9628	12053	12439	24348	11580	9281	20585
ENSMUSG00000004902	Slc25a18	20	23	30	6	9	16	5	14	13	12	6	3	11	14	8	4	11	8	10	17	20	14	15	38	25	11	17	32	13	11	8	7	8	16	19	27	5	9	36	4	18	9	10	11	13	8	3	32
ENSMUSG00000004929	Thop1	5228	7426	6652	2820	3358	2236	3787	1983	3728	3060	2957	2851	3464	3652	2906	2800	3727	4047	3989	4620	4266	2424	4234	6123	3693	2968	3044	4256	3253	2305	2961	2915	2743	3933	4257	3614	957	1190	3836	1569	3976	1458	1747	2078	3820	1781	1494	4702
ENSMUSG00000004931	Apba3	834	971	903	420	531	343	592	355	609	450	426	380	577	585	394	407	638	658	626	731	850	504	835	1098	651	489	468	723	507	371	447	507	538	721	737	1076	297	375	703	236	622	300	367	398	930	442	338	719
ENSMUSG00000004933	Matk	145	138	145	42	66	37	54	53	70	67	70	44	97	91	40	64	41	72	67	74	97	53	78	234	138	90	97	102	77	46	76	48	55	67	85	170	42	47	107	32	114	23	40	35	94	36	32	142
ENSMUSG00000004934	Pias4	1749	1837	1592	804	947	632	1092	787	1056	892	767	658	1120	1084	765	807	1058	1218	1134	1554	1545	923	1531	2025	1097	796	870	1452	921	688	933	856	871	1174	1237	1756	470	583	1500	553	1388	549	710	767	1682	790	673	1231
ENSMUSG00000004936	Map2k1	3885	5540	5812	2365	2707	1821	2735	1734	3410	2683	2142	1860	2658	3134	2007	2096	3243	3411	3057	3478	3931	2741	4407	7171	3912	2641	2485	3189	2939	1784	2085	2905	2897	3710	3717	5557	1557	1802	3494	1109	3566	1580	2075	2080	5112	2418	1931	3450
ENSMUSG00000004937	Sgta	4052	6113	5491	2281	2444	1809	2923	1818	3200	2700	2306	2168	3859	3153	2468	2411	3469	3767	3804	4597	3916	2433	4210	5280	3301	2324	2281	4566	2677	2072	2423	2563	2529	3467	3734	3821	1050	1348	3669	1367	4146	1640	2032	2389	4504	2213	1745	3537
ENSMUSG00000004939	Nmrk2	1	1	1	0	0	0	1	0	1	1	1	0	0	0	1	0	0	0	0	1	0	0	1	16	7	3	3	1	2	0	0	0	1	1	2	9	1	2	1	0	1	0	0	0	1	0	0	0
ENSMUSG00000004945	Tmem242	2903	3872	4529	3274	3724	2450	3508	1176	4255	3263	2489	2722	3402	4217	3336	3174	4971	4991	3827	3651	5022	3411	5478	8113	3816	2923	2892	4276	4411	2754	3196	3939	3507	3718	3440	4616	1493	1735	2866	2638	4759	1922	2611	2626	5164	2407	1931	2029
ENSMUSG00000004947	Dtx2	1256	1293	1191	640	715	508	862	564	1007	698	746	700	818	816	769	772	840	1024	876	1159	1048	604	969	1432	728	676	688	996	824	649	821	622	581	823	941	927	248	288	1146	433	1075	355	503	544	1115	585	402	896
ENSMUSG00000004948	Zp3	0	5	7	2	1	0	1	0	0	1	1	1	0	4	0	3	2	0	1	0	1	1	0	3	1	2	3	4	2	0	0	0	0	0	1	3	1	2	0	0	1	1	1	3	4	2	1	0
ENSMUSG00000004951	Hspb1	23	29	49	9	8	9	10	8	19	25	24	19	20	24	17	22	11	13	24	27	19	15	45	34	25	10	18	29	21	14	17	14	6	15	8	39	15	10	40	11	45	24	40	26	74	27	20	68
ENSMUSG00000004952	Rasa4	86	148	140	50	62	38	62	69	122	107	101	68	93	104	77	84	55	76	72	73	110	58	109	355	205	118	131	140	61	61	71	72	82	101	101	203	62	46	184	47	196	48	54	72	135	85	60	23
ENSMUSG00000004961	Syt5	60	74	67	29	34	27	39	38	54	46	31	32	44	46	34	41	57	64	36	57	73	45	82	236	109	100	89	58	50	27	25	93	114	108	139	148	56	62	49	22	58	22	27	49	161	79	53	70
ENSMUSG00000004980	Hnrnpa2b1	93984	139283	148554	64482	63272	52959	67815	39262	98838	71228	44304	45667	98890	85504	51412	61798	92605	102564	85087	87035	111390	72083	109980	149861	83161	52938	51239	111859	81925	54407	58339	67440	66755	86699	85229	86161	27868	30113	92160	48596	110444	41941	57328	57046	103580	49574	37628	58722
ENSMUSG00000004988	Fxyd4	16	8	7	0	2	1	1	9	1	0	1	0	5	2	0	2	0	2	3	1	3	6	7	12	5	0	6	7	2	3	2	3	2	1	3	7	2	2	15	1	3	1	3	2	2	1	0	3
ENSMUSG00000004994	Ccdc130	374	597	542	254	316	205	312	165	402	362	237	217	412	403	258	283	337	430	310	359	445	299	450	847	524	343	310	515	376	227	282	333	351	392	417	528	143	188	417	148	496	181	249	265	550	261	225	237
ENSMUSG00000004996	Mri1	519	640	655	303	364	257	397	225	406	345	258	286	360	397	328	293	403	432	476	530	470	285	475	713	366	294	344	452	348	230	278	321	341	444	529	466	139	159	505	148	491	181	234	273	553	275	208	423
ENSMUSG00000005034	Prkacb	4586	5472	5132	1938	1862	1569	2084	2047	3264	2315	1933	1649	3312	2936	1863	2158	2688	3237	3080	3559	3615	2305	3766	5597	3260	2160	2115	3994	2869	2066	2476	2178	2305	3181	3423	4056	1153	1221	3907	1307	3667	1447	1945	1987	3994	2034	1412	3542
ENSMUSG00000005043	Sgsh	407	408	284	161	177	128	249	150	202	144	126	124	209	196	115	142	197	234	210	250	266	175	299	369	242	124	147	258	176	117	138	191	179	239	272	332	69	96	235	82	234	127	145	148	275	122	99	283
ENSMUSG00000005045	Chd5	124	79	75	47	31	30	40	70	48	46	44	27	53	42	36	39	41	49	35	59	59	50	51	194	83	52	71	61	36	35	29	45	34	40	70	84	15	19	116	19	51	24	36	32	81	32	19	162
ENSMUSG00000005054	Cstb	1189	1722	2093	1253	1519	975	1382	461	1758	1292	943	1100	1339	1736	1374	1315	1780	1859	1329	1339	1956	1200	1856	3441	1644	1212	1247	1565	1771	1093	1313	1373	1314	1473	1461	2033	636	746	1044	946	1972	683	957	1049	2108	1018	805	930
ENSMUSG00000005057	Sh2b2	591	522	495	300	345	179	357	279	379	321	302	273	338	396	274	269	380	391	364	499	484	302	435	1185	664	488	523	456	378	250	306	396	433	624	656	455	127	123	472	131	418	175	195	234	759	387	314	491
ENSMUSG00000005069	Pex5	1851	2054	1794	899	1012	681	1057	834	1266	891	849	712	1105	1207	754	856	998	1186	1081	1467	1606	1016	1467	2252	1266	875	890	1474	1054	754	947	963	989	1233	1335	1801	477	558	1525	470	1303	572	661	686	1664	875	669	1434
ENSMUSG00000005078	Jkamp	1327	1708	1876	989	1070	798	1167	648	1851	1140	864	973	1511	1517	1127	1156	1538	1620	1287	1415	1668	1139	1767	3467	1718	1134	1095	1588	1475	951	1120	1427	1435	1511	1427	2204	661	818	1247	824	1786	738	1079	1016	2604	1295	917	905
ENSMUSG00000005087	Cd44	140	241	309	71	94	57	90	50	109	120	53	66	92	133	54	57	72	90	79	72	87	64	91	392	226	115	126	95	105	45	61	85	115	148	151	348	119	118	106	33	88	24	45	33	141	56	48	277
ENSMUSG00000005089	Slc1a2	198	310	298	138	106	87	126	461	476	334	209	202	678	372	215	288	284	369	325	609	432	244	321	639	504	299	246	739	246	233	289	513	518	821	930	525	162	150	955	177	584	356	360	373	1411	711	447	243
ENSMUSG00000005102	Eif2ak4	2771	3859	3828	1387	1402	1008	1379	1268	2568	1944	1519	1296	2294	2309	1434	1651	1597	1938	1713	2015	2182	1361	2185	4575	2585	1727	1600	2893	2221	1491	1873	1203	1348	2085	2114	2614	690	742	2423	872	2797	771	1088	1135	3001	1471	1083	1858
ENSMUSG00000005103	Wdr1	4533	4890	4790	1706	1875	1538	2425	1643	2780	2380	1893	1872	3301	2464	2249	2187	2581	3108	3102	3437	2926	1741	2964	3960	2298	1703	1727	4179	2484	2111	2269	1795	1713	2505	2730	3003	918	1120	3648	1203	3641	1270	1664	1731	3948	1993	1487	3280
ENSMUSG00000005107	Slc2a9	5	1	3	0	0	1	3	1	4	2	2	4	5	1	3	3	5	3	6	4	4	3	3	5	4	1	6	6	5	4	6	4	4	1	0	5	2	4	2	2	6	1	3	2	2	0	3	2
ENSMUSG00000005124	Wisp1	69	31	48	7	1	8	9	21	35	21	8	20	33	42	36	35	8	4	5	14	19	7	19	23	30	15	14	50	42	27	30	1	2	3	7	15	3	2	60	14	44	8	13	9	22	14	9	61
ENSMUSG00000005125	Ndrg1	41	95	99	26	28	18	26	21	38	36	37	28	48	51	23	23	33	42	36	60	71	32	74	136	90	38	38	45	44	30	29	35	44	44	67	352	67	87	31	15	58	17	37	37	63	23	16	77
ENSMUSG00000005131	4930550C14Rik	10	10	26	4	10	10	3	3	13	6	5	4	5	10	9	10	8	15	2	5	11	10	15	49	37	6	12	13	8	6	3	9	7	20	15	29	15	13	13	6	13	7	4	4	20	7	2	16
ENSMUSG00000005142	Man2b1	1478	1790	1390	667	717	556	796	637	827	699	567	477	914	879	510	604	722	830	772	994	977	627	1093	1344	809	521	582	1181	779	498	668	534	571	853	925	1144	300	365	1155	300	979	364	485	563	1321	539	521	1308
ENSMUSG00000005148	Klf5	56	36	34	20	16	16	18	26	22	8	9	10	11	23	12	8	16	12	18	20	21	15	29	85	43	23	31	22	13	17	11	14	11	17	15	73	22	24	34	6	24	8	15	11	24	6	5	69
ENSMUSG00000005150	Wdr83	814	1129	1122	512	589	401	619	349	904	662	472	493	799	746	559	576	786	944	795	860	853	505	814	1708	815	597	613	921	727	463	576	675	670	797	908	797	209	264	868	415	969	297	411	459	994	425	368	616
ENSMUSG00000005161	Prdx2	12673	17272	19059	13450	16045	10407	15413	5578	19805	13149	10997	11367	15140	16453	14209	14403	22031	22202	17703	17484	21978	13056	21514	32388	15773	13169	12832	19075	15907	12009	13901	18407	17115	18947	18615	17627	5726	7254	13226	9000	19565	8224	11452	12110	24615	11390	8852	7370
ENSMUSG00000005198	Polr2a	24987	14221	9840	6897	6698	5908	8913	9953	7963	5332	6588	4830	8220	9227	5925	6767	5460	8123	6082	10280	11958	7129	11838	13714	6651	5769	5853	10754	6992	5593	7068	5201	5933	6790	9002	13984	3798	4355	16556	3650	10426	4486	5348	6104	11797	5942	4352	18632
ENSMUSG00000005202	Shbg	0	0	0	0	0	0	0	0	0	0	0	0	0	0	0	0	1	0	0	0	0	0	0	0	0	0	0	0	0	0	0	0	0	1	0	0	0	0	0	0	0	0	0	0	0	0	0	0
ENSMUSG00000005204	Senp3	4558	4808	4539	2005	2197	1667	2607	1952	3368	2299	2017	1924	2945	3006	2285	2315	2728	2986	2861	3338	3381	1935	3232	5691	2851	2089	2180	3637	2872	2003	2503	2120	2067	2763	2968	3063	789	955	3928	1443	3590	1297	1629	1784	3178	1535	1234	3686
ENSMUSG00000005220	Corin	6	5	7	4	3	2	4	3	6	7	8	3	2	1	0	0	7	2	2	1	17	15	8	10	4	0	2	1	0	0	0	0	4	2	2	10	2	2	0	2	0	4	8	1	4	2	0	0
ENSMUSG00000005225	Plekha8	4812	4075	3427	1307	1241	1012	1429	1940	2312	1572	1214	1034	2120	2036	1236	1358	1629	1882	1947	2233	1842	1298	2009	4092	2160	1346	1379	2552	1968	1381	1607	1295	1411	2155	2015	2266	657	646	3320	836	2097	929	1060	1108	2230	1062	793	3335
ENSMUSG00000005232	G6pc2	0	2	0	0	1	1	0	1	1	0	0	0	0	1	0	1	2	1	1	1	1	1	3	4	2	1	0	0	0	0	1	0	1	0	0	20	11	6	0	0	1	0	3	2	3	0	0	0
ENSMUSG00000005233	Spc25	5608	6456	7694	4037	4220	3274	4180	2228	7316	4791	3494	3532	5271	6245	3963	4106	6174	6423	4645	4711	7022	4177	7503	10375	4508	3234	2970	6321	6572	3918	4334	3448	3305	3867	3571	4857	1591	1960	4241	3435	6444	2549	3796	3689	6150	2867	2181	4097
ENSMUSG00000005237	Dnahc2	179	200	166	82	99	67	84	75	118	80	46	56	72	125	52	60	50	73	86	115	99	93	91	214	120	63	82	94	84	33	46	61	78	95	105	188	44	61	169	27	62	21	29	39	59	28	34	58
ENSMUSG00000005251	Ripk4	185	234	246	70	76	53	82	59	79	88	95	91	106	86	95	79	72	80	87	89	222	113	196	360	225	205	188	166	97	80	95	45	46	103	106	227	53	61	107	39	119	89	96	89	163	69	61	493
ENSMUSG00000005262	Ufd1l	2280	3030	3318	1624	1716	1234	1794	1058	2909	1889	1293	1437	2436	2508	1802	1921	2363	2708	2165	2263	2590	1687	2545	4938	2342	1778	1665	2787	2324	1612	1794	1947	1982	2142	2212	2505	777	904	2265	1463	2952	1139	1609	1614	3080	1576	1152	1692
ENSMUSG00000005267	Zfp287	683	864	835	325	317	276	354	302	604	431	318	290	591	487	379	435	449	561	503	593	574	323	534	900	509	346	296	703	514	341	365	299	320	483	469	548	167	161	618	248	648	262	377	358	580	309	200	459
ENSMUSG00000005268	Prlr	1	2	2	2	0	1	1	2	1	1	4	1	4	3	2	0	2	1	5	3	9	0	8	5	2	0	3	3	6	1	4	3	1	1	2	12	3	1	7	1	6	2	1	1	0	1	0	1
ENSMUSG00000005299	Letm1	2812	2763	2240	1066	1215	947	1460	1180	1534	1133	963	911	1536	1348	1084	1207	1610	1859	1922	2207	1667	1052	1769	2246	1316	941	946	1851	1205	1027	1272	1043	1048	1518	1641	1537	389	486	2374	834	1767	829	1023	1074	1796	905	711	2507
ENSMUSG00000005312	Ubqln1	7748	7590	6188	3182	3320	2557	3797	3378	4775	3235	2980	2411	4263	4319	2948	3249	4602	4986	4680	5714	5535	3634	5698	7215	3754	2765	2711	4962	3561	2700	3387	3153	3075	4143	4379	5633	1579	1698	6242	1972	5097	2335	3025	3100	6739	3384	2561	7122
ENSMUSG00000005320	Fgfr4	287	498	423	395	340	260	405	90	174	160	223	142	181	147	166	147	125	153	131	203	206	162	193	630	404	368	301	1008	494	476	604	583	620	681	754	2572	700	768	245	94	264	109	123	132	159	81	61	59
ENSMUSG00000005338	Cadm3	301	308	241	153	140	114	198	132	209	123	72	92	222	187	143	138	201	268	262	330	285	164	240	363	205	118	107	299	156	128	162	269	256	271	309	526	145	148	258	91	239	146	195	191	465	219	147	559
ENSMUSG00000005339	Fcer1a	0	0	0	0	0	0	0	0	0	0	0	0	0	0	0	0	0	0	0	0	0	0	0	0	0	0	0	0	0	0	0	0	0	0	0	0	0	0	0	0	0	0	0	0	0	0	0	0
ENSMUSG00000005354	Txn2	5455	6927	7442	3990	4499	3271	4709	2196	5956	4412	3279	3567	4667	5531	4014	4062	6217	6351	5620	5457	6046	3793	6340	11444	5751	4437	4499	5471	5025	3271	3808	4979	4866	5765	5713	5769	1782	2215	4685	2749	6727	2373	3213	3562	6814	3174	2462	3958
ENSMUSG00000005355	Casp14	0	0	1	1	0	0	1	0	1	1	0	0	0	0	0	0	1	0	1	0	1	0	0	0	0	0	0	2	0	0	1	1	0	0	1	1	0	0	0	0	1	0	1	1	1	0	1	2
ENSMUSG00000005357	Slc1a6	95	108	99	55	56	44	75	30	81	45	50	30	47	67	57	51	52	70	58	53	61	44	57	112	87	52	72	87	70	43	70	41	41	56	67	60	19	15	71	27	81	19	34	45	58	35	19	76
ENSMUSG00000005360	Slc1a3	508	617	899	278	332	225	291	309	522	459	328	292	478	443	299	346	369	504	360	431	644	473	713	735	322	197	206	760	441	379	435	231	236	178	177	250	74	90	672	259	881	357	540	557	803	428	274	825
ENSMUSG00000005362	Crbn	2195	2479	2802	1493	1625	1238	1642	843	2537	1696	1128	1326	2024	2340	1430	1495	1899	2396	1611	1767	2380	1572	2360	4593	2142	1449	1357	2238	2228	1381	1635	1673	1613	1770	1768	2510	842	924	1974	1357	2395	1017	1386	1401	2380	1224	880	1525
ENSMUSG00000005364	Il5ra	0	0	0	0	0	0	0	0	0	0	0	0	0	0	0	0	0	0	0	0	0	0	0	0	0	0	0	0	0	0	0	0	0	0	0	0	0	0	0	0	0	0	0	0	0	0	0	0
ENSMUSG00000005370	Msh6	15157	17309	17057	6213	5945	5347	7078	5969	11198	8597	6374	6227	10152	9832	6543	7357	8822	10597	10393	10570	10964	7566	11479	17444	9690	6486	6353	11568	9084	6201	7372	6045	6401	8977	9045	8422	2471	2691	12464	4520	11311	4175	5439	5907	10293	4668	3629	13845
ENSMUSG00000005371	Fbxo11	3872	3659	3284	1396	1347	1135	1507	1985	2742	1684	1544	1281	2682	2376	1535	1865	1784	2129	2030	2599	2631	1675	2591	3884	2062	1516	1466	3074	2160	1567	1932	1354	1470	1892	1994	3017	897	931	3859	1152	2671	1194	1786	1545	3104	1650	1110	2297
ENSMUSG00000005373	Mlxipl	39	62	82	22	23	11	18	37	50	41	30	22	56	32	25	24	25	32	15	23	45	35	36	133	67	62	60	83	43	27	53	28	34	50	43	55	18	16	67	13	80	19	24	22	89	57	28	60
ENSMUSG00000005374	Tbl2	3391	4687	4953	1560	1748	1237	1779	1520	2226	1850	1563	1377	2121	2059	1256	1332	1932	2226	2007	2484	2554	1739	2720	5203	3096	1886	1853	2369	1706	1093	1384	1903	1953	2955	3076	3257	882	1028	2849	698	2383	1029	1316	1466	3827	1900	1367	2708
ENSMUSG00000005378	Wbscr22	2372	3197	3199	1494	1730	1168	1913	986	2201	1688	1370	1413	2056	2035	1641	1648	2217	2342	2333	2500	2591	1599	2636	3555	1903	1432	1460	2483	1879	1421	1682	1562	1478	2096	2130	2114	616	731	2209	1040	2592	991	1404	1375	2704	1302	992	2091
ENSMUSG00000005397	Nid1	567	694	716	254	252	206	276	224	331	291	208	206	385	421	243	227	275	354	408	445	453	306	557	551	390	209	188	456	385	238	300	252	248	322	345	945	256	293	459	119	466	165	210	210	750	371	292	486
ENSMUSG00000005410	Mcm5	20004	32839	33000	13703	15735	11182	18114	8169	21953	18366	14448	14733	20133	21199	16554	16015	21199	23079	22287	23033	22145	13699	23328	28594	17277	12032	12293	23146	18359	12273	15057	13474	13494	17622	18612	12399	3536	4626	17712	8969	24382	8216	11030	11904	18325	8607	6878	16379
ENSMUSG00000005413	Hmox1	931	1160	1486	704	823	518	863	420	1005	929	476	522	773	1134	571	559	869	946	719	774	1068	616	978	2978	1721	895	873	865	902	523	488	1262	1179	1143	1257	1887	528	671	914	418	1141	401	513	539	1882	859	633	791
ENSMUSG00000005417	Mprip	7849	6925	5601	2911	3091	2425	3769	3539	4660	3428	3221	2862	4430	4076	3306	3416	4338	4831	4716	5955	5253	3342	5363	6881	3779	2858	2902	5409	3785	3119	3866	3053	2996	4086	4455	4814	1192	1408	6631	2143	5263	2247	2814	3081	5752	2808	2143	5135
ENSMUSG00000005442	Cic	4473	4080	3034	1875	1925	1487	2406	2319	2562	1804	1846	1477	2454	2469	1666	1859	1591	2241	1845	2908	3332	2020	3057	4054	2276	1712	1789	3029	2090	1683	2216	1460	1526	2154	2634	4534	1155	1322	3925	974	3071	1214	1494	1515	3571	1790	1250	3327
ENSMUSG00000005447	Pafah1b3	1927	3364	3780	2216	2597	1680	2455	899	2856	2563	1976	2048	2698	3197	2505	2413	3587	3726	2990	3340	3897	2420	3850	6507	3878	2599	2500	3581	3123	1919	2331	3460	3363	3835	3898	4301	1290	1599	2044	1574	3993	1502	2157	2296	5426	2547	1982	1268
ENSMUSG00000005465	Il27ra	3	1	0	2	0	1	0	1	0	1	2	0	5	0	4	0	0	0	0	1	2	1	1	4	3	2	0	3	1	1	1	4	1	1	1	6	1	1	1	0	2	1	0	2	2	3	2	2
ENSMUSG00000005469	Prkaca	4051	4592	3514	2021	2223	1721	2748	1905	2781	1939	1890	1708	2695	2568	2007	2154	3261	3417	3445	4105	3551	2284	3552	3718	2118	1531	1466	3309	2106	1752	2105	2053	1986	2806	2963	3478	934	1052	3352	1297	3214	1523	1855	2082	3418	1672	1310	2617
ENSMUSG00000005470	Asf1b	2415	4050	4083	2017	2180	1530	2473	1061	3392	2637	2057	2101	3286	3284	2310	2500	3297	3490	3213	3377	3861	2300	3976	4431	2791	1887	1884	3652	2985	1851	2216	2038	1922	2374	2490	2217	697	795	2198	1586	4177	1511	2038	2162	3323	1544	1246	1224
ENSMUSG00000005474	Myl10	0	0	0	0	0	0	0	0	0	0	0	0	0	0	0	0	0	0	0	0	0	0	0	0	0	0	0	0	0	0	0	0	0	0	0	0	0	0	0	0	0	0	0	0	0	0	0	0
ENSMUSG00000005481	Ddx39	9512	12268	13880	7251	8580	5744	8723	3466	9300	7623	5771	6090	8544	8995	7065	6748	10506	11122	9176	9062	10368	6573	10824	15713	9253	6714	6625	9730	8352	5630	6182	8243	7933	9562	9570	7603	2382	2964	8360	3999	10497	3982	5338	5682	10220	4848	3809	6879
ENSMUSG00000005483	Dnajb1	2861	3470	3611	1790	1901	1461	2213	1217	2966	2189	1823	2028	2338	2596	2265	2233	3106	3279	3247	3258	2688	1782	2793	5307	2630	2113	1981	2741	2375	1729	2048	2115	2011	2697	2781	2742	827	945	2704	1408	3245	1284	1599	1712	3066	1480	1141	1748
ENSMUSG00000005493	Msh4	4	2	3	0	2	1	2	1	1	5	2	3	0	2	2	2	0	2	1	4	3	4	1	5	2	2	1	3	5	1	5	1	0	0	2	7	0	0	3	2	5	2	2	1	4	2	0	1
ENSMUSG00000005501	Usp40	1851	2247	2287	708	771	655	842	902	1530	1151	784	785	1501	1371	902	962	977	1254	1100	1231	1527	970	1427	2597	1306	952	945	1825	1282	943	1051	759	831	1179	1271	1472	413	429	1860	574	1704	622	808	802	1623	753	596	1090
ENSMUSG00000005503	Evx1	4	3	1	3	3	2	3	0	6	4	2	5	6	7	4	3	11	5	5	6	3	8	8	5	3	1	2	4	3	1	3	3	6	1	0	2	1	0	9	3	10	8	19	20	12	1	4	29
ENSMUSG00000005505	Kbtbd4	2009	2394	2604	1276	1366	1072	1473	843	2176	1601	1154	1209	1913	1946	1617	1506	2030	2321	1793	2032	2006	1334	2116	3105	1701	1196	1071	2221	1862	1325	1533	1365	1362	1630	1693	1741	555	666	1967	1069	2423	944	1279	1306	2231	1058	861	1408
ENSMUSG00000005506	Celf1	19584	21698	19663	7026	6991	6023	8453	8338	13008	9132	7486	6779	12871	11799	7348	8640	9774	11780	11773	13694	12737	8395	12212	21180	10909	7608	7753	15145	11010	7799	9404	7037	7371	10867	11482	13141	3687	3756	15761	5360	14123	5416	7248	7255	13398	6739	4969	15906
ENSMUSG00000005510	Ndufs3	952	1179	1185	454	463	434	555	371	966	609	463	440	777	767	579	621	787	727	736	745	928	497	999	1531	745	448	504	992	689	476	576	625	529	723	772	790	218	291	915	515	1087	392	496	604	969	477	413	721
ENSMUSG00000005514	Por	2115	1872	1555	1019	1143	753	1290	1195	1461	997	845	724	1175	1272	805	837	1257	1392	1337	1632	1578	966	1471	3951	2116	1299	1264	1505	1313	774	944	1479	1396	1837	2125	2850	756	872	2192	535	1557	611	846	810	1984	1011	777	2165
ENSMUSG00000005533	Igf1r	2002	1430	1112	716	716	552	858	917	871	628	572	387	929	957	513	651	672	926	832	1209	1320	857	1224	1404	763	517	547	1234	814	656	879	625	711	955	1165	1704	441	398	1486	409	1159	480	569	639	1638	789	563	1377
ENSMUSG00000005534	Insr	1675	1399	1047	521	579	479	584	833	680	550	402	337	835	825	428	550	545	833	711	952	924	589	914	1394	709	468	431	1005	697	479	619	592	591	803	958	1530	501	353	1187	294	863	395	547	500	1266	689	462	1372
ENSMUSG00000005540	Fcer2a	30	21	16	7	9	6	9	11	14	14	3	9	16	10	3	7	9	10	4	8	22	12	16	44	20	10	14	18	10	2	3	6	11	14	18	27	8	3	23	4	19	6	11	14	13	10	2	5
ENSMUSG00000005547	Cyp2a5	0	0	0	0	0	0	0	0	0	0	0	0	0	0	0	0	0	0	0	0	0	0	0	0	0	0	0	0	0	0	0	0	0	0	0	0	0	0	0	0	0	0	0	0	0	0	0	0
ENSMUSG00000005553	Atp4a	83	84	82	29	60	33	31	40	53	35	18	15	35	28	22	12	34	38	27	48	47	34	36	128	72	47	35	44	52	14	21	39	43	55	65	64	12	9	39	16	42	13	23	17	76	39	23	94
ENSMUSG00000005566	Trim28	37397	36569	29170	15200	17207	12095	20956	16501	21572	15927	16652	14720	19950	19275	15654	16287	20202	22397	22116	29313	26926	16341	26554	31760	17843	13822	14134	24799	16804	13508	17708	14896	14349	20363	23061	21629	5738	7143	30557	8966	23777	9937	12692	13768	23172	11890	8995	37337
ENSMUSG00000005575	Ube2m	4282	4752	4661	2551	2904	1912	3192	1808	3497	2732	2400	2438	3278	3493	2619	2646	3704	4033	3541	4164	4080	2521	4236	5997	3426	2554	2579	3768	3293	2079	2556	2903	2774	3669	3859	4474	1259	1529	3796	1601	4115	1486	2071	2178	4751	2403	1854	2856
ENSMUSG00000005580	Adcy9	84	85	83	30	39	24	41	41	66	54	60	42	69	78	41	49	46	59	38	63	88	28	92	126	63	58	60	69	53	48	39	37	40	53	56	138	31	47	80	26	82	31	36	59	133	79	42	49
ENSMUSG00000005583	Mef2c	55	64	77	33	27	16	22	18	32	20	22	14	27	20	14	10	26	39	35	38	49	46	53	43	32	22	10	26	31	10	6	19	38	38	38	67	13	15	29	9	36	18	20	14	59	34	24	102
ENSMUSG00000005609	Ctr9	5574	6765	6750	2711	2611	2361	2972	2451	5622	3966	3065	3086	4936	4825	3619	3885	4689	5293	4945	5277	4790	3363	5159	8641	4554	3267	3150	5938	4825	3487	4177	3253	3367	4444	4525	5066	1458	1589	5460	2747	5824	2337	3025	3097	5917	2930	2099	3874
ENSMUSG00000005610	Eif4g2	124364	117692	118791	50932	49915	42432	57449	53225	98664	65017	50844	53420	92605	82015	63795	69180	81452	92919	89152	92591	93489	62080	96123	142465	72091	54646	53216	107033	78784	61507	71367	59866	57880	75149	75308	86799	27216	30654	114299	47074	96144	42174	58119	56405	97552	47087	34782	86941
ENSMUSG00000005611	Mrvi1	1	2	2	1	0	0	0	0	2	0	1	1	2	0	1	0	0	3	2	0	2	1	2	1	2	0	1	1	2	0	1	0	0	0	0	2	1	0	2	0	2	0	1	0	66	37	26	2
ENSMUSG00000005615	Pcyt1a	3159	4062	4034	1385	1373	1327	1648	1510	2993	2440	1904	1898	3341	2640	2128	2255	2793	3216	3317	3573	3001	1896	3116	4043	2595	1742	1719	3831	2540	2036	2316	1724	1765	2723	2784	2743	752	888	3227	1399	3693	1556	1944	2006	3852	1902	1391	1397
ENSMUSG00000005621	Zfp592	2154	1744	1268	717	759	588	915	1028	1131	776	808	604	1187	1059	707	808	764	1065	830	1332	1498	955	1417	1695	980	737	742	1559	926	790	1066	742	791	980	1146	1909	539	613	1831	483	1315	624	797	837	1470	734	585	1585
ENSMUSG00000005625	Psmd4	6645	10273	11004	5794	6460	4791	7017	2812	8175	6639	4705	5079	7583	8091	6006	5993	8728	9356	7746	8043	9364	5813	9631	13836	7861	5199	5011	9026	7638	4831	5712	6900	6433	7901	8040	7748	2288	3039	6578	4561	9860	3661	4929	5572	10920	5201	3834	5049
ENSMUSG00000005628	Tmod4	16	32	26	12	14	10	11	12	28	11	6	13	15	21	13	19	11	11	15	19	18	9	11	39	27	19	14	33	11	13	11	3	13	13	14	34	12	11	31	7	23	7	8	3	15	7	4	8
ENSMUSG00000005640	Insrr	1	12	4	4	1	4	4	9	4	3	2	1	2	5	2	2	2	2	0	12	7	4	6	7	7	6	8	5	1	1	4	6	6	9	14	28	7	4	13	1	4	5	0	3	19	7	8	9
ENSMUSG00000005649	Cabp5	0	2	2	0	0	0	1	3	0	2	1	0	2	1	0	1	0	0	0	1	3	0	0	0	2	0	0	1	1	2	1	0	0	0	2	1	1	0	3	1	1	0	0	0	0	0	0	0
ENSMUSG00000005656	Snx6	8123	9671	11157	5718	6247	4411	5694	3216	10321	6622	4549	4876	7487	8687	6030	5973	8459	8984	7202	6853	9101	6380	9970	18735	8336	6105	5772	8993	8760	5545	6362	6801	6586	7647	7073	9467	3109	3501	6597	5009	9056	3731	5503	5141	10866	5082	3884	5158
ENSMUSG00000005667	Mthfd2	4781	3108	4077	1857	2450	1419	2485	1974	3206	2384	1071	1032	2363	3178	973	1074	3048	3228	2700	2330	3533	2150	3311	7442	5246	2275	2511	2540	2556	891	1080	5685	5779	5528	6164	3023	844	1059	3440	1095	2945	1170	1550	1720	4337	2195	1609	3938
ENSMUSG00000005672	Kit	1237	1471	1298	432	435	325	433	538	636	463	345	291	537	679	239	320	391	484	401	520	637	424	682	1412	879	449	413	723	621	266	336	442	552	832	931	1297	325	326	555	164	626	254	331	325	737	358	258	1430
ENSMUSG00000005674	Tomm40l	300	442	508	214	281	195	308	126	316	322	220	269	319	338	255	242	369	373	288	321	367	266	343	756	380	303	298	398	328	198	278	300	310	330	311	314	93	117	294	208	403	125	204	179	405	207	150	226
ENSMUSG00000005677	Nr1i3	1	5	2	2	1	0	1	1	3	3	2	0	3	3	0	3	2	2	1	3	2	1	2	4	1	2	1	3	2	2	1	4	2	3	0	1	0	0	3	1	3	1	1	1	3	5	3	4
ENSMUSG00000005681	Apoa2	0	0	0	0	0	0	1	1	2	1	0	0	0	0	0	1	0	0	0	1	2	2	2	2	0	0	0	0	0	0	0	0	0	1	0	1	2	0	0	0	0	0	0	0	0	1	0	0
ENSMUSG00000005682	Pan2	3486	4722	3757	1693	1747	1296	1885	1767	2665	1945	1770	1447	2692	2257	1642	1810	2037	2657	2229	2931	3093	1948	3052	4458	2362	1733	1718	3221	1957	1429	1780	1514	1724	2320	2471	3069	785	903	3290	1001	3122	1159	1463	1603	3115	1482	1200	2760
ENSMUSG00000005683	Cs	10563	15131	14737	4997	5452	4190	6416	5005	7677	6799	4959	4948	10899	7585	5556	6121	8833	9411	10039	10787	10271	6776	11711	11852	8579	5300	5278	12507	6949	4917	5920	6789	6839	8862	9230	9972	2645	3588	10466	3659	10836	4765	6485	6839	14633	6895	5588	6295
ENSMUSG00000005686	Ampd3	39	45	53	27	12	10	16	16	16	24	22	15	32	24	17	28	19	12	23	28	40	25	59	46	31	19	18	36	20	20	29	12	16	24	30	66	16	14	22	13	39	20	19	17	60	29	22	13
ENSMUSG00000005687	Bcas2	5082	6087	6002	2750	2995	2316	3343	1920	4529	2933	2559	2365	3884	3707	3013	3035	3847	4300	3944	4675	4830	3068	5007	6622	3146	2722	2585	4702	3489	2615	3215	2927	2718	4196	4129	4095	1192	1494	4074	2042	4556	2081	2792	2704	4759	2286	1860	4052
ENSMUSG00000005696	Sh2d1a	0	0	1	0	0	0	0	0	0	0	0	0	0	0	0	0	0	0	0	0	0	0	0	0	0	1	0	0	0	0	0	0	0	0	1	0	0	0	0	0	0	0	1	1	1	0	0	0
ENSMUSG00000005698	Ctcf	9667	10819	9685	3931	3938	3259	4544	4270	7409	4851	3924	3612	6520	6005	3986	4436	5639	6554	6387	7445	6850	4450	6817	10874	5660	3909	3862	7647	5508	4000	4822	3863	3975	5876	6042	6188	1833	1820	8471	3197	7354	3003	3952	3867	7245	3737	2629	7816
ENSMUSG00000005699	Pard6a	401	523	475	314	363	217	373	187	425	312	258	256	325	382	292	298	370	469	389	428	524	310	518	843	430	327	341	415	387	233	280	397	418	456	489	451	143	140	341	162	473	189	240	239	566	245	214	280
ENSMUSG00000005705	Agrp	15	22	10	9	12	6	7	13	15	10	9	8	15	17	11	15	9	10	5	12	17	12	12	24	15	11	15	15	12	10	15	5	11	11	12	17	6	4	13	5	28	8	11	9	21	7	8	3
ENSMUSG00000005716	Pvalb	3	4	6	3	3	1	7	0	5	2	1	1	0	3	6	1	3	2	4	7	0	2	4	4	1	1	3	3	7	4	3	0	3	2	2	0	3	0	1	1	3	1	3	1	13	2	2	0
ENSMUSG00000005718	Tfap4	1358	1567	1304	697	700	553	826	637	889	675	588	535	698	850	559	642	864	924	874	1114	1124	692	1173	1468	772	550	590	1063	836	563	714	628	590	941	1030	906	243	275	1131	420	1069	399	529	563	723	310	275	1075
ENSMUSG00000005732	Ranbp1	17247	22938	26701	14380	16038	12008	16402	6578	19624	13683	10322	10755	16358	18242	13178	13507	21647	21420	17392	16742	22149	13915	22197	31370	14623	11284	11329	18323	16869	11116	12316	14865	13519	16011	15491	13567	4577	5394	14675	10395	20135	8124	11643	11379	19052	9555	6993	11805
ENSMUSG00000005763	Cd247	2	4	2	1	2	0	2	0	1	0	0	2	3	1	0	0	2	4	0	0	1	1	2	10	5	4	3	1	4	0	2	3	3	7	2	4	1	1	2	0	4	0	3	1	4	1	1	6
ENSMUSG00000005774	Rfx5	1070	1213	1025	372	402	313	469	417	814	544	375	417	807	590	517	528	544	671	580	747	657	412	621	1029	580	406	416	961	589	425	536	325	315	416	484	897	218	257	1020	282	754	244	330	343	543	284	181	665
ENSMUSG00000005779	Psmb4	9299	11437	12502	7297	8969	5895	9287	3540	10375	7977	6135	6847	8382	10020	7930	7507	11469	11812	9846	10070	12350	7977	12645	19597	9577	7381	7656	10387	9920	6726	7495	9795	8990	10651	10410	11366	3551	4454	8044	5441	11253	4668	6145	6594	12635	5986	4686	7257
ENSMUSG00000005800	Mmp8	0	1	3	0	1	0	1	0	3	3	0	1	0	3	1	1	2	2	1	5	3	2	3	0	0	0	0	4	1	1	1	0	0	1	0	0	0	0	1	1	1	0	0	1	0	0	1	0
ENSMUSG00000005802	Slc30a4	2167	1812	1942	919	876	719	920	912	1928	1051	999	935	1400	1494	1173	1146	1237	1385	1143	1241	1501	976	1462	3178	1350	1034	996	1598	1444	1086	1251	827	904	1109	1053	1613	500	542	1886	774	1678	717	983	1004	1734	814	605	1122
ENSMUSG00000005803	Sqrdl	85	105	106	39	55	38	46	22	63	73	35	43	67	99	62	44	62	67	41	50	78	45	93	149	67	47	39	71	99	52	59	36	31	43	32	100	40	33	39	30	90	28	46	45	73	29	15	63
ENSMUSG00000005804	Bloc1s6	2971	3795	4017	1918	2116	1648	2264	1237	3312	2393	1643	1703	2938	3312	2125	2232	2913	3354	2582	2809	3389	2230	3587	5866	2997	2039	1948	3373	3256	1856	2154	2355	2362	2974	3039	3313	1041	1203	2542	1453	3726	1442	1930	1927	3459	1710	1286	2162
ENSMUSG00000005813	Metap1	3725	4680	5034	2404	2586	1937	2672	1542	3568	2691	2001	1954	3395	3218	2371	2443	3158	3634	3050	3220	4100	2449	4060	6045	3242	2155	2138	4216	3121	2277	2600	2504	2353	2979	3249	3305	1047	1179	3243	1556	4120	1543	2097	2129	4112	1916	1506	2981
ENSMUSG00000005823	Gpr108	610	1038	1082	447	505	382	523	295	732	652	445	454	711	641	533	536	625	726	557	649	765	445	735	1378	884	548	606	903	663	439	552	557	544	710	775	956	265	301	674	274	951	316	400	479	895	382	347	484
ENSMUSG00000005824	Tnfsf14	0	0	0	0	0	0	0	0	0	0	0	0	0	0	0	0	0	1	0	0	0	0	0	0	0	0	0	0	0	0	0	0	0	0	0	0	0	0	0	0	0	0	0	0	0	0	0	0
ENSMUSG00000005836	Gata6	38	14	32	45	31	30	27	15	26	16	16	8	15	19	5	10	29	26	53	39	72	37	78	13	13	14	6	31	21	5	15	39	32	34	32	101	26	36	34	11	19	11	16	6	47	29	25	42
ENSMUSG00000005846	Rsl1d1	19837	20048	24236	12403	14310	9970	13510	7362	20045	12180	9007	9683	14165	17795	12033	11897	16682	17228	13169	12727	17833	12099	19017	42716	17035	13741	13440	16300	16881	10957	11824	15019	13996	15499	15156	16966	5482	6284	15888	9645	16911	6508	9614	9287	18078	8405	6335	13836
ENSMUSG00000005864	Cnga2	1	1	2	0	0	1	0	1	2	0	0	0	0	3	0	1	0	1	0	1	1	1	0	0	0	2	1	2	1	0	2	0	0	0	0	6	0	0	2	0	2	2	1	0	0	0	2	3
ENSMUSG00000005871	Apc	9701	9972	8835	2759	2496	2416	2839	4169	5157	4103	2712	2355	6765	4941	2565	3401	4052	5282	5633	6265	6201	4364	6654	9468	5871	3404	3230	7826	4523	3233	3569	3342	3638	5187	5515	7073	2249	2235	8785	2004	5846	2709	3500	3489	6807	3251	2298	6407
ENSMUSG00000005873	Reep5	1607	2071	2269	1090	1218	837	1241	745	1667	1381	914	1000	1514	1676	1181	1160	1742	1822	1595	1682	1855	1321	2185	2964	1937	1357	1303	1917	1664	1110	1227	1592	1533	1898	1723	2186	686	837	1442	754	1996	879	1145	1186	2624	1244	967	1146
ENSMUSG00000005881	Ergic3	3427	5044	5015	2399	2786	1944	3034	1523	3068	2631	2107	2109	3134	3055	2335	2289	3626	3788	3520	3802	3448	2187	3776	5803	3611	2535	2473	3869	2909	2085	2382	3299	3204	4047	4073	3861	1044	1374	3058	1359	3824	1499	2009	2139	4847	2291	1821	2534
ENSMUSG00000005882	Uqcc	2223	2716	2912	1335	1564	1089	1634	938	2396	1696	1271	1292	1898	2254	1567	1595	1982	2101	1808	1978	2380	1462	2318	4570	2305	1622	1539	2228	2095	1269	1527	1600	1587	1967	2063	2218	636	787	1976	1092	2574	878	1111	1182	2538	1237	929	1597
ENSMUSG00000005883	Spo11	8	17	12	6	3	6	10	2	14	7	12	12	19	5	6	21	3	9	6	16	10	3	3	9	4	1	1	8	8	6	6	0	0	0	0	2	1	1	9	6	35	3	6	14	0	1	1	29
ENSMUSG00000005886	Ncoa2	4406	3853	2976	1445	1466	1178	1638	2038	2292	1759	1175	1036	2460	2435	1182	1654	1815	2399	2143	2644	2927	2073	2975	3595	2038	1213	1175	3040	2253	1512	1875	1393	1472	2183	2324	3543	1047	936	3411	1090	2734	1191	1653	1682	2836	1502	1023	2624
ENSMUSG00000005891	Prl4a1	0	0	0	0	0	0	0	0	0	0	1	0	0	0	0	0	0	0	0	0	0	0	0	0	0	0	0	0	0	0	0	0	0	0	0	0	0	1	0	1	0	0	0	0	4	0	0	0
ENSMUSG00000005892	Trh	206	108	291	50	90	40	74	18	35	103	40	19	40	51	26	7	41	58	30	35	122	96	166	217	97	36	36	57	55	19	30	116	83	390	522	64	30	28	36	12	44	23	38	46	373	151	140	928
ENSMUSG00000005893	Nr2c2	1977	1804	1597	726	705	585	821	893	1248	877	726	645	1325	1127	691	808	712	933	829	1128	1243	814	1193	2115	1113	751	720	1579	1089	763	906	602	670	897	1020	1373	467	398	1670	491	1278	459	638	624	1225	646	397	1527
ENSMUSG00000005897	Nr2c1	1078	1253	1193	465	437	339	545	453	714	516	403	383	711	637	433	462	642	696	665	776	815	518	957	1229	726	436	454	875	566	405	473	495	542	678	813	988	285	323	868	283	807	380	502	482	1129	516	405	827
ENSMUSG00000005899	Smpd4	4731	7092	6443	2062	2389	1698	2640	1996	2824	2352	1694	1478	4003	2807	1699	1891	2535	3060	3010	3450	3763	2286	3699	4142	2666	1622	1541	4700	2212	1570	1813	1795	2015	2775	3129	2948	881	1055	3669	963	3489	1354	1842	1877	3469	1649	1310	4336
ENSMUSG00000005907	Pex1	1108	1252	1193	477	475	445	495	452	752	565	358	383	763	664	484	497	525	633	590	732	787	550	840	1282	794	451	458	865	630	438	525	403	491	728	671	852	256	308	973	270	895	335	463	536	938	471	312	759
ENSMUSG00000005917	Otx1	53	5	0	2	7	1	1	10	0	0	0	0	0	0	0	0	0	1	0	0	0	0	1	3	0	0	1	0	1	0	0	0	0	0	5	0	0	0	4	1	0	0	1	0	0	0	1	187
ENSMUSG00000005936	Kctd20	5099	6749	6205	2474	2597	2064	2981	2227	4037	3108	2568	2467	4025	3662	2728	2950	3631	4207	4199	4857	4277	2741	4268	6351	3612	2480	2428	4828	3418	2470	3076	2626	2812	3932	4208	4413	1178	1318	4556	1645	4666	1876	2450	2564	5112	2362	1862	4152
ENSMUSG00000005947	Itgae	49	57	44	26	21	19	27	26	48	27	21	20	38	38	24	23	20	28	36	39	42	25	36	63	26	24	20	46	30	15	25	17	18	28	33	43	11	14	46	12	41	14	30	19	46	22	19	34
ENSMUSG00000005949	Ctns	1054	1356	1528	589	602	474	640	431	892	777	445	506	1035	849	592	621	863	942	820	949	1091	687	1097	1425	948	582	572	1174	856	600	606	758	723	928	998	1298	372	446	896	344	1169	471	609	602	1306	624	467	862
ENSMUSG00000005950	P2rx5	13	13	14	7	5	6	3	11	8	4	6	3	3	8	4	7	4	2	6	4	12	4	10	7	8	3	6	8	5	1	8	7	6	7	5	85	28	21	16	4	11	2	1	6	10	2	2	12
ENSMUSG00000005951	Shpk	61	81	84	38	42	35	35	26	65	53	42	45	56	42	49	32	29	62	47	51	63	44	73	137	77	58	56	61	55	25	30	37	35	56	60	90	23	24	44	24	67	38	28	32	72	42	30	35
ENSMUSG00000005952	Trpv1	1	0	0	0	0	1	0	0	0	0	1	1	0	0	0	0	0	0	0	1	0	0	7	3	3	1	1	2	1	0	1	0	0	0	0	2	0	0	2	1	0	1	1	0	0	0	0	0
ENSMUSG00000005958	Ephb3	441	623	602	451	445	345	501	240	368	442	459	380	489	476	407	451	452	516	452	595	840	532	789	753	512	366	348	729	583	477	577	442	430	752	748	341	89	120	536	221	765	333	466	465	1091	537	418	663
ENSMUSG00000005968	Tuft1	102	147	210	61	69	46	81	37	107	87	75	59	104	109	56	65	58	73	65	72	146	97	140	243	136	127	108	109	96	47	73	64	65	119	99	103	18	32	77	38	150	53	56	61	149	84	71	140
ENSMUSG00000005973	Rcn1	8890	9797	10878	5176	5341	4054	5892	3534	8363	5713	3672	3549	6269	7710	4133	4189	7375	7959	6877	6779	7259	4666	7708	11361	5867	4180	4177	7324	7089	3894	4320	4573	4640	5173	5128	3337	964	1189	7785	2938	6826	2303	3272	3344	11235	5450	4110	4518
ENSMUSG00000005980	Dnase1	364	306	279	108	88	72	113	134	171	129	103	82	182	190	103	125	100	144	114	155	154	77	116	316	202	97	123	245	156	91	155	68	125	136	173	143	37	33	297	50	191	71	83	92	142	64	52	270
ENSMUSG00000005981	Trap1	6686	7756	8521	3440	4013	2813	4267	2691	6254	4876	3719	3707	5430	5691	4282	4056	4947	5384	4486	4789	6115	3853	6343	13247	6896	5084	4979	6301	5402	3537	4156	4621	4671	5484	5788	6480	1829	2368	6087	2500	7197	2335	3219	3305	6673	3142	2429	4806
ENSMUSG00000005982	Nat15	1140	1220	1068	481	512	334	597	488	682	475	417	372	792	649	433	453	578	691	668	866	855	483	957	911	590	355	342	921	535	390	512	429	450	652	661	771	214	270	831	333	784	376	470	487	937	513	377	863
ENSMUSG00000005983	1700037C18Rik	70	91	85	41	46	36	49	29	76	60	54	45	56	61	49	70	62	56	57	72	94	56	76	162	70	67	62	72	53	39	57	45	60	62	63	85	27	33	80	34	86	29	27	41	76	33	27	45
ENSMUSG00000005986	Ankrd13d	315	412	341	147	168	96	172	144	242	162	143	156	238	208	147	149	117	194	158	233	252	149	246	437	272	176	183	239	185	113	186	164	147	184	264	460	120	116	264	88	295	68	114	132	235	134	104	231
ENSMUSG00000005994	Tyrp1	3	0	0	0	0	1	0	0	0	0	0	0	0	0	0	0	0	0	0	0	2	0	0	0	0	0	0	0	0	0	0	0	0	0	0	0	0	1	0	0	0	0	0	0	0	0	0	4
ENSMUSG00000006005	Tpr	20919	17788	15836	5602	4905	4973	5958	8709	11367	8202	6213	5583	10859	10566	6026	7507	7654	10057	9709	10734	10745	7285	11063	19759	9902	7002	6932	12377	9442	7122	8523	5827	5973	8927	9241	11830	3590	3436	18652	5043	11492	4596	6269	6400	11566	5842	4028	14106
ENSMUSG00000006007	Pdc	0	0	0	0	0	0	0	0	0	0	0	0	0	0	0	0	0	0	0	0	0	0	1	0	0	0	0	0	0	0	0	0	0	0	0	0	0	0	0	0	0	0	0	0	0	0	0	0
ENSMUSG00000006010	BC003331	1719	1960	2384	1155	1232	859	1123	683	2052	1391	967	984	1624	1866	1253	1194	1489	1679	1210	1298	1843	1246	2041	4640	2102	1439	1305	1744	1839	1052	1226	1471	1346	1515	1412	2376	764	843	1621	1006	1880	768	1155	1142	2217	1115	743	1140
ENSMUSG00000006014	Prg4	12	22	22	13	8	8	11	7	6	10	4	6	13	8	5	6	6	7	4	9	13	6	6	21	13	8	14	14	13	10	8	8	6	7	12	19	6	5	8	2	11	5	4	5	15	3	2	12
ENSMUSG00000006019	Dhx34	1163	1244	966	471	563	380	697	548	671	531	548	417	685	660	454	560	499	655	531	777	926	570	855	1385	720	575	528	848	634	424	549	470	492	708	818	1044	300	317	883	237	890	283	333	417	970	478	346	1130
ENSMUSG00000006021	Kptn	448	741	779	407	426	297	441	229	478	380	317	349	515	482	342	357	598	672	536	565	654	412	677	847	502	340	340	597	444	311	383	496	509	631	626	629	170	211	509	197	621	222	327	343	804	385	278	452
ENSMUSG00000006024	Napa	3719	4665	4621	1953	2413	1636	2444	1600	2473	2029	1357	1399	3138	2329	1682	1742	3261	3542	3285	3571	4038	2632	4941	4168	2633	1656	1681	3896	2128	1512	1752	2845	2856	3364	3598	4167	1197	1755	3028	1124	3126	1770	2480	2757	5547	2603	1987	2806
ENSMUSG00000006050	Sra1	1751	2487	2964	1834	2155	1368	2036	652	2483	1898	1317	1435	1828	2284	1672	1665	2810	2772	2088	1923	2789	1910	3014	5021	2462	1844	1807	2229	2379	1368	1594	2349	2137	2335	2310	3212	985	1210	1551	1163	2555	1079	1392	1536	3316	1597	1169	1529
ENSMUSG00000006056	Calcoco2	26	70	152	11	18	8	22	10	47	63	37	46	53	81	36	26	23	27	21	21	82	59	66	65	56	35	33	72	98	40	41	23	12	23	7	61	15	23	35	42	94	48	59	77	75	55	32	13
ENSMUSG00000006057	Atp5g1	856	1034	990	475	497	346	535	316	719	547	449	462	529	607	553	512	741	753	729	689	642	426	706	1777	656	631	653	734	705	428	588	515	487	650	657	748	217	284	699	485	698	264	402	417	849	389	252	551
ENSMUSG00000006058	Snf8	877	1128	1060	509	537	385	600	442	727	546	402	390	740	645	479	494	861	802	994	850	751	524	856	1105	580	436	415	785	558	447	532	544	528	656	697	739	239	245	815	327	785	374	505	459	916	409	351	701
ENSMUSG00000006095	Tbcb	2183	3527	3877	2084	2516	1795	2752	859	2878	2441	1857	2095	2754	3054	2452	2423	3619	3902	3239	3353	3350	2180	3579	5036	3082	2295	2235	3324	3010	2097	2332	2971	2851	3357	3276	3430	1013	1284	2175	1644	3598	1423	1933	2121	4598	2321	1747	1715
ENSMUSG00000006127	Inpp5k	645	1012	1087	462	569	396	574	322	927	740	482	524	827	921	603	641	799	858	758	848	989	594	1028	1372	836	477	487	1022	834	487	614	614	656	744	701	1146	350	368	723	372	1077	399	510	597	1019	497	383	455
ENSMUSG00000006134	Crkl	5331	5378	4901	1908	1702	1611	2177	2325	3232	2505	1926	1825	3520	2794	1969	2203	2902	3495	3615	4002	3685	2407	3857	5107	2877	1956	1980	4166	2665	2005	2384	2232	2159	3211	3330	3568	974	1116	4408	1485	3643	1608	2071	2076	3502	1704	1258	4200
ENSMUSG00000006143	Upk3bl	1	3	5	3	5	2	6	0	4	3	4	10	6	3	4	4	3	4	2	3	6	3	3	6	4	2	5	2	4	6	8	2	1	1	0	10	2	2	0	4	11	2	7	3	18	4	5	1
ENSMUSG00000006154	Eps8l1	2	3	11	1	1	1	3	2	3	1	3	0	4	8	2	2	4	8	6	4	12	8	7	12	9	8	4	6	3	0	5	8	5	7	5	5	4	3	4	4	6	0	2	3	8	2	3	0
ENSMUSG00000006169	Clint1	5367	5312	4652	2139	2224	1810	2614	2271	3341	2412	1953	1771	2971	3119	2032	2266	3029	3449	3417	4001	3709	2408	3926	5486	3048	2017	2013	3637	2798	1987	2378	2203	2245	2941	3167	3936	1008	1219	4415	1561	3859	1647	2096	2168	4026	2015	1513	4425
ENSMUSG00000006179	Prss16	37	43	45	20	18	17	23	12	27	20	10	18	19	15	22	21	16	14	15	8	28	20	26	57	21	23	22	33	18	13	14	18	10	13	10	35	9	15	18	20	37	11	16	14	36	15	11	57
ENSMUSG00000006191	Cdkal1	1094	1248	1483	754	850	584	806	462	1226	883	621	704	962	1092	772	839	1010	1136	784	860	1226	684	1244	2722	1147	919	880	1136	1148	703	803	835	861	951	925	1107	320	419	1055	570	1218	365	581	527	1089	527	406	835
ENSMUSG00000006200	Rhox6	9	40	62	15	15	13	22	9	63	55	34	44	47	81	48	65	28	49	42	52	49	38	54	66	46	32	30	50	101	50	63	26	17	25	19	49	8	19	16	58	121	43	69	64	94	37	30	9
ENSMUSG00000006204	5430419D17Rik	0	0	0	0	0	0	0	0	0	0	0	0	0	0	0	0	0	0	0	0	0	0	0	0	0	0	0	0	0	0	0	0	0	0	0	0	0	0	0	0	0	0	0	0	0	0	0	0
ENSMUSG00000006205	Htra1	62	78	96	37	40	23	40	26	55	36	35	34	38	48	48	53	38	60	63	35	79	46	73	89	53	29	43	46	52	38	37	18	37	41	54	74	22	39	65	26	103	40	63	44	42	24	13	60
ENSMUSG00000006215	Zbtb17	1581	2050	1783	856	916	695	1106	854	1402	1109	1011	885	1397	1325	1011	1027	1292	1415	1334	1680	1569	948	1543	2234	1350	1064	1026	1697	1131	958	1152	905	998	1359	1472	1480	391	405	1668	660	1631	492	712	804	1738	855	662	1141
ENSMUSG00000006216	Clcnkb	0	0	2	0	0	0	0	0	0	0	0	0	0	0	0	0	0	0	0	0	0	0	1	0	0	1	0	0	1	0	0	0	0	0	0	2	2	1	1	0	0	1	0	0	1	0	0	1
ENSMUSG00000006218	Fam131c	2	10	11	1	0	2	6	2	6	4	3	5	6	3	6	6	9	12	4	9	4	4	8	16	11	7	6	11	6	3	5	10	10	13	6	13	2	5	8	4	7	5	9	8	46	19	5	8
ENSMUSG00000006219	Fblim1	222	390	369	165	195	130	148	124	242	195	188	136	301	274	200	254	241	252	277	310	377	257	337	513	344	228	237	300	208	162	218	239	250	416	451	625	120	145	281	99	350	144	218	215	485	273	164	714
ENSMUSG00000006221	Hspb7	0	0	1	0	0	0	0	0	0	0	0	0	0	0	1	0	0	0	0	0	0	0	0	0	0	0	0	0	0	0	0	0	1	0	0	0	0	0	0	0	0	0	0	0	0	0	0	0
ENSMUSG00000006235	Epor	52	117	120	47	45	41	52	39	60	44	39	46	57	77	40	65	34	39	35	58	70	31	53	154	92	75	58	102	56	53	55	39	48	64	75	68	20	19	71	31	93	25	31	49	86	38	25	109
ENSMUSG00000006241	Ccdc159	136	173	152	68	89	54	91	55	150	85	81	62	107	134	71	64	97	82	81	74	138	71	100	293	148	105	90	124	109	51	87	84	82	92	103	190	64	47	133	33	130	35	59	67	142	66	50	115
ENSMUSG00000006262	Mob1b	2791	2635	2409	916	877	818	1027	1355	1823	1196	853	839	1832	1580	994	1317	1199	1565	1429	1797	1691	1234	1688	2646	1337	948	849	2117	1417	1103	1244	899	949	1247	1306	2227	651	580	2720	835	2025	853	1200	1104	1623	871	582	2154
ENSMUSG00000006269	Atp6v1b1	2	2	3	1	1	0	0	0	2	0	0	1	3	2	2	0	0	1	0	0	1	1	2	5	2	2	1	3	1	1	1	3	0	5	2	2	0	2	3	2	0	0	0	2	6	1	1	0
ENSMUSG00000006270	Vax1	1	1	0	1	3	0	1	2	0	1	0	0	0	1	0	0	1	1	2	0	0	0	1	5	2	1	1	1	2	0	0	2	1	3	2	0	0	1	2	0	0	0	0	1	0	1	1	1
ENSMUSG00000006273	Atp6v1b2	8820	9951	10268	4279	4595	3599	5042	3463	7369	5594	4298	4614	6628	6270	5132	4978	6496	7273	6515	7099	7238	4515	7649	13149	7217	5139	5112	8273	6446	4579	5190	5501	5339	6854	7011	7810	2368	2918	7941	3081	8513	3326	4303	4565	8908	4293	3247	7539
ENSMUSG00000006276	Eps15l1	2721	4151	3867	1467	1569	1209	1750	1263	1926	1607	1186	1126	2733	1921	1348	1354	1964	2399	2330	2715	2806	1759	3011	3124	2095	1334	1304	3391	1751	1227	1371	1673	1880	2480	2704	2796	751	970	2417	760	2630	1143	1530	1644	3480	1636	1228	1996
ENSMUSG00000006281	Tep1	923	860	564	356	342	226	399	458	483	323	351	261	447	484	272	340	348	408	327	478	611	389	603	859	476	299	327	536	404	252	354	290	351	474	493	973	249	259	763	156	545	212	262	239	635	311	216	715
ENSMUSG00000006288	Ttc5	1969	2309	2308	1475	1644	1022	1487	876	2134	1391	1150	1110	1615	1922	1349	1397	1691	1813	1373	1516	2356	1294	2060	4522	2091	1636	1625	1938	1769	1216	1403	1668	1654	1820	1924	2341	725	836	1864	895	2238	755	993	1028	2354	1161	912	1213
ENSMUSG00000006289	Osgep	1342	1847	1975	1126	1343	896	1320	500	1506	1143	773	727	1255	1417	954	951	1459	1570	1204	1199	1691	1037	1651	2447	1233	895	804	1524	1423	772	924	1139	1122	1301	1260	1257	390	466	1096	601	1669	587	842	832	1537	750	596	1319
ENSMUSG00000006299	Aamp	7008	8008	8055	3771	4302	3165	4922	2713	6044	4549	4112	3990	4781	5483	4723	4646	5226	5805	5600	6261	5787	3362	5767	11868	5807	5101	5010	6602	5505	4219	5146	4539	4383	5852	6194	6580	1806	2087	5629	2683	6571	2057	2611	2989	5787	2780	2178	5608
ENSMUSG00000006301	Tmbim1	360	389	337	146	148	91	208	146	176	148	142	106	163	187	123	116	98	129	116	143	214	154	210	529	317	230	202	233	190	97	152	151	162	278	288	487	114	158	201	67	187	81	87	101	264	102	129	378
ENSMUSG00000006304	Arpc2	7343	8849	10079	5032	5717	3979	5577	3008	7737	5781	4085	4261	6394	7243	5247	5033	7757	8002	6546	6704	7963	5384	8779	15480	7800	5745	5398	7702	7156	4613	5208	6563	6150	7395	7147	8403	2517	3236	6315	3739	8076	3269	4606	4492	8954	4419	3302	5420
ENSMUSG00000006307	Wbp7	4154	3583	2755	1616	1674	1298	1996	2087	2200	1615	1625	1278	2144	2269	1359	1602	1278	1992	1302	2397	3070	1987	2951	3332	1965	1378	1426	2834	1802	1360	1845	1213	1454	1933	2341	4113	1066	1080	3502	887	2671	1156	1341	1449	3051	1554	1087	3231
ENSMUSG00000006310	Zbtb32	30	39	47	11	12	9	7	20	18	22	17	20	16	27	16	10	12	13	13	18	28	18	20	77	39	28	13	17	24	20	15	18	14	17	17	59	17	21	27	9	35	16	16	15	41	10	6	32
ENSMUSG00000006311	Etv2	15	30	37	18	23	12	16	2	12	15	6	9	6	11	13	10	20	16	10	12	13	4	12	51	11	10	14	12	15	6	8	8	12	19	12	8	2	3	12	8	6	4	3	4	13	3	6	27
ENSMUSG00000006313	Upk1a	47	37	38	20	19	6	15	19	23	21	26	16	26	16	16	17	12	24	14	14	28	21	31	46	28	21	23	29	18	11	13	14	13	18	31	193	53	69	31	9	20	12	8	11	41	12	14	22
ENSMUSG00000006315	Tmem147	2529	2395	2604	1321	1563	1055	1623	933	2036	1415	1152	1193	1730	1835	1483	1351	1932	2030	1826	1792	1968	1325	2154	3643	1899	1436	1480	2051	1771	1177	1357	1632	1612	1890	1918	1998	611	806	2037	990	2134	853	1293	1318	2666	1348	1001	1641
ENSMUSG00000006333	Rps9	24212	34648	36615	20281	23453	15889	23936	10336	26964	21428	17291	17335	23423	24421	19243	19946	33298	34966	30283	30931	33143	23882	39822	50143	26600	21077	20425	27892	22919	16181	19136	27096	26286	31761	30545	33271	10824	12739	22371	12133	29441	13902	19240	19527	41805	19338	15088	19707
ENSMUSG00000006335	Tfpt	554	902	993	456	567	360	573	239	607	595	383	374	618	663	484	498	775	803	654	680	796	558	878	1080	748	434	383	772	586	349	396	663	651	705	752	772	258	291	545	357	887	301	416	466	973	458	338	392
ENSMUSG00000006342	Susd2	69	80	72	27	27	19	32	60	39	30	28	23	42	41	26	20	26	29	33	56	38	24	46	52	45	30	25	60	25	23	34	18	26	33	47	113	21	33	118	15	51	36	25	34	155	52	59	92
ENSMUSG00000006344	Ggt5	2	3	1	0	0	0	0	4	4	2	2	0	3	5	5	0	0	0	1	0	4	0	1	13	10	13	10	2	2	2	3	2	2	5	3	17	8	5	6	1	6	0	0	1	12	5	3	2
ENSMUSG00000006345	Ggt1	69	131	146	72	64	61	120	18	88	82	98	102	113	83	139	128	103	109	110	134	91	62	89	16	12	17	11	63	47	69	81	6	7	8	7	78	20	24	99	79	211	48	78	72	35	17	11	38
ENSMUSG00000006356	Crip2	1327	1007	901	410	487	364	644	696	611	454	494	398	608	649	538	482	598	642	646	874	865	482	858	1278	778	570	579	648	437	360	451	578	507	677	765	952	291	379	1014	285	734	323	386	420	1162	535	447	743
ENSMUSG00000006360	Crip1	99	164	224	101	88	48	81	40	142	137	78	90	101	198	100	98	81	121	85	56	128	85	111	297	173	132	126	111	149	64	95	120	102	91	101	136	57	41	91	79	183	54	89	79	175	57	62	106
ENSMUSG00000006362	Cbfa2t3	52	46	34	26	37	21	24	18	43	21	20	19	28	28	17	24	28	29	15	39	54	28	53	83	48	34	30	51	27	26	18	34	35	67	70	77	24	24	45	12	44	33	28	35	38	18	10	34
ENSMUSG00000006369	Fbln1	3708	2543	2434	1125	1324	862	1515	1363	1214	895	732	622	827	1320	539	435	1021	1091	1052	1230	1240	795	1350	3568	1858	1255	1317	1575	1318	635	829	1379	1355	1962	2151	1002	236	247	1743	258	864	341	433	499	1313	603	471	4698
ENSMUSG00000006373	Pgrmc1	8483	9955	9851	4648	5050	3964	5492	3651	7947	5227	4204	4229	6966	6509	5327	5544	7618	8268	7909	8365	8120	5430	9073	10719	5393	3742	3806	8441	6313	4717	5545	5186	4873	6326	6221	7846	2460	2896	7693	3813	7860	3787	5240	5006	10009	4681	3658	5498
ENSMUSG00000006378	Gcat	2961	2871	3795	2160	2443	1466	2364	1094	2747	2330	1714	1832	2312	2871	1964	1912	2706	2714	2181	2078	3371	2114	3468	8060	4319	3301	3158	2633	2733	1441	1836	3368	3026	3260	3220	3563	1095	1314	2454	1233	3214	1106	1441	1617	4037	1994	1461	2381
ENSMUSG00000006386	Tek	16	32	36	8	13	16	16	13	25	21	18	13	20	21	14	12	12	19	10	27	31	20	27	42	30	20	19	25	37	21	15	21	16	15	25	29	12	12	13	18	30	12	17	23	81	45	34	19
ENSMUSG00000006389	Mpl	1	1	0	0	0	1	1	0	0	1	0	0	0	1	0	0	0	0	1	1	0	1	1	2	0	0	0	0	0	0	0	1	0	2	0	0	0	0	1	0	0	0	0	0	0	0	0	0
ENSMUSG00000006390	Elovl1	575	738	840	370	378	306	402	166	385	418	297	323	436	534	283	315	549	555	506	499	593	398	691	881	635	406	410	672	478	334	359	605	594	652	656	1040	263	423	429	184	608	268	326	308	757	320	289	495
ENSMUSG00000006392	Med8	3040	3398	3302	1633	1828	1327	1837	1163	2146	1555	1189	1250	2215	2010	1432	1522	2319	2689	2315	2555	2667	1689	2856	3049	1706	1220	1184	2558	1761	1287	1499	1706	1644	1965	2189	2071	664	883	2504	1053	2350	1062	1629	1709	2906	1275	987	2009
ENSMUSG00000006395	Hyi	325	407	396	210	261	172	235	148	346	254	235	204	261	298	218	229	298	284	265	315	316	180	267	814	363	309	337	313	337	187	269	283	279	366	344	452	85	138	311	135	353	106	145	144	295	167	93	206
ENSMUSG00000006398	Cdc20	6795	9695	8630	4402	4978	3367	5572	2771	5074	4333	3908	3640	5308	4899	4066	4083	6298	6517	6289	7223	7084	4250	7265	8535	4561	3502	3526	6421	4648	3227	4109	4489	4552	5579	6124	6876	1959	2504	5872	2344	6502	2808	3524	3707	6572	3172	2595	7225
ENSMUSG00000006403	Adamts4	59	85	62	18	22	25	40	26	33	13	14	16	13	42	20	21	19	28	23	29	27	13	19	120	47	22	25	16	34	12	15	30	34	51	35	96	21	18	31	4	23	8	12	12	67	37	26	153
ENSMUSG00000006411	Pvrl4	12	17	15	10	4	7	6	2	8	6	5	3	7	10	4	9	6	4	8	12	16	3	10	23	6	8	9	12	8	9	7	8	11	11	15	14	4	2	6	5	10	7	8	8	16	10	7	23
ENSMUSG00000006412	Pfdn2	3171	4773	4954	2251	2533	1793	2706	1287	3362	2575	1838	1856	2611	3274	2066	2146	3138	3395	2930	3255	3689	2313	3723	7046	3362	2266	2408	3127	3008	1834	2070	2681	2711	3240	3291	3345	1023	1210	2861	1853	3769	1235	1738	1792	3682	1827	1393	2338
ENSMUSG00000006418	Rnf114	4258	7029	7631	3635	4040	2937	4388	2000	5505	4648	3404	3398	5899	5399	3959	4095	5562	6244	5320	6108	6940	3860	6844	8631	5679	3884	3600	7118	5039	3387	3902	4757	4940	5979	6276	6082	1859	2362	4586	2100	6896	2566	3470	3751	8401	4029	3171	3330
ENSMUSG00000006423	C330007P06Rik	1984	2009	2250	895	938	862	1044	864	1723	1178	887	840	1636	1635	1002	1070	1288	1540	1355	1394	1686	1107	1751	2818	1403	984	994	1920	1555	1015	1170	975	989	1297	1322	1486	460	504	1762	846	1781	715	1084	1091	1653	793	590	1071
ENSMUSG00000006435	Neurl1a	275	347	300	213	251	125	238	130	228	139	189	148	186	215	197	213	224	250	178	291	348	199	290	416	269	213	200	238	217	177	222	202	184	243	296	803	180	188	233	71	252	117	137	162	386	167	128	386
ENSMUSG00000006442	Srm	4061	3458	3449	1547	1712	1250	2214	1389	2137	1513	1653	1519	1554	1827	1562	1463	1868	2129	2201	2440	1660	1109	1767	4244	2180	1975	2015	2011	1535	1390	1594	1779	1628	2466	2741	1561	416	526	2965	859	2050	759	992	1069	2026	996	766	3954
ENSMUSG00000006445	Epha2	88	109	135	74	73	42	109	81	133	95	117	96	113	147	100	121	107	143	145	193	189	140	199	303	216	162	173	239	143	138	186	109	101	233	291	171	57	66	190	99	243	113	136	144	980	483	394	928
ENSMUSG00000006456	Rbm14	3170	3635	2938	1430	1524	1064	1841	1491	1917	1527	1379	1222	2073	1841	1304	1411	1906	2242	2368	2816	2372	1509	2413	2523	1570	1156	1114	2517	1537	1200	1515	1337	1243	1958	2013	2147	557	629	2436	741	2180	999	1220	1368	2384	1085	908	2569
ENSMUSG00000006457	Actn3	802	2309	1943	735	812	496	838	159	508	508	301	348	525	710	314	306	509	530	428	439	274	219	281	2635	1708	941	913	742	952	334	390	723	794	946	943	803	189	238	275	107	395	102	166	144	661	293	265	964
ENSMUSG00000006462	A530013C23Rik	2	0	1	0	0	0	0	0	0	1	0	0	1	0	0	0	0	0	0	0	0	0	1	0	0	0	0	0	0	0	0	0	0	0	2	1	0	0	0	0	0	0	1	0	0	0	0	0
ENSMUSG00000006463	Zdhhc24	488	780	769	330	295	205	300	243	489	415	288	269	521	475	311	350	381	415	366	488	495	276	451	878	544	334	307	577	401	235	322	291	328	418	444	600	166	174	451	184	612	183	284	257	617	300	227	363
ENSMUSG00000006464	Bbs1	1193	1602	1246	501	505	408	582	553	784	631	440	424	973	768	482	531	690	890	889	1076	998	661	971	1161	709	431	415	1159	649	436	586	547	599	728	811	1105	325	350	997	327	1034	438	560	625	964	478	336	728
ENSMUSG00000006469	Slc34a3	1	4	5	1	0	0	2	1	2	2	2	3	2	4	11	1	4	2	3	1	3	5	10	3	5	3	3	0	7	3	1	0	1	0	3	9	0	2	1	1	5	2	4	3	4	2	5	5
ENSMUSG00000006471	Ndor1	1653	1628	1310	512	556	440	748	794	827	555	591	504	830	843	580	596	543	773	754	975	961	551	789	1164	630	423	535	1141	630	518	683	421	475	624	763	879	232	253	1351	335	928	311	424	412	727	367	274	1327
ENSMUSG00000006476	Nelf	1249	1549	1410	754	734	502	887	730	1256	989	928	809	1175	1098	999	1030	815	1007	770	1188	1619	854	1347	2380	1294	1090	1122	1633	1087	915	1237	657	748	1113	1276	1847	478	512	1409	548	1629	467	601	663	1434	710	571	657
ENSMUSG00000006488	Prl7a1	0	0	0	0	0	0	0	0	0	0	0	0	0	0	0	1	0	1	0	1	0	0	0	0	0	0	0	0	1	0	0	0	0	0	0	0	0	0	0	0	0	0	0	0	0	0	0	0
ENSMUSG00000006490	Prl8a9	0	1	1	0	0	0	0	0	0	0	0	0	1	0	0	0	0	0	0	0	0	0	0	0	0	0	1	0	1	0	1	0	0	0	0	0	0	0	0	0	1	0	0	0	0	0	0	0
ENSMUSG00000006494	Pdk1	3775	7460	9300	4573	4711	3073	4138	2320	6967	5318	4151	3494	4141	6300	3679	3799	5825	6485	4393	4476	6705	4639	7072	16886	9228	6300	5553	5091	6273	3010	3607	6288	6866	7495	7186	10421	3253	3494	5147	1713	6617	2476	3291	3384	9257	4473	3188	1808
ENSMUSG00000006498	Ptbp1	19586	26346	25972	9677	10816	8046	12931	7732	11874	10779	8785	8808	15845	12257	9857	9920	15381	16338	17705	18816	17679	11726	20882	19977	12480	8760	9295	20146	11776	8892	10396	11774	11503	15579	16474	19076	5492	7110	16061	5894	15394	7190	9551	10707	18313	8593	7011	16832
ENSMUSG00000006517	Mvd	2003	3152	3502	1390	1641	965	1610	722	1542	1650	1167	1076	1434	2004	1084	1091	1959	1950	1848	2085	2154	1302	2353	2930	2263	1241	1276	1797	1904	831	1046	1631	1663	2147	2313	1899	439	566	1450	669	2209	821	1037	1185	3102	1453	1161	2280
ENSMUSG00000006519	Cyba	212	305	372	196	234	155	228	80	210	188	180	228	162	280	202	193	256	238	191	247	281	170	306	594	317	307	329	222	277	171	198	286	249	316	280	653	162	197	160	108	261	90	141	148	318	145	125	255
ENSMUSG00000006522	Itih3	0	0	0	0	0	0	0	0	0	2	1	0	0	1	0	1	0	0	0	1	1	0	0	3	6	2	3	1	0	0	0	3	4	0	1	0	0	1	1	0	0	0	1	1	0	0	1	0
ENSMUSG00000006526	Tmem110	701	1067	973	502	510	379	574	306	612	504	390	381	590	670	423	487	591	701	628	693	728	482	807	900	499	360	369	780	569	418	449	440	436	616	620	681	195	238	601	270	772	291	366	415	808	360	339	726
ENSMUSG00000006527	Sfmbt1	2308	2784	2529	900	888	788	1016	1018	1667	1121	874	849	1812	1460	898	1126	1214	1521	1584	1819	1665	1113	1767	2089	1250	735	804	2189	1309	925	1117	793	924	1251	1348	1545	455	462	2010	659	1743	674	957	1023	1736	797	617	1485
ENSMUSG00000006529	Itih1	0	0	0	1	0	0	0	0	0	0	0	0	0	0	0	0	0	0	0	0	0	0	0	0	0	0	0	0	0	0	0	0	0	0	0	0	0	1	0	0	0	0	0	0	0	0	0	0
ENSMUSG00000006538	Ihh	9	7	12	6	8	9	3	4	6	6	11	5	8	8	1	5	2	11	16	15	20	15	29	4	7	8	4	6	4	2	1	1	3	1	2	225	45	61	6	2	9	1	5	4	15	2	2	9
ENSMUSG00000006542	Prkag3	3	4	3	1	1	1	1	0	0	1	0	0	0	6	0	1	0	0	2	1	1	0	0	5	3	0	0	1	0	0	1	0	2	3	0	1	0	0	0	0	1	0	1	0	2	0	0	0
ENSMUSG00000006546	Cryba2	0	0	0	0	0	0	0	0	0	0	0	0	0	0	0	0	0	0	0	0	0	0	1	1	2	0	1	1	0	0	0	1	0	0	0	4	0	1	0	0	1	0	0	0	1	0	0	1
ENSMUSG00000006567	Atp7b	327	461	457	216	219	130	210	146	286	238	185	135	266	277	139	132	170	235	141	231	355	203	322	718	421	215	204	258	243	111	167	232	250	286	259	512	163	159	263	69	314	111	136	160	405	210	124	406
ENSMUSG00000006570	Defb2	0	0	0	0	0	0	0	0	0	0	0	0	0	0	0	0	0	0	0	0	0	0	0	0	0	0	0	0	0	0	0	0	0	0	0	0	0	0	0	0	0	0	0	0	0	0	0	0
ENSMUSG00000006574	Slc4a1	0	2	8	0	1	0	0	0	1	0	3	3	1	2	3	0	0	1	0	1	3	2	1	1	1	1	1	2	2	1	0	3	0	4	5	5	3	2	1	0	2	4	1	3	1	0	0	2
ENSMUSG00000006575	Rundc3a	325	351	370	190	203	129	172	162	287	225	188	186	309	218	220	227	290	301	258	351	377	232	334	744	422	364	386	442	253	228	304	367	357	526	542	554	126	129	357	170	399	191	206	246	597	280	202	439
ENSMUSG00000006576	Slc4a3	682	828	610	316	285	223	430	376	469	309	317	255	522	448	310	367	259	391	295	512	509	327	422	753	366	321	309	668	390	310	450	221	242	392	408	701	175	158	660	211	595	198	248	244	484	233	164	433
ENSMUSG00000006585	Cdt1	4482	4426	3647	2242	2481	1644	2718	1972	2633	2004	1846	1491	2261	2712	1701	1804	2355	2680	2279	3062	3387	2139	3304	3423	2131	1469	1476	2716	2114	1303	1845	1726	1812	2244	2586	2319	575	705	3269	905	2677	999	1280	1349	2055	997	755	3607
ENSMUSG00000006586	Runx1t1	45	72	53	34	26	29	28	32	42	38	44	26	83	39	32	34	52	68	46	78	78	56	76	58	45	28	34	54	23	28	46	27	35	21	25	58	15	12	58	23	73	58	79	76	72	54	24	70
ENSMUSG00000006587	Snai3	4	5	6	0	1	1	1	0	3	9	7	7	2	5	3	3	1	2	0	1	5	3	7	8	5	6	1	1	3	3	3	1	0	2	3	9	1	1	1	1	3	3	6	4	9	3	1	13
ENSMUSG00000006589	Aprt	4429	5462	6760	3993	4855	3112	4606	1614	4449	3859	2816	3040	3560	5260	3820	3592	5038	5029	4141	3848	5671	3753	5895	9012	5000	3979	3857	4200	4730	2846	3111	4457	3967	4708	4795	6436	1938	2330	3608	2302	5426	1781	2711	2898	5199	2427	1923	3197
ENSMUSG00000006599	Gtf2h1	4757	4054	4815	2048	2233	1758	2294	1721	3629	2447	1671	1747	2937	3387	2246	2237	2671	3045	2397	2557	3278	2124	3359	6617	2941	2246	2127	3581	3292	2225	2318	2086	1936	2422	2397	2727	851	952	3827	1731	3384	1266	1868	1902	2862	1363	1047	3482
ENSMUSG00000006611	Hfe	1	4	4	3	4	3	4	3	2	4	0	7	3	4	2	3	3	2	2	5	9	3	4	16	9	5	2	0	2	1	4	4	8	5	7	16	3	9	4	0	4	2	3	2	34	8	14	1
ENSMUSG00000006638	Abhd1	12	21	15	3	15	3	9	8	8	15	4	8	13	10	5	7	18	11	9	19	8	3	9	25	11	12	5	8	11	7	11	15	11	14	18	12	4	7	17	4	14	1	6	6	12	7	3	9
ENSMUSG00000006641	Slc5a6	744	626	579	213	249	193	283	256	382	261	244	239	295	327	236	234	276	302	300	334	300	205	326	884	503	400	405	363	256	228	268	256	290	346	375	497	142	162	558	108	333	132	163	171	404	210	175	455
ENSMUSG00000006642	Tcf23	0	0	0	0	0	0	0	1	0	0	0	0	1	0	0	0	1	0	0	0	1	2	0	0	1	0	0	2	0	0	0	0	0	0	0	0	0	1	0	1	1	0	0	0	1	0	0	0
ENSMUSG00000006649	Nphs1	6	28	34	3	2	5	4	5	3	17	3	2	7	7	2	2	0	0	5	4	14	6	15	27	16	5	8	10	7	1	3	4	10	2	2	30	13	11	9	2	13	6	4	9	16	13	7	9
ENSMUSG00000006651	Aplp1	350	585	627	351	335	186	331	258	423	339	345	316	437	417	343	348	551	580	401	564	685	400	623	2600	1454	1186	1139	574	382	283	361	1265	1356	1192	1207	3074	772	1003	422	159	594	280	377	401	2069	998	796	219
ENSMUSG00000006673	Qrich1	6658	7511	7188	2898	2978	2330	3334	2908	4479	3492	2761	2478	4852	4071	2813	3285	4139	4808	4819	5424	4655	3175	4911	7566	4185	2885	2817	5893	3839	2907	3541	3170	3214	4723	4975	4814	1304	1489	5734	1763	5118	1967	2826	2824	5807	2842	2106	6103
ENSMUSG00000006675	P4htm	83	161	207	101	112	63	111	44	100	110	110	75	135	91	87	123	73	123	85	124	189	117	179	323	190	124	191	220	118	98	115	113	128	182	203	348	94	89	101	52	202	74	96	92	187	101	82	99
ENSMUSG00000006676	Usp19	5755	6528	5090	2412	2513	1907	3144	2664	3267	2580	2370	2011	3805	3083	2308	2636	2876	3564	3203	4712	4323	2637	4038	5090	3003	2122	2201	4722	2845	2233	2781	2208	2277	3035	3445	5094	1299	1510	5044	1525	3989	1578	2008	2089	4304	2188	1635	5328
ENSMUSG00000006678	Pola1	8572	9180	10471	4608	4728	3993	4636	3239	9454	6110	3955	4098	6931	8229	4587	5068	6802	8224	6040	5945	7679	5225	8004	16626	7044	4772	4805	7820	8151	4776	5361	4991	4802	6104	5773	5628	1914	1900	7388	4695	8009	3128	4178	4220	6105	3019	2141	4691
ENSMUSG00000006699	Cdc42	16431	21115	24315	11613	12811	9226	12619	6432	19534	13469	9151	9905	15633	17380	11663	12071	18858	19682	16153	15476	19054	12617	21154	34985	17599	12142	12184	18523	17122	10749	11853	15494	14645	17561	15953	18648	6075	7175	13686	8803	19573	8477	11575	11353	22599	10897	8295	11311
ENSMUSG00000006705	Pknox1	1337	1768	1778	688	681	577	845	693	1325	1111	758	717	1365	1186	848	895	1063	1267	1225	1330	1395	891	1471	2399	1466	939	936	1567	1077	760	814	958	949	1322	1321	1707	505	580	1487	522	1674	670	904	902	2010	936	758	541
ENSMUSG00000006711	D130043K22Rik	13	25	28	4	5	5	9	7	15	11	6	6	16	13	12	8	10	11	11	21	11	10	7	24	9	13	10	11	5	5	7	6	9	13	13	18	6	7	31	7	19	4	6	7	15	5	4	10
ENSMUSG00000006715	Gmnn	4557	6031	7307	4624	5188	3641	4785	1728	6113	4275	3287	3190	4400	5492	3876	3880	5611	5874	4363	4282	6785	4370	6771	10659	4756	3688	3751	4896	5317	3227	3794	4170	4165	4488	4403	4742	1576	1757	3788	2825	5700	2140	2820	2757	4459	2079	1763	2914
ENSMUSG00000006717	Acot13	840	1195	1410	808	922	620	858	323	1225	927	831	923	1012	1167	1077	1052	1333	1401	892	858	1354	890	1459	3106	1550	1344	1284	1226	1389	1012	1228	1163	1238	1182	1038	1794	566	693	875	785	1531	510	778	916	1960	934	709	909
ENSMUSG00000006720	Zfp184	1582	1902	2121	1162	1193	971	1184	675	2058	1190	938	984	1617	1779	1236	1192	1486	1761	1268	1367	1635	1020	1708	3336	1516	1121	1027	1825	1786	1085	1311	1200	1149	1344	1301	1185	374	388	1561	993	1858	647	967	1052	1767	867	601	993
ENSMUSG00000006724	Cyp27b1	18	14	7	4	3	5	6	7	10	6	4	5	8	5	5	6	3	8	2	3	8	1	5	17	11	9	11	6	8	5	13	5	5	3	12	5	2	2	15	8	12	2	3	6	7	7	1	9
ENSMUSG00000006728	Cdk4	40949	52257	61093	33425	38898	25567	38602	17820	50871	38922	27307	29990	42389	50180	37640	37106	52993	54917	44095	45110	55178	35657	57496	90712	46307	34710	34672	52048	48434	31184	35259	43544	41241	45205	44814	47600	15121	18732	39407	24196	54785	20436	28963	30052	59709	28462	21791	25711
ENSMUSG00000006731	B4galnt1	599	824	654	410	442	309	492	257	460	381	313	292	462	471	360	376	425	503	429	492	528	365	540	534	345	201	235	498	380	278	356	280	263	383	408	485	119	152	484	180	547	182	231	258	792	382	280	400
ENSMUSG00000006732	Mettl1	1575	1762	1669	707	709	582	921	627	1139	784	733	648	1020	1113	801	788	826	899	965	1125	1004	613	995	2212	1081	833	872	1219	859	688	774	676	621	889	991	783	208	288	1156	480	1215	384	498	538	858	436	337	1227
ENSMUSG00000006736	Tspan31	1990	2702	2838	1370	1398	1085	1601	885	2309	1700	1307	1360	2053	1944	1611	1633	2182	2240	2057	2283	2319	1462	2571	3619	1974	1408	1375	2385	1913	1311	1608	1532	1595	1953	1983	2694	830	935	2061	1217	2563	1017	1248	1319	2725	1282	1063	1525
ENSMUSG00000006740	Kif5b	10655	9606	9956	3525	3433	2987	3952	4539	7780	5096	3325	3346	6804	6436	3655	4468	5202	6496	5855	6432	6821	4855	7584	14335	7274	4570	4180	7625	5863	4045	4821	4339	4626	6367	6405	8665	2634	2562	10208	3462	7552	3063	4271	4096	8741	4468	2983	6968
ENSMUSG00000006763	Saal1	2540	3164	3185	1534	1809	1182	1875	924	2529	1712	1420	1488	1850	2227	1523	1439	2306	2384	2137	2230	2416	1575	2486	4318	2170	1543	1566	2212	2078	1216	1556	1808	1723	2192	2163	1954	574	701	2021	1036	2397	944	1266	1272	2437	1132	892	1860
ENSMUSG00000006764	Tph2	0	2	0	0	0	0	0	1	0	1	0	1	0	2	0	0	2	1	1	0	1	0	0	1	0	1	1	0	0	0	0	2	12	13	6	1	1	0	0	1	0	3	2	1	1	0	0	2
ENSMUSG00000006777	Krt23	0	0	0	0	1	0	0	0	0	0	1	0	0	0	0	0	0	0	0	0	0	0	1	0	1	0	3	0	0	0	0	0	0	0	0	3	0	0	0	0	0	0	0	1	1	0	0	0
ENSMUSG00000006782	Cnp	213	433	351	205	230	171	240	94	255	264	167	163	295	284	180	185	344	377	304	321	373	197	345	572	333	216	222	432	281	194	240	317	336	462	500	391	117	142	175	113	339	145	212	203	756	330	274	288
ENSMUSG00000006784	Ttc25	81	125	130	60	63	49	64	29	105	71	44	38	81	96	58	52	92	103	78	101	132	78	137	256	110	73	62	95	85	43	40	85	93	125	110	156	46	46	86	30	97	35	47	65	170	73	75	82
ENSMUSG00000006800	Sulf2	8399	7290	6230	3400	3644	2945	4754	3638	3894	3285	3187	2574	4477	3965	2895	3018	3927	4418	4292	5729	6226	3915	6402	8815	5465	3565	3526	6135	4241	3035	3816	3900	3780	5314	5892	9229	2230	2679	5964	1831	5011	2121	2644	2872	6236	3122	2464	8256
ENSMUSG00000006818	Sod2	3323	3897	4438	1981	2134	1516	2227	1241	2899	2368	1602	1621	2485	2729	1888	2016	2553	2844	2320	2431	2879	1807	2834	5839	3136	2146	2151	2785	2603	1717	1911	2321	2219	2677	2820	2921	921	1069	2692	1247	3054	1069	1406	1488	2958	1333	1060	2430
ENSMUSG00000006850	Tmco6	984	1664	1670	800	1006	595	1024	381	999	924	730	638	885	1031	683	649	1038	1135	886	1001	1132	716	1175	1862	1106	855	768	1143	1060	574	692	912	985	1132	1195	1438	405	440	696	356	1197	387	554	556	1157	567	425	1003
ENSMUSG00000006906	Stambp	450	569	684	301	333	235	306	212	414	416	230	222	539	482	245	276	440	554	380	441	584	429	643	843	606	322	317	567	430	270	261	482	495	521	536	812	237	332	392	185	647	257	338	322	955	445	312	214
ENSMUSG00000006920	Ezh1	664	1114	1357	383	410	293	407	324	698	656	401	359	683	576	407	398	431	542	386	515	738	475	742	1430	839	577	537	867	593	370	425	416	460	633	663	1099	306	314	642	196	866	252	345	391	964	462	329	665
ENSMUSG00000006930	Hap1	2653	2964	2234	1022	1118	787	1328	1683	2046	1513	1360	1204	1975	1832	1412	1601	1488	1624	1531	2221	2148	1199	1795	2796	1480	1038	1115	2447	1635	1295	1733	893	967	1358	1624	1722	449	450	2637	959	2384	761	1037	1091	2082	1026	749	878
ENSMUSG00000006931	Leprel4	624	651	589	369	426	276	403	252	481	342	290	251	392	442	331	289	442	506	363	382	638	328	518	1725	790	651	574	484	463	244	331	524	557	648	697	888	236	304	461	204	501	183	207	243	762	374	281	443
ENSMUSG00000006932	Ctnnb1	61208	75801	77841	32845	32441	26693	36090	26180	66668	48797	36728	36517	58435	57970	44205	46189	50581	57304	53805	59697	57155	36314	57103	105973	53697	38209	37600	70064	57919	39182	47730	35593	35526	50320	50863	49591	14150	16512	56152	29262	69441	22835	30230	31681	60035	29177	21562	49538
ENSMUSG00000006941	Eif1b	2861	3527	3500	1761	1941	1405	2066	1401	2951	2027	1808	1788	2428	2408	2045	1969	2622	2957	2507	2754	2912	1878	2845	5311	2464	2000	2028	2489	2030	1481	1864	1777	1807	2169	2202	2770	760	924	2817	1274	2959	1136	1577	1568	3032	1433	1100	1797
ENSMUSG00000006948	Klk4	0	0	1	0	1	0	0	1	0	0	0	0	0	0	1	0	0	1	0	0	2	0	0	2	0	1	0	0	0	1	1	0	1	0	1	1	1	2	0	0	0	1	0	0	0	1	0	5
ENSMUSG00000006958	Chrd	103	84	93	24	41	27	39	80	81	56	32	42	74	62	41	38	33	44	38	63	74	37	48	198	93	79	61	75	42	39	47	37	43	57	78	145	26	33	93	21	88	23	36	33	186	91	81	64
ENSMUSG00000006998	Psmd2	15098	19947	20880	8237	8394	6637	9712	6056	13175	11112	7650	8422	13573	12530	9866	9802	14057	14462	14658	14759	13095	8834	14259	21431	13035	8533	8613	16373	11623	8440	9395	10026	9718	13390	13154	12160	3592	4423	14181	6034	15992	5859	7871	8269	16490	7680	5764	9823
ENSMUSG00000007021	Syngr3	128	149	112	44	55	39	59	51	75	57	50	54	71	82	68	73	65	81	72	87	77	58	81	99	57	44	46	75	38	43	51	35	49	51	57	75	23	31	115	22	85	33	39	54	101	43	38	181
ENSMUSG00000007029	Vars	14646	10165	7628	6086	7222	4825	8238	6355	6027	4870	5184	4424	5339	6386	4729	4917	7106	7946	6526	8573	9031	5773	9206	11546	5741	4762	5163	6210	5081	4005	4947	6104	5718	7060	7872	7353	1923	2270	10886	2709	6547	3194	3976	4274	8103	3994	3044	10366
ENSMUSG00000007030	Vwa7	59	32	33	3	4	8	6	32	24	18	12	5	16	23	9	13	5	15	7	19	23	8	12	63	21	26	14	33	19	15	17	9	7	17	18	19	6	2	52	10	16	4	11	6	12	9	9	12
ENSMUSG00000007033	Hspa1l	71	65	53	24	19	25	30	31	40	35	39	25	42	33	27	24	20	25	34	45	43	22	31	96	38	33	41	53	29	22	28	21	25	36	38	42	11	14	59	14	50	14	30	17	41	28	18	19
ENSMUSG00000007034	Slc44a4	1	6	19	4	2	3	1	0	3	8	3	11	2	4	3	3	2	5	3	0	8	8	7	14	7	9	5	1	12	2	3	3	3	2	4	19	7	2	5	3	13	10	7	6	14	5	4	6
ENSMUSG00000007035	Msh5	159	234	168	110	80	67	84	100	156	129	107	66	143	162	95	101	64	129	91	143	185	132	150	389	184	147	147	195	118	66	104	78	100	131	157	205	65	35	238	55	191	56	85	80	157	72	63	95
ENSMUSG00000007036	Abhd16a	940	1144	1078	500	571	444	701	423	836	676	576	584	870	723	696	745	721	863	764	915	977	581	887	1681	999	731	769	1151	747	599	723	635	685	889	922	1212	340	387	950	367	1132	360	485	536	1079	564	374	527
ENSMUSG00000007038	Neu1	1654	1631	1669	596	722	544	852	712	1190	805	851	792	953	964	869	821	651	732	724	920	1018	599	894	3153	1468	1234	1245	1328	1070	849	1090	685	701	1104	1184	1836	468	527	1395	450	1326	372	424	492	1285	623	475	1090
ENSMUSG00000007039	Ddah2	3983	7491	6994	3524	4080	2783	4457	2392	5607	4842	3577	3442	5386	5918	4122	4412	6792	7110	6470	7469	7171	4429	6962	10840	6399	4105	3815	6611	5237	3283	4142	5540	5585	6769	6826	7370	2254	2379	4612	2727	7243	2630	3549	3730	10197	4955	3930	2190
ENSMUSG00000007041	Clic1	3694	5632	6414	3453	4086	2659	3857	1637	5302	4380	3134	2919	4238	5648	3615	3501	4757	5090	3801	4158	6567	3861	6387	12677	6804	5047	4778	5097	5442	3048	3721	5365	5199	5970	5873	9273	2884	3326	3554	2307	6464	2134	2928	2977	9196	4308	3335	3111
ENSMUSG00000007050	Lsm2	3162	3339	3060	1726	1929	1406	2209	1283	2293	1603	1598	1384	1903	2212	1522	1655	1898	2213	1966	2282	2472	1405	2491	3747	1836	1524	1450	2193	1937	1356	1694	1504	1462	1924	2180	1701	471	567	2540	1012	2544	902	1189	1255	2071	998	740	2427
ENSMUSG00000007080	Pole	6544	9925	9000	2590	2510	1958	2690	2740	4448	3609	2465	2369	5693	3891	2361	2804	2891	3947	3752	4454	4433	2728	4238	5994	3821	2289	2190	6395	3423	2309	2807	2143	2341	3521	4098	2883	726	841	5161	1434	5041	1625	2109	2276	3449	1715	1289	5078
ENSMUSG00000007097	Atp1a2	17	27	55	9	5	11	7	16	13	19	12	12	19	13	6	11	12	19	20	34	45	24	45	493	190	102	84	35	22	6	7	107	147	165	179	476	121	116	17	3	29	12	12	8	155	91	88	61
ENSMUSG00000007107	Atp1a4	0	0	1	0	0	0	1	0	0	2	1	0	0	0	0	2	0	0	0	1	0	0	0	2	3	2	1	0	1	1	1	0	0	1	2	7	1	0	0	1	0	0	0	0	0	0	1	0
ENSMUSG00000007122	Casq1	9	12	9	3	2	6	2	4	5	7	4	6	6	9	6	1	8	2	4	6	12	3	4	12	12	6	8	10	4	0	3	5	7	5	6	17	2	3	14	3	1	2	4	3	11	2	6	9
ENSMUSG00000007207	Stx1a	312	409	383	132	150	104	198	168	242	218	176	125	276	231	173	156	142	208	179	229	263	144	244	446	260	209	186	349	175	147	168	161	185	250	315	396	117	93	299	85	326	107	128	141	304	175	112	303
ENSMUSG00000007209	Ceacam9	0	1	2	0	1	0	1	1	0	0	0	1	1	1	1	2	1	3	1	0	0	3	2	3	0	2	0	1	4	0	1	3	0	1	0	0	0	0	0	1	0	1	0	0	2	1	0	1
ENSMUSG00000007216	Zfp775	486	567	445	244	315	223	381	217	353	278	227	231	330	366	248	259	427	409	409	435	466	273	469	746	378	272	334	399	329	240	276	371	354	486	456	531	131	144	382	152	386	134	212	227	448	223	174	350
ENSMUSG00000007279	Scube2	794	1379	1159	757	704	547	818	380	814	765	698	586	1206	610	581	674	1063	1349	987	1414	1698	1231	1657	101	147	125	115	847	387	399	453	40	64	32	30	74	33	27	1189	386	1269	577	726	739	238	95	76	1515
ENSMUSG00000007338	Mrpl49	2693	4049	4746	2413	2721	1836	2573	1070	3458	2559	1768	1658	2845	3241	2310	2304	2921	3186	2500	2587	3574	2109	3372	5631	3055	2000	1939	3500	3036	1872	2140	2066	2022	2261	2565	2915	943	1129	2622	1584	3721	1202	1571	1647	2888	1443	1076	2267
ENSMUSG00000007379	Dennd2c	56	66	153	26	19	19	23	26	54	76	56	40	85	55	33	40	20	29	34	29	102	50	130	85	72	57	38	89	56	23	40	17	24	30	31	109	29	41	44	25	100	47	83	81	119	58	47	83
ENSMUSG00000007411	Mark3	7010	7714	7137	3162	3353	2602	3957	3287	5836	3915	3415	3087	5396	5170	3779	4173	4209	5052	4524	5685	5909	3534	5605	7788	4254	3247	3299	6306	4607	3483	4412	2914	2998	4033	4322	5378	1579	1723	6784	2418	6202	2246	3026	3081	5480	2777	2096	4393
ENSMUSG00000007415	Gatad1	4865	5060	5220	2663	3057	2205	3324	2053	4181	2890	2416	2388	3552	3833	2816	2904	4114	4431	3864	4003	4721	2960	4993	6966	3862	2861	2784	4247	3799	2558	2912	3426	3306	4204	4234	4824	1481	1864	4285	1819	4475	1821	2504	2377	5104	2421	1996	3618
ENSMUSG00000007440	Pcdha10	520	533	554	183	180	100	184	308	306	274	153	134	409	262	159	178	296	301	283	303	421	285	436	620	511	260	254	507	221	189	213	302	290	409	408	442	128	126	477	123	372	237	300	289	957	497	332	443
ENSMUSG00000007457	2310003L06Rik	0	0	0	0	1	0	0	0	0	0	0	0	0	0	0	0	0	0	0	0	0	0	0	0	0	0	0	0	0	0	0	0	0	0	0	0	0	0	0	0	0	0	0	0	0	0	0	0
ENSMUSG00000007458	M6pr	4938	5573	5965	2412	2701	1974	2952	2059	4580	3185	2416	2519	3624	3885	2962	2942	3941	3907	3926	3907	3713	2434	4032	8416	4084	3130	2840	4421	3987	2613	2975	3009	2983	3826	3848	4275	1230	1511	4533	2064	4504	1666	2333	2335	4889	2386	1726	3517
ENSMUSG00000007476	Lrrc8a	1143	958	818	458	487	371	598	480	566	497	417	373	617	593	433	443	534	687	569	794	722	493	692	972	587	375	396	639	547	421	541	400	410	529	666	795	229	216	910	265	655	261	345	361	823	435	296	936
ENSMUSG00000007480	Mc5r	3	16	4	4	2	4	1	2	7	3	1	1	8	2	2	3	3	3	4	3	5	1	6	8	7	6	3	6	3	1	1	8	14	2	3	31	7	18	4	4	4	4	2	4	0	0	1	3
ENSMUSG00000007564	Ppp2r1a	11581	17688	15172	7193	8236	5565	9163	5050	9553	8014	6973	6808	10845	9137	7394	7436	11678	12408	12696	14283	12373	7632	13699	14306	9570	6228	6497	13661	8349	6293	7608	8566	8170	11197	11547	11898	3199	4262	10590	4657	12519	5488	7076	7859	16358	7757	6306	9550
ENSMUSG00000007570	Fance	1664	1973	1912	1073	1157	829	1385	746	1585	1179	1023	989	1112	1562	1112	1099	1240	1357	1278	1401	1670	921	1454	3006	1477	1173	1148	1482	1468	931	1091	1134	1137	1419	1580	1727	439	450	1412	624	1738	535	684	758	1587	709	611	1215
ENSMUSG00000007589	Tinf2	2648	3688	3886	1834	1931	1483	2275	1167	2794	2105	1494	1483	2540	2539	1672	1782	2503	2835	2238	2639	3249	1999	3174	4156	2286	1441	1400	3049	2336	1413	1665	1758	1744	2282	2400	2149	685	759	2309	1193	3156	1237	1624	1556	2804	1324	1001	1913
ENSMUSG00000007591	Tssk4	50	38	23	17	19	15	9	31	36	21	19	16	34	36	21	23	25	15	15	31	39	15	31	57	28	24	28	49	38	22	23	15	27	31	32	41	8	7	60	20	54	15	23	23	42	36	11	11
ENSMUSG00000007594	Hapln4	180	144	112	39	46	27	40	52	41	37	33	31	56	67	32	41	33	39	21	35	34	19	25	180	91	54	52	52	41	25	32	27	43	59	73	66	17	21	77	22	49	8	22	19	48	20	9	309
ENSMUSG00000007603	Dus3l	1395	1648	1435	619	694	527	828	655	863	599	646	512	817	847	662	636	572	748	697	919	900	507	774	1607	776	634	703	1052	690	498	782	553	558	778	838	915	207	265	1312	379	1020	300	353	400	791	414	304	1134
ENSMUSG00000007610	Gtpbp3	1371	1643	1503	754	845	597	997	679	1002	812	665	610	982	1069	767	731	1022	1072	1027	1219	1336	833	1284	1909	1007	796	791	1179	935	696	795	794	736	1097	1171	1368	418	437	1251	504	1271	478	587	656	1294	646	474	1019
ENSMUSG00000007613	Tgfbr1	10689	14037	14444	5796	5397	4981	6010	5208	12453	8568	6091	5754	12130	10264	6410	8084	9422	11492	10626	11095	11703	7935	11795	18300	10118	6434	6095	14260	10370	7080	8471	7288	7979	10992	10828	10516	3356	3426	11669	5708	12740	5683	7639	7351	13620	6559	4633	5785
ENSMUSG00000007617	Homer1	2792	3083	3000	1230	1265	1015	1346	1220	2314	1485	1154	1123	1673	1993	1148	1310	1573	1820	1662	1896	2146	1372	2219	3991	1932	1266	1237	2170	1891	1145	1350	1361	1360	1800	1720	2141	632	671	2490	945	2076	870	1310	1091	2500	1252	896	2105
ENSMUSG00000007646	Rad51c	734	1303	1299	706	724	508	721	326	1263	824	557	508	853	889	611	596	1027	1124	911	953	1043	736	1141	1846	815	461	439	933	880	474	600	603	654	825	756	763	256	259	748	539	1196	442	654	645	1151	592	430	514
ENSMUSG00000007653	Gabrb2	73	46	35	18	12	7	17	40	51	19	11	8	31	34	13	9	33	39	39	34	26	24	21	120	32	27	25	20	14	9	12	18	38	35	27	51	14	9	36	17	35	15	21	15	40	26	16	29
ENSMUSG00000007655	Cav1	17	26	47	6	5	12	11	6	16	30	11	19	20	49	26	13	7	5	7	3	7	15	27	33	28	15	9	13	55	16	13	12	5	9	6	21	8	7	6	10	28	8	14	15	13	3	4	71
ENSMUSG00000007656	Arpp19	9016	10411	11631	5320	5802	4395	5795	3496	9187	6332	4302	4926	8089	8022	5648	5978	8728	9762	7674	7744	8996	5988	9433	14359	7139	5042	5248	9869	7734	5361	6227	6316	6269	7302	7221	7597	2554	2831	7565	4446	9388	3871	5406	5310	8688	4280	3191	5514
ENSMUSG00000007659	Bcl2l1	2630	2003	2024	810	968	741	1101	1098	1382	1207	909	895	1270	1387	873	999	1246	1317	1340	1504	2299	1427	2305	2062	1321	998	916	1892	1403	941	1135	1206	1088	1720	1729	2430	667	802	1768	569	1527	630	836	854	2957	1401	1117	1795
ENSMUSG00000007670	Khsrp	6375	5865	4983	2539	2700	2067	3279	2964	3009	2679	2324	1999	3323	3171	2119	2537	2506	3427	2957	4442	4170	2930	4490	5456	2964	2240	2347	3794	2739	2215	2828	2151	2310	3278	3609	4822	1285	1282	5957	1321	3772	1699	2118	2209	4125	2217	1552	5621
ENSMUSG00000007682	Dio2	0	4	2	0	1	0	1	0	2	1	1	1	2	1	1	0	0	3	3	1	2	3	0	3	3	3	2	4	2	1	2	1	0	0	0	0	0	2	3	1	2	1	2	1	3	2	1	0
ENSMUSG00000007721	Ccdc124	2200	3585	4007	1551	1864	1389	2226	1022	2597	2228	1714	1722	2174	2745	2227	2095	2603	2748	2561	2724	2678	1586	3079	4894	2440	2116	2119	2690	2549	1675	1988	1881	1833	2405	2393	2306	652	869	2284	1491	3111	1100	1351	1571	3123	1529	1219	1451
ENSMUSG00000007739	Cct4	30522	32479	37785	19561	21227	15012	20016	11406	28798	21217	15151	16060	23073	27865	19267	18414	28962	29298	23453	21647	28859	19918	31859	56140	28126	20658	20054	26000	27931	16439	18428	23813	22208	24652	23456	26285	8726	10427	25167	14896	28846	12158	16740	16471	31247	15257	11511	21375
ENSMUSG00000007777	0610009B22Rik	723	990	1154	746	843	539	786	262	1151	764	572	606	738	985	756	690	1042	1086	789	854	1117	775	1214	2385	1046	811	747	931	1020	660	739	1026	948	993	945	1284	422	513	662	691	1104	479	651	706	1297	645	455	477
ENSMUSG00000007783	Cpt1c	1416	2164	2045	791	886	670	988	667	1104	938	867	660	1196	993	692	746	679	824	790	1074	1423	865	1364	2457	1347	974	980	1169	821	572	645	505	555	912	1025	2082	473	565	1151	371	1459	449	575	635	1550	776	543	1799
ENSMUSG00000007805	Twist2	15	8	20	7	5	5	7	5	12	11	7	16	11	11	11	17	4	10	10	13	19	14	19	14	24	14	13	16	23	9	13	12	11	20	25	92	23	36	19	5	13	8	7	9	26	10	4	10
ENSMUSG00000007812	Zfp655	3039	2834	3409	1450	1429	1112	1461	1084	2476	1753	1208	1148	2063	2293	1473	1544	1994	2363	1801	1783	2476	1651	2589	4282	2218	1479	1500	2418	2327	1448	1591	1642	1612	1863	1930	2361	800	826	2384	1136	2537	1046	1579	1460	2596	1302	955	1936
ENSMUSG00000007815	Rhoa	8283	9570	9779	4678	5016	3579	5549	3537	6627	4687	4054	3799	5986	6007	4603	4707	6996	7463	6754	7229	8104	5131	8959	10983	5323	4235	4157	7592	5930	3874	4764	5406	5098	6508	6622	7416	2258	2844	6631	2894	7389	3369	4453	4275	8773	4101	3226	6039
ENSMUSG00000007817	Zmiz1	6370	4220	3132	2338	2459	1893	2713	3121	2827	2072	2125	1497	3095	3516	2030	2391	2080	3104	2016	3749	5005	3305	4872	3284	1900	1679	1504	5228	3220	2460	3241	1921	2288	3048	4003	5102	1434	1508	5157	1155	3962	2034	2462	2708	5647	2733	2063	6241
ENSMUSG00000007827	Ankrd26	3111	4503	4366	1250	1243	1129	1379	1219	2866	2082	1140	1075	2716	2437	1320	1460	1369	1907	1543	1769	2470	1652	2360	5152	2524	1502	1399	3228	2432	1461	1656	1219	1343	1982	2152	2701	822	794	2608	1062	2957	930	1212	1169	2264	1154	798	1717
ENSMUSG00000007833	Aldh16a1	1558	1765	1569	711	807	546	895	801	1013	878	817	704	1116	1016	857	849	939	1029	867	1115	1094	650	1042	2051	1042	875	930	1366	1003	749	953	792	769	982	1067	1362	324	400	1489	422	1275	419	505	529	1109	535	397	1223
ENSMUSG00000007836	Hnrnpa0	18968	22560	18270	11550	11740	9463	14645	9361	16854	10717	10761	9304	14472	14427	10198	12239	16817	18289	17796	22608	19083	12149	18103	21438	12469	9784	9575	17512	13150	10108	12982	11608	10772	15786	15388	14965	3976	4520	18514	7336	17601	7441	9906	8877	15378	8138	6140	15281
ENSMUSG00000007837	Prrg2	172	238	227	119	103	91	123	108	210	163	138	119	162	181	130	140	159	173	166	171	190	124	189	371	202	165	150	208	157	98	137	125	117	179	184	298	78	71	177	82	247	81	84	87	257	121	110	145
ENSMUSG00000007850	Hnrnph1	30502	46803	50768	20526	19700	16643	21403	13358	41657	26593	17339	17439	35250	33677	20039	24058	26595	31759	25284	29098	34941	21195	31838	66779	29647	20999	20793	40065	32339	21131	24442	19979	20381	26926	27194	27465	8780	8800	30038	20578	38816	13025	17057	17281	31687	15665	11391	21702
ENSMUSG00000007867	Ift43	674	1213	1171	518	614	465	637	255	657	519	324	329	748	588	397	391	846	908	746	811	1041	662	1018	1063	774	403	378	897	551	323	406	753	718	858	926	1087	380	443	638	284	876	412	546	575	1400	687	536	578
ENSMUSG00000007872	Id3	9737	8450	6973	3494	4160	3055	5045	4996	6795	3784	3019	2838	4309	6086	3242	3621	5467	6131	6470	6990	4891	2797	4632	9727	5461	4370	4629	4576	4099	2781	3268	4750	4601	5202	5612	6602	1956	2126	8370	2642	5574	1951	2717	2811	1576	657	623	1485
ENSMUSG00000007877	Tcap	8	9	8	5	7	1	5	6	5	6	1	1	5	6	3	5	3	9	2	3	8	4	1	19	8	8	7	5	3	4	3	6	3	5	4	10	2	0	6	3	6	3	4	1	2	2	2	3
ENSMUSG00000007880	Arid1a	14235	10880	7591	5021	5168	4081	6199	6637	6239	4387	4565	3597	6563	7061	4106	5045	4510	6504	4910	7764	9026	5885	8856	9190	4965	3965	3976	8599	5618	4367	5805	3893	4465	5373	6927	10519	2943	3152	10957	2763	7779	3290	4129	4439	8552	4436	3083	11741
ENSMUSG00000007888	Crlf1	10	8	10	2	1	3	2	5	2	4	2	2	4	8	3	1	4	4	3	1	8	7	7	10	5	4	4	7	2	3	3	2	3	3	4	6	2	4	7	0	11	2	4	2	11	4	2	15
ENSMUSG00000007891	Ctsd	6325	7755	8645	3843	4627	3151	4878	2299	5908	4998	4116	4540	5368	6104	5235	4725	5851	6101	5525	5655	6331	3788	6407	10168	6251	4679	4614	6790	6072	4256	4864	4782	4639	5636	5905	7777	2351	2891	5337	2688	7197	2620	3385	3686	8337	3950	3079	5836
ENSMUSG00000007892	Rplp1	11412	19925	24271	14695	17515	11225	16384	4421	20019	16354	10149	11082	15697	21080	13848	13170	24217	21787	18083	15856	22103	16903	25476	38818	19468	14782	14798	18887	18768	11586	13005	19771	16940	18254	17341	24654	7679	9019	11914	10617	21559	8541	11954	13269	25215	11874	9006	8956
ENSMUSG00000007907	Cabs1	0	0	0	0	0	0	0	0	0	0	0	0	0	0	0	0	0	0	0	0	0	0	0	0	0	0	0	0	0	0	0	0	0	0	0	0	0	0	0	0	0	0	0	0	0	0	0	0
ENSMUSG00000007908	Hmgcll1	108	181	146	99	84	79	108	32	158	89	68	75	110	132	115	128	132	155	151	142	227	159	250	322	129	95	84	113	119	81	94	89	94	153	160	339	95	101	67	82	170	91	143	126	237	116	88	216
ENSMUSG00000007944	Ttc9b	15	8	11	12	7	6	13	5	13	8	6	6	4	6	6	9	19	16	13	25	12	8	10	5	4	4	2	6	4	5	6	20	14	13	14	3	2	2	6	3	11	16	11	17	18	12	3	9
ENSMUSG00000007946	Phox2a	30	38	29	31	33	14	18	17	14	23	15	13	9	25	10	15	27	38	20	27	35	23	41	283	206	199	215	31	16	11	9	253	263	346	424	95	22	23	28	4	19	19	25	16	24	15	8	217
ENSMUSG00000007950	Abhd8	1405	1700	1563	900	1049	705	1278	731	1432	1124	1013	981	1131	1309	1100	1191	1462	1431	1429	1581	1590	1014	1524	2736	1533	1174	1234	1357	1256	886	1096	1216	1119	1476	1545	1952	487	587	1442	662	1581	582	812	777	1745	884	657	869
ENSMUSG00000007987	Rabl5	993	1296	1299	687	852	539	873	460	1292	794	653	672	909	1136	840	783	1202	1235	1001	1047	1276	739	1239	2168	1026	766	714	1128	950	634	717	900	853	945	974	1363	432	463	945	589	1196	445	583	681	1325	636	478	593
ENSMUSG00000007989	Fzd3	7216	5762	4908	2527	2348	2180	2723	3363	4557	2828	2539	2244	4519	3853	2743	3362	3346	4473	4274	4668	4280	2907	4481	7462	3506	2351	2208	4909	3270	2611	3205	2586	2880	3718	3979	4361	1580	1497	7369	2114	4464	1803	2545	2465	4478	2257	1604	2737
ENSMUSG00000008028	1700008O03Rik	66	100	97	54	46	24	45	33	49	40	40	42	64	41	34	47	33	42	43	62	67	44	57	234	101	111	116	75	58	55	40	36	64	65	80	134	36	37	72	26	84	19	31	23	98	43	43	51
ENSMUSG00000008035	Mid1ip1	646	591	579	307	354	211	328	289	432	321	261	232	358	391	242	255	434	438	448	512	572	349	590	956	550	365	348	371	309	151	190	422	455	506	589	592	148	196	431	161	441	213	254	245	730	375	281	760
ENSMUSG00000008036	Ap2s1	2849	4699	5235	2778	3431	2239	3413	1201	2869	2871	1942	2132	3442	3340	2594	2526	4741	4872	4235	4374	4951	3188	5542	4674	3353	2225	2395	4292	3228	2183	2220	3721	3547	3956	4062	4575	1425	1917	2745	1492	4060	2010	2857	3060	6123	2871	2203	2032
ENSMUSG00000008090	Fgfrl1	536	682	583	284	409	248	446	270	509	440	434	349	470	455	415	383	481	542	478	771	667	412	695	1070	708	562	515	788	467	413	544	657	699	808	966	1104	272	343	586	218	694	253	337	359	1275	622	491	281
ENSMUSG00000008129	4930432K21Rik	117	129	140	59	88	65	72	61	137	95	81	81	98	123	79	70	91	106	81	100	143	68	132	323	139	121	114	121	107	67	79	97	102	110	121	149	28	26	111	29	145	50	55	68	129	62	48	68
ENSMUSG00000008136	Fhl2	53	84	85	45	43	18	28	26	58	49	37	34	65	60	24	38	44	53	32	52	87	47	87	48	38	16	24	50	54	34	31	19	28	37	36	73	14	31	40	36	83	20	23	26	63	35	18	150
ENSMUSG00000008140	Emc10	2573	2764	2292	1610	1715	1307	2140	1224	1944	1392	1492	1333	1597	1744	1413	1327	2167	2278	2391	2905	2254	1457	2404	3045	1769	1369	1424	1983	1508	1235	1517	1598	1559	2240	2331	2388	609	754	2310	883	2143	928	1077	1153	2794	1306	1085	2375
ENSMUSG00000008153	Clstn3	460	787	594	318	350	209	376	221	312	192	207	186	237	341	188	204	368	369	377	402	241	127	274	573	362	263	257	284	285	153	191	227	279	324	408	568	141	171	308	100	283	105	131	186	459	227	147	824
ENSMUSG00000008167	Fbxw9	891	981	937	451	530	355	534	424	675	511	491	438	611	639	524	472	518	656	506	665	752	439	682	1481	706	583	571	735	537	397	509	420	441	597	600	1005	211	292	811	257	796	240	316	353	749	328	294	797
ENSMUSG00000008193	Spib	20	14	8	2	3	3	4	7	8	3	2	2	9	3	4	4	6	4	6	5	15	9	17	9	4	8	2	11	3	3	3	3	2	1	6	9	2	3	7	1	5	4	5	8	12	6	13	13
ENSMUSG00000008200	Fnbp4	5427	7766	7668	2860	2630	2135	3099	2755	5292	3897	3005	2532	5326	4733	2842	3465	3018	3957	3310	4147	5015	3066	4627	9353	5069	3297	3128	6030	4447	2937	3777	2627	3053	4193	4531	5178	1523	1482	5472	1938	5926	1989	2589	2679	5209	2730	1864	4015
ENSMUSG00000008206	Lass4	954	1392	1308	464	538	383	600	379	570	446	346	287	709	615	316	381	500	561	539	601	732	482	777	1132	771	409	356	641	499	286	320	390	478	622	692	1601	400	413	675	172	717	274	326	358	557	242	190	1073
ENSMUSG00000008226	Scrn3	700	1050	1256	543	490	424	536	284	929	695	527	486	776	807	541	556	679	752	615	606	887	622	904	1983	957	684	613	816	876	553	578	569	553	760	742	1195	360	415	625	383	975	313	475	518	1075	518	360	444
ENSMUSG00000008301	Phax	3205	4458	4931	2560	2602	2099	2724	1212	3803	2710	1750	2022	3274	3388	2457	2481	3741	3994	3214	3234	3885	2544	4128	5985	3118	2125	2022	3888	3365	2247	2536	2675	2374	2944	2787	3412	1078	1279	2894	2151	3837	1543	2291	2156	3855	1892	1400	2507
ENSMUSG00000008305	Tle1	2056	2262	1992	1108	1141	856	1408	1214	1997	1272	1127	1102	2021	1562	1327	1466	1696	2158	1870	2697	2184	1380	2296	814	614	359	385	1607	1010	821	1084	337	340	385	454	1329	366	401	2624	801	2054	952	1300	1203	722	337	297	1593
ENSMUSG00000008307	1700109H08Rik	59	70	57	31	28	18	21	33	38	32	19	21	41	42	26	24	30	23	20	28	32	28	47	90	46	32	32	47	31	22	31	24	24	30	40	52	12	9	65	19	55	18	12	16	54	26	8	56
ENSMUSG00000008318	Relt	275	432	368	219	246	180	232	98	296	234	196	166	234	317	197	166	210	231	160	281	307	183	269	643	332	276	261	305	269	163	194	215	219	306	342	386	84	114	239	116	281	108	122	133	282	149	97	158
ENSMUSG00000008333	Snrpb2	4658	6210	7570	4159	4720	3359	4526	1782	6790	4247	3166	3394	4849	5862	4196	4036	6136	6384	5002	4587	6300	3842	6603	12214	5235	3864	3636	5656	5648	3556	4143	4768	4583	4757	4531	5644	1726	2193	3960	3568	5996	2540	3805	3748	6387	3262	2543	3238
ENSMUSG00000008348	Ubc	494	271	292	278	290	235	325	210	266	187	214	196	406	315	191	243	238	417	221	393	261	396	355	571	529	191	153	222	232	200	255	202	328	230	266	484	163	196	389	166	401	168	298	179	428	310	182	476
ENSMUSG00000008373	Prpf31	5823	7758	8418	4496	5063	3791	5218	2374	5627	4799	2978	3625	5555	6141	4110	4040	6957	7022	5828	5887	6957	4585	7571	9266	5925	3581	3603	6586	5788	3430	3672	5522	5085	5796	6079	5313	1687	2163	5602	3016	7187	2654	3557	4024	7117	3462	2609	4325
ENSMUSG00000008384	Sertad1	227	424	483	270	285	197	298	113	339	293	216	235	289	401	295	261	360	411	330	345	372	216	396	601	334	254	239	319	330	186	248	267	236	304	315	653	187	233	245	144	424	130	215	212	524	210	194	127
ENSMUSG00000008393	Carhsp1	2497	4201	3991	1594	1719	1181	1881	1243	2783	2198	1864	1717	2731	2603	2082	2228	2320	2776	2527	2993	2971	1828	2974	7355	4467	3046	2805	3544	2411	1738	2287	2896	3034	4440	4538	4941	1403	1480	2307	1228	3253	1155	1572	1640	4455	2203	1662	2495
ENSMUSG00000008398	Elk3	64	68	70	27	18	23	31	28	52	51	20	26	60	49	43	44	37	36	43	58	89	46	83	132	71	45	35	68	58	31	39	40	49	48	53	108	30	35	58	15	70	26	32	31	64	41	22	134
ENSMUSG00000008429	Herpud2	1481	1344	1114	553	634	454	681	622	934	577	523	481	859	771	589	584	717	836	817	991	982	653	1076	1360	739	534	547	1055	699	555	701	587	590	785	821	1092	319	343	1258	376	939	454	614	601	1102	573	413	1187
ENSMUSG00000008435	Rdh13	2279	2274	2481	1247	1328	952	1376	926	2043	1418	1152	1174	1571	1618	1427	1441	1743	1929	1577	1785	1741	1053	1802	3906	1772	1388	1342	1884	1650	1218	1475	1364	1324	1554	1792	1638	507	589	1994	927	1966	610	938	984	1902	847	716	1245
ENSMUSG00000008438	Adam21	16	8	7	4	3	2	3	3	3	9	3	3	6	6	2	3	4	6	7	8	3	6	3	12	4	1	4	8	7	6	6	4	6	4	6	6	1	6	11	3	7	2	6	5	2	3	1	10
ENSMUSG00000008450	Nutf2	958	1216	1285	531	567	388	578	367	743	602	426	455	790	737	550	550	854	799	838	763	710	460	754	1054	593	409	353	949	653	499	535	536	552	606	628	651	193	251	800	403	931	302	482	447	903	440	281	590
ENSMUSG00000008461	Fut1	4	2	6	2	3	0	0	0	3	1	2	0	5	3	0	0	0	1	1	1	1	0	3	5	1	3	3	1	2	1	2	6	3	5	2	2	2	1	3	0	2	1	2	0	2	2	1	14
ENSMUSG00000008475	Arpc5	2791	3533	3520	1534	1727	1302	1872	1329	3195	1924	1530	1582	2399	2570	1930	1899	2623	2754	2661	2838	2546	1747	2856	4637	2352	1691	1721	2978	2475	1816	2197	1950	1859	2406	2336	3515	1012	1151	2571	1560	3024	1385	1837	1787	4818	2307	1714	2181
ENSMUSG00000008482	Rnf151	12	14	11	9	13	6	13	2	9	7	11	10	15	11	8	10	6	10	5	17	16	9	10	32	12	14	6	21	11	6	7	7	6	13	22	7	5	2	9	3	11	2	5	3	6	4	5	4
ENSMUSG00000008489	Elavl2	2060	2855	3432	1536	1607	1310	1659	1007	3653	2412	1658	1836	3426	3127	2365	2735	2892	3525	2654	3067	4446	3052	4653	4550	2328	1522	1458	3006	2539	1831	2086	1818	1774	1833	1861	2014	665	674	2483	2424	4459	2225	3066	2713	4068	2105	1501	1019
ENSMUSG00000008496	Pou2f2	62	95	73	39	49	37	48	81	92	53	47	44	101	71	63	76	80	104	62	142	210	125	161	235	181	107	113	180	53	71	111	181	153	214	222	504	159	127	178	46	203	123	164	154	1093	613	368	53
ENSMUSG00000008540	Mgst1	579	920	1088	780	933	576	816	230	1108	676	590	584	824	976	737	753	1079	1154	833	795	1175	759	1148	2345	1014	809	753	950	1043	647	785	1092	1063	956	950	1483	525	569	493	614	1049	448	664	649	1281	623	494	292
ENSMUSG00000008575	Nfib	16	13	11	4	4	1	4	10	8	12	9	10	23	10	22	18	9	12	5	12	27	22	24	71	57	47	36	28	18	18	28	17	23	29	41	90	21	34	31	11	30	18	28	30	107	61	55	36
ENSMUSG00000008590	Htr3b	1	5	4	3	2	2	2	0	2	2	2	0	0	3	1	1	6	3	2	1	4	0	2	9	2	6	5	1	1	1	0	4	3	0	4	0	0	0	1	1	2	1	3	1	4	1	0	3
ENSMUSG00000008601	Rab25	12	21	29	10	10	11	12	6	17	19	10	10	9	12	9	10	8	18	9	16	27	24	35	18	22	9	16	13	12	9	13	7	6	11	9	25	8	7	15	3	23	3	9	10	22	6	8	75
ENSMUSG00000008604	Ubqln4	7653	7926	6714	2992	3190	2386	3735	3325	4200	3349	3146	2721	4364	4177	2975	3141	3641	4160	4209	5388	5246	3227	5060	6666	3900	2819	2958	5501	3726	2791	3543	2657	2848	4069	4566	4623	1271	1390	6345	1737	5106	1917	2474	2563	5028	2485	1971	5937
ENSMUSG00000008658	Rbfox1	7	12	10	13	17	9	12	3	24	5	2	5	36	14	17	8	35	42	30	44	33	17	38	30	13	9	5	32	11	4	11	16	29	11	19	22	9	3	21	14	25	40	24	35	41	24	18	62
ENSMUSG00000008668	Rps18	9424	11486	17544	10113	9726	7982	11642	4068	15159	6964	7736	8338	7643	11779	9580	8849	15276	12449	10988	10024	11602	6736	15388	33000	12851	9573	10641	11164	11827	7635	8942	13700	12734	13201	12122	9962	2635	5117	8520	4800	11017	4878	5630	7161	12637	6320	2692	7525
ENSMUSG00000008682	Rpl10	3555	2514	3724	1927	3605	1375	2034	877	3200	1410	1450	1477	2495	2058	2443	1961	6548	3515	3111	1343	2126	1018	1946	9181	1901	2498	2475	2706	3070	1357	2289	2273	2664	2663	2176	1733	394	630	2579	1524	3006	552	876	1398	1659	1287	427	2151
ENSMUSG00000008683	Rps15a	9110	11215	14122	7600	8942	5763	7825	3303	11535	7264	5929	6407	8573	10417	7347	7160	13379	11093	9243	7762	11382	7007	12684	26142	11423	8338	8259	9994	9594	6013	7084	9996	9779	9033	8808	9908	3000	4528	8678	6333	10989	4601	6858	6522	12430	6268	4322	7177
ENSMUSG00000008690	Ncaph2	6219	11182	11977	6612	7572	4860	7747	2987	8589	7197	6320	6400	7319	8079	6691	6124	10081	10435	8443	8774	10214	6165	10625	14873	8599	6655	6531	8837	7512	4956	6053	8055	8099	9641	9548	9005	2544	3269	6679	3355	9623	3737	4850	5007	11204	5111	4021	4502
ENSMUSG00000008730	Hipk1	5218	4067	3865	1499	1415	1250	1640	2389	2531	1973	1516	1276	2920	2522	1476	1709	1903	2565	2331	3016	3212	2136	3265	4540	2678	1700	1667	3546	2336	1714	2027	1754	1949	2607	2950	3660	1114	991	4285	1057	2855	1384	1754	1678	3501	1744	1203	3479
ENSMUSG00000008734	Gprc5b	1270	1692	1624	889	908	633	969	693	1237	989	781	738	1049	1226	775	829	998	1138	1051	1233	1249	782	1279	979	674	428	430	1420	1124	724	942	710	753	1070	1133	865	256	296	1119	456	1334	455	569	654	1844	912	685	1095
ENSMUSG00000008763	Man1a2	5147	4966	4676	2095	1823	1727	2220	2118	3569	2318	1913	1685	3145	2950	2101	2337	2573	3202	3067	3306	3334	2137	3472	5606	3042	2120	2030	3490	3018	2227	2549	2141	2202	2612	2713	4357	1271	1372	4195	1451	3669	1547	2087	1906	3833	1795	1336	3463
ENSMUSG00000008789	Ceacam5	0	0	0	0	0	0	0	0	1	0	0	0	0	0	0	1	0	0	0	0	0	0	0	0	0	0	0	0	0	0	0	0	0	0	0	0	0	0	0	0	0	0	0	0	0	0	0	0
ENSMUSG00000008813	Tppp2	0	0	0	0	0	0	0	0	0	0	0	0	0	0	0	0	0	0	0	0	0	0	0	0	0	0	0	0	0	0	0	0	0	0	0	0	0	0	0	0	0	0	0	0	0	0	0	0
ENSMUSG00000008822	Acyp1	537	758	921	573	688	399	527	240	968	663	426	407	605	840	508	593	824	807	455	545	941	550	866	2695	1002	763	738	723	790	464	497	798	834	687	664	983	262	317	510	398	958	325	393	374	944	421	327	359
ENSMUSG00000008843	Cldn13	0	0	0	0	0	0	0	0	0	0	0	0	0	0	0	0	0	0	0	0	0	0	0	0	0	0	0	0	0	0	0	0	0	0	0	0	0	0	0	0	0	0	0	0	0	0	0	0
ENSMUSG00000008845	Cd163	0	1	5	0	0	0	0	0	1	0	0	2	1	1	1	0	0	0	0	0	1	0	0	0	0	0	0	0	2	0	3	0	0	0	0	0	1	0	0	0	1	0	0	1	6	0	0	0
ENSMUSG00000008855	Hdac5	2168	2606	2356	1218	1368	945	1527	1158	1631	1422	1196	1060	1434	1700	1203	1186	1573	1755	1585	1846	2070	1292	1918	3489	1851	1330	1342	1870	1500	1109	1373	1639	1665	2077	2069	3930	1001	1122	2017	639	1938	572	869	865	3177	1577	1157	2210
ENSMUSG00000008859	Rala	4667	5726	6354	2978	3279	2468	3402	1814	4707	3379	2367	2525	4200	4516	3134	3097	4825	5150	4240	4388	5102	3368	5173	8039	4341	2984	2862	4728	4194	2856	3142	3596	3560	3978	3747	4814	1560	1746	3991	2457	4793	2117	2989	2797	7016	3421	2456	2823
ENSMUSG00000008874	Clec3a	0	0	0	0	0	0	0	0	0	0	0	0	0	0	0	0	0	0	0	0	0	0	0	0	0	0	0	0	0	0	0	2	0	0	0	0	0	0	0	0	0	0	0	0	0	0	0	0
ENSMUSG00000008892	Vdac3	1870	2482	2745	1584	1758	1261	1700	809	2189	1667	1308	1391	1985	2295	1721	1644	2842	2744	2264	2139	2867	1943	3150	4719	2289	1726	1772	2477	2346	1445	1670	2331	2186	2416	2292	2501	786	972	1732	1384	2424	1250	1779	1684	3437	1630	1177	1282
ENSMUSG00000008932	Slc1a7	0	0	0	0	1	0	0	1	1	0	0	0	0	1	0	1	0	0	0	1	0	0	1	0	0	0	0	1	0	0	0	0	0	1	0	0	0	0	0	0	1	0	0	0	1	0	0	1
ENSMUSG00000008958	Vps72	3090	3364	3017	1803	2119	1479	2537	1398	2797	2016	1836	1818	2304	2604	2060	2149	3011	3090	3117	3326	3417	2036	3306	4646	2261	1822	1789	2905	2416	1718	2315	2301	2107	2876	2932	2916	761	981	3014	1429	3014	1273	1612	1700	3419	1712	1319	1969
ENSMUSG00000008976	Gabpa	5046	6259	6516	2461	2482	1953	2595	2117	4380	3039	2067	2053	4245	4041	2399	2622	3348	3949	3514	3779	4787	3167	4984	6537	3699	2210	2137	4797	3894	2480	2910	2409	2531	3280	3265	4439	1422	1513	4562	1891	4441	2003	2765	2548	4621	2139	1633	3607
ENSMUSG00000008999	Bmp7	1879	1409	1125	611	648	509	804	1031	1007	625	524	515	608	889	581	545	573	680	857	877	595	417	691	2740	1408	1002	1070	838	810	603	675	737	701	1183	1279	3052	742	795	1662	387	1021	312	436	495	634	319	213	1041
ENSMUSG00000009013	Dynll1	7195	11479	12386	8572	10036	6614	9578	2803	9442	7127	5539	6097	8940	9989	7052	7271	12994	14004	11081	10223	12623	8043	12848	13392	8644	5581	5289	10009	8729	6043	6507	9431	8134	9293	9298	12299	3836	4765	6649	5042	10464	4937	6987	7358	15013	7275	5354	5559
ENSMUSG00000009030	Pdcl	4089	5447	5789	2983	2969	2383	3022	1678	5310	3545	2514	2581	4319	4741	2989	3364	4430	5042	3742	3626	5198	3495	5232	10340	4421	3121	2963	4757	4493	2833	3234	3331	3195	3816	3507	5614	1849	2009	3748	2732	5291	1951	2753	2669	5560	2733	1979	3441
ENSMUSG00000009035	Tmem184b	1503	1482	1114	639	659	493	840	698	782	564	574	445	848	796	527	559	660	836	809	1131	1179	660	1141	1323	737	590	611	1063	697	562	655	573	532	805	946	1637	389	452	1203	342	993	453	504	558	1243	669	526	1062
ENSMUSG00000009047	Gm5965	0	0	0	0	0	0	0	0	0	0	0	0	0	0	0	0	0	0	0	0	0	0	0	0	0	0	0	0	0	0	0	0	0	0	0	0	0	0	0	0	0	0	0	0	0	0	0	0
ENSMUSG00000009070	Rtdr1	9	13	9	6	4	3	7	2	6	8	2	4	2	6	4	5	7	10	6	6	2	2	8	8	5	5	2	11	8	3	4	8	2	6	6	11	3	1	4	2	2	0	2	1	6	2	2	0
ENSMUSG00000009073	Nf2	5395	5176	4483	2105	2164	1733	2685	2586	3289	2518	2217	2056	2992	2915	2324	2303	3080	3350	3496	4323	3876	2457	4040	5445	2908	2133	2185	3766	2635	2124	2556	2381	2390	3414	3593	4229	1193	1225	4799	1507	3837	1533	2064	2184	5133	2478	1892	4999
ENSMUSG00000009075	Cabp7	8	16	27	8	9	7	16	7	13	17	8	3	15	16	6	5	7	14	8	14	27	23	19	20	14	13	16	17	18	5	5	15	16	16	24	47	11	15	16	2	20	15	22	15	20	11	11	431
ENSMUSG00000009076	Zmat5	416	662	725	407	519	340	460	216	613	550	337	354	479	617	435	418	656	675	522	546	799	438	679	1202	609	422	418	658	664	328	405	532	482	533	555	578	208	250	418	360	764	247	384	398	726	325	269	347
ENSMUSG00000009079	Ewsr1	14990	22318	22058	8348	8438	7163	9619	6909	13479	10775	7000	6599	15217	11826	7804	8952	11480	13287	12210	13754	14856	8997	14279	22813	12686	8068	8389	18081	11461	8113	8858	8928	9200	12962	13168	12209	3707	3996	15087	5244	16893	5636	7728	8590	15531	7580	5443	9743
ENSMUSG00000009090	Ap1b1	5408	7153	5861	2709	2895	2156	3417	2184	3013	2561	2533	2419	3919	2948	2588	2808	3691	4008	4128	4888	4392	2666	4930	4883	2920	2171	2348	5108	2938	2513	2949	2613	2627	3880	3952	3725	944	1188	4540	1484	4098	1940	2687	2689	3795	1728	1438	4462
ENSMUSG00000009092	Derl3	21	47	46	15	25	21	25	9	16	19	17	17	23	24	20	28	21	16	19	22	31	21	20	57	29	13	18	34	23	16	23	14	21	14	12	46	15	25	16	6	35	8	14	19	48	9	16	52
ENSMUSG00000009093	Gstt4	2	0	0	0	0	0	0	1	0	0	0	0	0	0	0	1	0	1	0	0	2	0	2	0	0	0	0	1	0	0	0	0	0	0	0	0	0	0	1	0	0	0	1	0	0	1	1	0
ENSMUSG00000009097	Tbx1	13	6	9	1	4	3	4	5	2	0	3	3	5	3	1	3	0	1	1	1	4	3	7	28	10	4	3	10	3	2	2	3	9	6	7	11	2	4	5	1	4	2	1	2	2	1	0	8
ENSMUSG00000009108	Gnat2	60	48	58	26	43	20	38	24	38	37	20	29	41	38	32	38	33	32	28	39	38	34	49	163	80	56	59	44	55	29	29	36	37	47	44	50	24	16	57	13	56	13	21	23	40	18	10	39
ENSMUSG00000009112	Bcl2l13	5900	7875	7245	2803	2904	2312	3416	2616	4882	3859	2981	2831	4853	4519	3124	3273	4298	4982	4983	5519	4542	2987	4914	7635	4530	3028	3021	5643	4183	2850	3481	3367	3385	4880	4875	4989	1367	1582	5365	2076	5439	1906	2484	2729	5196	2489	1925	4464
ENSMUSG00000009114	2610028H24Rik	2	4	2	1	0	0	3	0	4	0	1	0	3	3	2	1	2	1	3	0	2	2	6	5	11	5	3	0	5	2	1	1	2	1	2	2	1	2	2	1	1	0	3	1	4	0	1	3
ENSMUSG00000009115	1700027D21Rik	0	4	2	1	1	0	3	1	1	2	3	2	2	1	1	2	2	2	0	0	2	2	0	1	2	3	2	3	0	2	0	5	1	1	2	2	1	1	2	0	2	0	1	0	4	0	0	2
ENSMUSG00000009145	Dqx1	75	149	94	59	56	43	59	51	102	51	57	44	76	77	33	45	36	49	36	62	94	48	86	198	86	68	67	85	59	41	55	44	31	50	73	111	26	25	74	26	91	23	32	38	94	45	37	92
ENSMUSG00000009185	Ccl8	1	1	3	0	0	0	0	0	0	1	0	0	0	2	1	0	1	0	0	0	0	1	0	0	0	2	1	1	0	0	1	0	0	0	0	0	0	0	0	0	1	0	0	0	0	0	0	0
ENSMUSG00000009207	Lnp	2374	2534	2724	1082	1195	968	1338	964	1710	1172	780	750	1899	1572	756	1013	1607	1901	1449	1583	2344	1550	2398	2974	1718	983	939	2106	1426	860	1042	1457	1457	1841	1796	2165	759	754	1867	679	1889	1024	1436	1289	2589	1265	921	1433
ENSMUSG00000009210	2310007L24Rik	0	0	0	0	0	0	0	0	2	1	0	0	0	0	0	0	0	0	0	1	0	0	0	3	1	2	1	1	1	0	0	0	0	1	0	4	1	0	0	1	0	1	0	0	0	1	0	2
ENSMUSG00000009214	Tmem8c	0	0	0	0	0	0	0	0	0	1	0	1	2	0	1	0	2	1	1	2	1	1	3	8	6	5	8	0	0	0	0	8	3	2	4	6	2	4	0	0	2	2	2	1	1	0	0	0
ENSMUSG00000009216	Fam163b	59	97	88	55	54	29	41	15	24	25	22	24	40	22	36	28	18	34	15	30	37	26	34	118	65	56	51	34	28	26	35	27	30	49	51	70	15	13	27	10	44	22	18	25	33	14	7	209
ENSMUSG00000009246	Trpm5	8	10	15	4	7	2	11	6	7	3	4	3	10	3	3	3	4	5	5	4	9	3	13	9	7	0	5	4	2	2	5	3	2	5	5	19	6	2	8	6	13	6	3	3	5	3	3	3
ENSMUSG00000009248	Ascl2	15	18	23	12	9	7	10	5	12	6	5	11	8	6	5	5	9	9	6	10	4	5	20	26	22	9	9	5	9	3	3	5	3	12	6	19	7	10	10	5	9	6	5	8	9	8	7	22
ENSMUSG00000009281	Rarres2	3	3	3	0	0	0	1	0	1	3	0	2	0	2	3	3	0	0	1	2	1	2	2	12	7	1	2	4	3	4	4	1	0	1	3	5	0	1	3	2	4	0	1	2	1	3	1	0
ENSMUSG00000009291	Pttg1ip	1685	2573	2907	1210	1406	916	1433	783	1564	1480	992	969	1865	1602	1148	1084	1728	1963	1810	1827	2315	1466	2279	2700	1908	1095	1081	2317	1520	990	1055	1572	1594	1883	2003	2847	865	1031	1543	640	2162	902	1240	1255	2756	1233	1019	1343
ENSMUSG00000009292	Trpm2	17	39	37	13	16	7	14	2	12	15	7	3	10	12	4	8	13	8	7	12	10	7	24	47	19	18	17	11	12	11	7	15	20	19	18	26	6	10	4	3	8	6	6	9	11	5	10	20
ENSMUSG00000009293	Ube2g2	1638	2329	2309	1115	1267	926	1535	726	1814	1340	1140	1089	1509	1722	1344	1330	1512	1772	1649	1830	1992	1089	1845	2930	1493	1206	1140	1794	1518	1071	1323	1282	1177	1541	1733	1720	425	602	1612	889	2000	705	939	960	1767	887	684	1404
ENSMUSG00000009350	Mpo	0	0	1	0	0	0	0	0	0	0	0	0	0	0	0	0	0	0	0	0	0	0	0	0	0	0	0	0	0	0	0	0	0	0	0	0	0	0	0	1	1	1	0	0	0	0	0	0
ENSMUSG00000009356	Lpo	7	2	5	5	2	1	1	0	2	2	2	0	4	0	0	0	2	0	2	0	7	3	4	1	1	0	0	27	7	4	4	2	5	4	7	3	1	1	1	0	3	4	1	5	5	0	1	2
ENSMUSG00000009376	Met	1068	546	584	212	158	131	250	545	328	205	194	172	257	307	180	180	133	166	239	183	250	163	266	832	434	324	375	462	383	257	275	222	232	260	244	429	112	129	1098	72	234	80	101	92	113	61	41	595
ENSMUSG00000009378	Slc16a12	12	21	37	7	6	5	14	11	14	23	14	11	22	24	12	9	17	26	13	21	33	20	35	48	33	27	32	21	26	8	13	8	14	11	20	81	19	22	17	11	28	10	14	17	28	14	17	11
ENSMUSG00000009394	Syn2	14	29	17	10	6	16	6	8	12	12	11	7	12	18	11	12	15	19	11	16	18	12	21	34	16	12	12	15	7	10	12	14	18	14	16	27	3	5	14	9	19	15	17	13	19	12	4	17
ENSMUSG00000009406	Elk1	862	1013	896	320	333	237	396	410	511	420	378	296	542	493	346	371	430	504	523	589	545	355	562	969	577	376	374	713	474	343	391	347	364	503	538	761	247	241	665	240	594	223	276	308	699	358	287	769
ENSMUSG00000009418	Nav1	4600	4473	3092	2309	2159	1850	2816	1806	2192	1491	1888	1498	2508	2152	2120	2426	1685	2311	1861	2964	3152	1949	2996	1418	831	790	749	2724	1795	1884	2353	482	637	861	1029	1587	429	428	4208	1200	2991	1328	1608	1746	2625	1207	889	1573
ENSMUSG00000009470	Tnpo1	30669	32157	34523	12199	11359	9852	12289	11899	24492	17040	11442	10897	21178	22254	12812	15040	15670	19492	16985	17536	20959	13905	21364	47041	24034	15214	14238	24078	21148	13125	15319	14107	14894	18845	19154	25273	8453	8145	25018	9626	23408	8592	11781	10979	21495	10621	7341	21588
ENSMUSG00000009471	Myod1	2	2	1	2	0	0	2	0	1	0	0	0	0	0	0	0	1	1	0	2	2	0	1	1	1	0	1	0	1	1	0	0	1	0	0	2	0	0	0	0	0	1	0	0	1	0	0	4
ENSMUSG00000009487	Otog	2	5	0	0	2	0	1	2	0	0	2	0	2	1	0	2	1	1	1	1	2	2	1	4	0	0	2	1	2	0	0	0	1	0	1	5	1	0	0	1	1	1	3	1	5	1	0	19
ENSMUSG00000009535	Rnmt	5655	6027	6976	3287	3441	2627	3347	2297	5931	3903	2659	2748	4479	5459	3374	3357	4417	4908	3552	3666	5150	3354	5050	11999	5179	3676	3523	4971	5058	2977	3446	3687	3541	4238	4147	4767	1521	1659	4845	2743	5373	2058	2738	2679	5148	2630	1808	3850
ENSMUSG00000009545	Kcnq1	12	13	14	10	8	5	6	9	15	15	3	9	15	12	8	11	10	14	11	8	15	15	19	19	15	2	6	13	6	5	11	2	7	11	9	13	5	7	14	3	20	5	4	9	12	4	3	1
ENSMUSG00000009549	Srp14	3637	4759	5670	3555	4237	2925	3889	1444	5291	3700	2775	2999	3717	4731	3559	3505	4802	5371	3909	3853	5538	3391	5491	10176	4443	3738	3688	4420	4659	3109	3617	4179	3848	4101	4153	5528	1758	2149	3265	2548	5192	1991	2775	2887	5952	2942	2231	2102
ENSMUSG00000009551	6330409D20Rik	1	2	0	0	0	0	1	0	4	2	1	0	4	2	2	0	4	1	0	2	5	5	4	2	4	4	1	4	0	2	1	6	2	5	2	4	1	1	2	1	3	4	4	4	7	4	1	2
ENSMUSG00000009555	Cdk9	2028	2653	2103	1075	1167	850	1327	1019	1605	1182	1004	860	1364	1469	1021	1145	1414	1505	1406	1796	1718	1071	1632	2621	1450	1034	1030	1695	1304	909	1248	1023	1003	1380	1581	1956	492	578	1929	720	1750	583	767	859	1628	790	581	1722
ENSMUSG00000009563	Tor2a	1336	1715	1917	986	1114	815	1200	658	1418	1133	896	906	1251	1439	1086	1070	1442	1579	1318	1421	1796	1043	1693	3160	1607	1250	1219	1622	1325	988	1107	1449	1343	1599	1712	2051	624	742	1281	539	1692	601	841	933	2060	929	811	741
ENSMUSG00000009566	Fpgs	1285	1599	1596	727	903	607	946	497	936	784	742	655	842	923	676	676	760	930	799	952	1127	731	1168	1883	998	858	852	1035	859	626	783	695	750	1039	1135	1395	392	491	1086	351	1115	404	521	592	1212	593	495	1073
ENSMUSG00000009569	Mkl2	2113	1903	1515	679	686	555	769	878	1033	850	697	562	1325	1093	686	825	708	1004	907	1208	1434	974	1358	1695	974	685	641	1555	948	732	926	583	672	861	993	1748	486	451	1757	470	1250	551	766	726	1460	710	543	1443
ENSMUSG00000009575	Cbx5	60000	54309	56111	19750	19197	16588	21241	25004	40951	30871	21854	20865	39155	36476	21672	26296	26461	33792	29896	33043	35961	23783	34767	75921	37020	24931	23587	43344	33783	22875	26812	20376	21762	32188	33500	30854	9962	9142	50268	15502	42107	14023	18610	17902	39154	19335	13452	41250
ENSMUSG00000009580	Odam	0	0	0	0	0	0	0	0	0	0	0	0	0	0	0	0	0	0	0	0	0	0	0	0	0	0	0	0	0	0	0	0	0	0	0	0	0	0	0	0	0	0	0	0	0	0	0	0
ENSMUSG00000009585	Apobec3	201	480	617	176	181	123	192	50	180	146	131	109	174	264	125	137	131	127	147	144	259	157	252	203	192	105	109	259	234	104	133	78	77	120	131	309	110	84	77	60	205	83	141	151	445	196	159	461
ENSMUSG00000009588	St6galnac1	0	0	1	0	1	1	1	0	1	0	0	0	0	0	0	0	0	2	1	0	1	0	0	0	1	0	0	1	0	0	1	1	1	0	0	0	0	0	0	0	0	0	0	0	1	0	1	0
ENSMUSG00000009596	Taf7l	3	11	16	3	1	3	5	2	10	14	8	2	7	6	10	3	4	2	3	5	19	17	16	13	11	8	5	13	9	7	8	2	3	4	0	23	7	9	10	4	20	11	11	12	18	13	7	6
ENSMUSG00000009614	Sardh	3	1	4	1	0	0	2	0	2	1	0	1	2	1	0	1	0	1	0	1	3	1	2	9	3	10	5	1	0	0	2	0	1	2	2	12	0	0	2	3	3	1	2	4	2	1	0	2
ENSMUSG00000009621	Vav2	2486	2379	1855	1019	1101	809	1267	1295	1582	1050	1022	875	1408	1506	986	1051	1114	1350	1187	1667	1758	1093	1562	2505	1432	1022	1032	1822	1271	895	1280	985	1050	1536	1797	1688	424	481	2188	650	1640	631	821	802	1704	812	639	2206
ENSMUSG00000009628	Tex15	745	438	457	177	191	159	188	182	260	194	132	110	237	226	107	155	191	208	179	181	304	247	380	543	252	160	166	228	269	132	152	132	143	247	204	245	73	72	291	125	237	99	125	142	164	75	52	3136
ENSMUSG00000009630	Ppp2cb	3963	4263	4026	2024	2220	1705	2575	1548	3531	2286	1874	1880	2870	3004	2258	2280	3173	3567	3451	3711	3259	2068	3488	4819	2451	1801	1759	3367	2918	1957	2437	2455	2309	2989	3107	2914	826	1056	3349	1445	3294	1464	2069	1981	3803	1820	1434	3033
ENSMUSG00000009633	G0s2	80	80	94	73	95	53	90	28	78	96	48	50	78	113	52	62	85	114	52	54	115	55	124	663	225	141	143	105	111	51	48	242	212	184	223	284	71	82	63	33	103	29	63	47	44	26	21	107
ENSMUSG00000009640	Dmap1	1818	2532	2810	1489	1822	1222	1876	808	1943	1844	1152	1244	1948	2001	1597	1506	2138	2388	1788	2061	2393	1481	2443	3748	2313	1538	1537	2580	1971	1287	1466	1968	1886	2205	2409	2152	644	808	1824	923	2675	889	1193	1276	2651	1303	982	1269
ENSMUSG00000009646	Pla2g12b	2	1	4	3	6	4	4	1	3	1	0	3	2	5	0	1	6	6	9	11	4	8	13	2	3	0	4	2	0	0	0	8	1	4	4	5	6	6	2	3	6	0	2	1	2	2	0	1
ENSMUSG00000009647	Ccdc109a	804	788	684	315	305	258	385	361	468	370	278	250	512	409	285	323	398	489	444	556	489	303	511	749	405	267	316	520	371	275	309	291	312	453	451	504	122	162	717	195	533	221	294	298	502	254	183	573
ENSMUSG00000009654	Oit3	2	1	0	2	2	0	4	2	0	1	0	1	2	4	0	0	1	2	0	3	1	0	1	2	0	0	1	3	2	0	1	0	0	0	4	0	0	1	3	0	0	0	0	0	1	1	0	0
ENSMUSG00000009670	Tex11	19	15	32	3	3	4	5	12	17	20	18	24	16	24	20	12	6	10	7	11	24	18	34	20	9	8	7	12	16	19	19	1	1	3	1	20	4	15	56	23	37	23	26	24	28	14	12	2
ENSMUSG00000009681	Bcr	2643	1859	1286	778	879	640	962	1027	930	680	699	606	904	1049	679	859	813	1040	942	1207	1331	916	1346	1903	1065	828	889	1619	1060	981	1074	1056	1014	1333	1590	2220	602	702	1614	378	1061	515	619	649	1129	512	409	2095
ENSMUSG00000009687	Fxyd5	2	4	7	1	3	0	3	1	4	7	5	4	3	8	6	5	2	3	4	3	9	3	9	4	4	3	3	4	4	2	7	1	5	5	3	14	2	4	3	1	7	1	8	2	6	2	0	2
ENSMUSG00000009731	Kcnd1	201	290	226	61	96	47	83	93	106	94	82	73	130	121	74	87	68	81	69	75	104	56	96	274	165	91	111	158	97	77	109	70	64	102	110	136	30	33	186	39	167	53	69	63	164	95	64	293
ENSMUSG00000009733	Tfcp2	1101	1542	1401	562	575	442	643	564	1067	869	639	543	1041	959	627	751	697	851	830	1121	1130	762	1072	1820	1030	773	694	1239	896	595	727	627	642	985	1124	1307	365	364	1127	417	1244	487	601	652	1413	724	502	758
ENSMUSG00000009734	Pou6f2	20	11	8	4	11	2	6	10	7	2	0	1	6	5	2	3	8	2	6	8	4	3	9	7	5	3	3	8	7	5	4	5	4	3	2	4	0	0	10	3	6	5	6	3	34	13	7	86
ENSMUSG00000009739	Pou6f1	124	256	211	114	104	94	128	142	232	195	138	131	293	264	176	218	200	261	249	421	413	229	366	341	245	145	115	438	224	186	219	178	180	274	323	362	96	95	282	119	374	211	287	293	740	360	267	102
ENSMUSG00000009741	Ubp1	4602	4835	4082	1667	1584	1397	2017	2206	2816	1853	1706	1448	2958	2317	1589	1791	1754	2240	2241	2871	2916	1816	2570	4616	2415	1774	1795	3457	2162	1661	2114	1485	1537	2375	2606	2711	701	786	4112	1016	3101	1141	1447	1574	2977	1448	1128	3511
ENSMUSG00000009772	Nuak2	1792	2375	1965	933	1131	745	1069	685	1092	908	876	758	1157	1055	936	898	1059	1212	1111	1436	1414	839	1515	1505	877	634	638	1439	1058	822	1031	745	816	1157	1264	393	110	142	1158	501	1334	532	702	721	437	198	161	1614
ENSMUSG00000009828	Ick	2802	1985	1570	836	932	727	1069	1249	1387	880	768	685	1320	1280	912	1013	1129	1283	1311	1746	1400	991	1369	1913	984	706	661	1721	1120	903	1171	788	847	1071	1314	1194	357	360	2100	597	1351	608	913	870	1607	747	523	1882
ENSMUSG00000009863	Sdhb	5039	6486	7754	4944	6081	3955	5823	2142	6497	5219	4002	4496	5511	6576	5325	5057	7598	7915	5885	5715	8317	5175	8415	12250	6520	4962	4949	6552	6307	4279	4840	6378	5655	6137	6114	7172	2324	2782	4707	3487	7392	3081	4441	4498	8674	4212	3190	3599
ENSMUSG00000009876	Cox4i2	4	19	17	7	15	6	8	1	11	14	4	7	0	13	2	2	7	7	4	1	16	9	10	19	16	15	8	0	9	1	3	27	21	17	20	59	11	17	2	1	3	0	0	1	25	8	13	5
ENSMUSG00000009894	Snap47	3262	3631	4105	2391	2739	1890	2719	1311	3689	2642	2168	2275	2784	3534	2819	2734	3494	3814	2989	2849	3893	2341	3812	7786	3613	2885	2902	3287	3460	2427	2717	2913	2824	3302	3177	4086	1295	1622	3003	1748	4018	1407	1983	2081	4228	2012	1563	3013
ENSMUSG00000009900	Wnt3a	752	116	80	18	47	30	96	441	158	44	16	16	17	177	11	7	12	23	76	50	33	17	45	655	317	283	320	28	163	16	21	185	182	97	98	278	77	95	330	8	11	5	5	3	54	23	28	102
ENSMUSG00000009905	Kdsr	1392	1354	1415	479	583	457	611	549	855	650	434	398	732	806	535	526	496	606	525	611	739	442	732	2094	954	670	636	953	859	516	654	459	483	648	722	1050	285	283	932	319	859	293	375	387	862	414	291	1252
ENSMUSG00000009907	Vps4b	4889	6081	6687	2736	2550	2244	2753	2011	4651	3406	2121	2358	4436	4164	2691	3016	4101	4589	4085	4049	4991	3389	5061	7894	4457	2895	2769	5259	4381	2804	2957	3282	3398	4154	4094	5022	1659	1695	4301	2094	4973	2147	2772	2743	5282	2540	1912	3557
ENSMUSG00000009927	Rps25	5390	6018	7418	4727	6036	3796	5315	1897	6145	4806	3534	3910	4633	5716	4770	4442	9356	7199	5845	4726	5509	3422	6301	13132	5645	5138	4864	5546	5915	4013	4831	6220	5684	5217	5339	5224	1706	2037	3920	3545	5763	2115	3483	3391	6845	3109	2230	3400
ENSMUSG00000009941	Nxf2	7	15	13	10	12	7	14	1	20	11	10	5	10	20	11	15	7	11	6	9	28	16	24	45	15	7	7	10	14	8	14	17	12	9	16	30	8	9	8	8	20	10	5	6	25	8	11	4
ENSMUSG00000009995	Taz	1884	2402	2522	1081	1152	795	1124	856	2223	1474	1209	1096	1810	1810	1300	1295	1192	1354	1037	1325	1950	1066	1652	4499	2160	1450	1435	2159	1719	1112	1355	976	1055	1314	1564	1853	512	575	1887	752	2365	622	790	804	1751	839	612	1053
ENSMUSG00000010021	Kif19a	25	31	49	22	18	15	20	35	33	39	37	18	34	33	16	29	27	33	27	49	57	35	48	224	132	133	107	70	46	26	38	75	126	139	177	119	23	30	31	13	48	23	20	26	208	95	88	28
ENSMUSG00000010025	Aldh3a2	2304	2989	3152	1081	1169	838	1333	930	2442	1772	1148	1091	2149	2064	1260	1327	1467	1807	1541	1679	2153	1370	2103	3882	2306	1348	1211	2466	2077	1139	1342	1535	1630	2077	2016	3913	1160	1382	1832	780	2514	809	1075	1077	2662	1292	961	1348
ENSMUSG00000010044	Zmynd10	71	75	61	34	40	25	32	33	55	62	59	31	58	52	41	40	51	52	34	51	39	35	35	144	77	63	52	51	37	31	50	43	62	42	55	66	9	25	59	17	59	13	24	33	57	28	21	24
ENSMUSG00000010045	Tmem115	961	1422	1399	554	634	423	755	419	753	658	586	542	875	689	570	532	905	917	1024	1107	996	557	1073	1069	793	545	549	1124	652	509	601	674	693	889	911	1051	269	321	988	344	1051	432	548	638	1311	633	473	707
ENSMUSG00000010047	Hyal2	2591	3365	3566	1435	1817	1299	2163	1201	2280	1902	1628	1705	2251	2365	2072	1858	2427	2467	2527	2800	2575	1590	2655	4662	2702	2149	2139	2996	2239	1625	1951	2221	2136	2828	3015	2839	790	1012	2372	1029	2578	985	1306	1356	3528	1711	1318	2168
ENSMUSG00000010048	Ifrd2	2161	2081	2192	709	810	603	1023	826	1103	850	738	676	1013	1034	742	781	908	970	1103	1248	1041	657	1175	2034	1088	867	961	1303	916	610	725	875	788	1248	1345	1134	292	342	1563	455	1217	396	516	566	1150	521	406	2177
ENSMUSG00000010051	Hyal1	121	157	163	59	74	54	76	64	124	85	74	69	99	105	74	65	78	92	88	101	119	82	113	292	163	114	77	155	123	65	78	116	115	135	160	269	65	68	108	45	145	44	63	57	238	118	78	153
ENSMUSG00000010054	Tusc2	1342	1832	1835	861	1038	716	1229	563	1333	1024	874	864	1319	1174	1105	1097	1436	1510	1512	1604	1395	864	1406	2090	1100	910	927	1572	1083	841	1061	1074	1013	1202	1376	1208	379	475	1273	584	1475	581	892	882	1654	791	605	1089
ENSMUSG00000010057	Nprl2	774	1112	1186	601	694	411	660	326	912	769	507	529	783	853	673	612	841	888	617	711	999	605	844	1780	1105	755	685	953	888	563	676	723	678	823	863	976	316	358	673	386	1264	303	459	472	1003	490	373	514
ENSMUSG00000010064	Slc38a3	102	150	237	68	76	41	56	56	88	103	89	78	77	103	62	40	62	63	55	67	136	77	98	597	398	241	283	126	97	49	53	187	182	236	228	298	83	95	175	19	163	52	72	67	350	193	142	191
ENSMUSG00000010066	Cacna2d2	514	394	310	184	188	130	180	242	290	172	149	122	288	256	147	189	152	235	185	281	310	210	257	372	207	142	137	337	211	171	239	144	163	221	256	261	67	59	362	115	328	138	195	180	415	210	144	600
ENSMUSG00000010067	Rassf1	368	576	609	267	294	199	325	178	482	305	210	235	328	420	302	288	213	281	208	333	413	243	304	867	403	304	263	376	363	235	282	192	214	290	340	370	109	123	341	162	450	90	153	151	379	185	159	275
ENSMUSG00000010080	Epn3	6	15	14	7	6	3	9	6	12	4	8	6	7	11	5	11	5	12	9	9	10	7	13	26	10	5	13	15	4	8	7	7	8	10	5	30	5	0	7	6	16	3	3	3	10	5	3	6
ENSMUSG00000010086	Rnf112	27	51	43	18	14	10	16	13	22	4	10	7	12	14	14	11	5	9	15	11	10	8	11	68	36	32	21	20	6	5	6	11	18	26	25	132	42	27	23	9	15	6	7	4	32	9	14	105
ENSMUSG00000010095	Slc3a2	6931	5216	5303	2380	3081	1810	3277	3205	3705	2715	2257	1870	3367	3063	1928	1957	3411	3636	3225	3553	4229	2827	4832	9244	5036	2915	3391	3898	2826	1623	2133	4991	4861	5964	6594	4051	1068	1283	4952	1442	3974	1747	2243	2455	6018	2788	2416	4672
ENSMUSG00000010097	Nxf1	8312	11932	12461	5413	5581	4239	5706	3544	10427	7443	5040	5005	9069	9122	6213	6636	6483	7812	6168	6908	9350	5307	8401	16084	8144	5772	5486	10481	8458	5379	6347	5084	5096	6247	7061	6709	2077	2423	7961	4402	11319	3228	4534	4781	8209	3829	2863	5576
ENSMUSG00000010110	Stx5a	2177	2763	2747	1264	1416	1007	1490	914	2161	1525	1284	1253	2076	1934	1505	1584	1860	1958	1655	1942	2117	1351	2189	3547	1859	1357	1386	2568	1949	1316	1671	1330	1331	1655	1736	2586	724	896	2054	998	2495	860	1145	1172	2419	1176	899	1518
ENSMUSG00000010122	Slc47a1	9	15	11	8	4	4	12	4	5	8	4	4	6	4	7	5	3	4	4	8	10	10	9	21	14	11	10	9	7	3	8	6	5	10	11	35	9	14	8	5	8	3	3	7	9	5	1	20
ENSMUSG00000010136	1700027A23Rik	0	5	7	1	4	4	0	0	3	4	0	2	2	2	0	0	3	3	0	2	0	1	4	4	3	0	3	2	5	1	1	0	0	1	3	0	2	0	0	0	1	0	0	1	0	0	1	8
ENSMUSG00000010142	Tnfrsf13b	3	6	5	3	1	1	1	1	2	0	3	1	1	2	2	2	4	6	3	1	2	1	1	10	1	3	5	3	3	4	0	1	2	5	3	4	1	3	3	3	3	3	0	1	6	5	1	2
ENSMUSG00000010154	Spire2	323	322	299	181	204	136	230	128	269	209	164	186	215	228	195	211	197	243	199	254	291	183	219	855	414	344	340	270	198	182	245	206	230	310	363	259	86	81	325	105	328	120	142	148	395	164	126	257
ENSMUSG00000010175	Prox1	758	822	611	374	354	308	376	538	760	522	438	394	894	716	451	590	650	851	704	945	851	551	811	1018	674	397	442	1108	623	500	673	388	420	572	616	518	161	175	1222	392	869	507	596	641	1468	731	503	164
ENSMUSG00000010205	Raver1	5156	4388	3245	2201	2434	1755	2900	2496	2384	1822	1989	1500	2260	2619	1859	2093	2188	2835	2316	3412	3725	2319	3875	3398	1822	1535	1534	3050	2037	1654	2183	1665	1645	2183	2600	3404	929	1121	3857	921	2973	1462	1900	2012	3533	1737	1363	4493
ENSMUSG00000010277	2610507B11Rik	17536	17653	15910	5764	5658	4500	6667	7055	9315	7741	6395	6032	10438	8941	6438	6759	8039	9290	10004	11336	9492	6095	10322	14988	9218	6267	6317	12448	8485	6324	7666	5821	5941	9042	9586	9806	2735	3131	13495	3754	10636	4369	5496	5964	10631	5079	3827	13919
ENSMUSG00000010290	AI597479	3453	4439	4771	2113	2210	1728	2239	1412	3777	2592	1696	1720	3073	3262	2025	2239	2808	3297	2630	2812	3285	2127	3296	6839	3414	2106	2097	3479	3264	1960	2054	2294	2254	2902	2952	3017	981	1081	3020	1589	3658	1360	1864	1754	3342	1590	1202	2308
ENSMUSG00000010307	Tmem86a	166	216	211	126	94	84	112	52	187	132	116	117	144	176	121	132	160	157	163	164	167	96	198	318	151	123	111	183	162	95	125	118	112	160	153	167	34	58	118	77	199	83	83	92	144	71	59	102
ENSMUSG00000010311	Optc	1	3	2	1	3	2	1	2	0	2	2	0	6	5	1	2	3	4	4	5	3	6	5	1	1	2	0	6	3	1	5	0	3	1	1	2	0	1	3	2	4	0	2	1	2	2	3	16
ENSMUSG00000010342	Tex14	15	50	109	11	9	8	13	14	35	54	30	44	52	53	29	22	15	26	14	28	63	35	64	65	65	23	27	58	45	14	24	13	16	15	18	58	20	17	26	16	109	37	36	48	92	43	17	13
ENSMUSG00000010358	Ifi35	4	8	9	2	2	0	2	2	6	4	5	7	3	8	11	2	4	3	1	1	5	2	6	13	9	7	5	7	8	10	3	2	2	0	8	27	11	4	4	6	6	1	6	4	14	3	1	4
ENSMUSG00000010362	Rdm1	588	1256	1680	1040	1322	710	1058	252	1250	1113	818	784	899	1283	750	708	1295	1433	796	760	1625	1010	1698	2931	1404	1038	935	1010	1207	557	668	1275	1215	1131	1246	1420	414	497	529	483	1435	453	606	642	1819	753	624	677
ENSMUSG00000010376	Nedd8	5633	7737	8921	5403	6345	4318	6277	2283	7580	5270	4177	4337	5718	7084	5248	5350	7894	8408	6372	6218	8032	5119	8206	14442	6350	5228	5231	6801	6741	4420	5034	5873	5378	6210	6036	6465	2100	2425	5253	4033	7637	2657	3816	4164	7449	3869	2825	3764
ENSMUSG00000010392	Gosr1	1603	2221	2331	852	863	702	938	710	1552	1137	783	815	1576	1353	919	1006	1108	1378	1224	1434	1483	984	1471	2507	1500	973	967	1833	1322	908	984	849	1025	1325	1344	1812	511	567	1502	659	1764	674	846	905	1870	898	700	1147
ENSMUSG00000010406	Mrpl52	1242	1928	2269	1288	1506	1076	1521	505	1785	1392	1073	1201	1605	1667	1457	1359	2135	2327	1739	1700	2507	1660	2461	3341	1880	1477	1434	1989	1695	1190	1391	1906	1809	2095	1891	2043	688	763	1155	987	2069	924	1364	1386	2799	1317	1038	906
ENSMUSG00000010435	Spaca7	0	1	0	1	1	1	1	0	0	0	0	0	0	0	2	0	0	0	0	0	0	0	0	1	0	0	0	0	4	1	1	0	1	1	0	6	2	0	0	0	0	0	0	0	0	0	0	0
ENSMUSG00000010453	Kansl3	3204	4256	3632	1570	1608	1236	1862	1619	2712	1994	1627	1518	2673	2377	1578	1823	1826	2321	2134	2983	2889	1759	2710	4005	2385	1645	1568	3087	2082	1548	1953	1382	1545	2122	2434	2857	778	786	3121	1009	3035	1111	1413	1505	2851	1356	1031	2477
ENSMUSG00000010461	Eya4	814	1050	930	383	390	365	454	351	1182	681	459	467	1129	877	738	867	716	959	774	967	819	513	788	484	242	147	137	746	563	403	529	134	199	211	208	163	58	51	1078	604	1217	405	625	548	451	232	185	145
ENSMUSG00000010476	Ebf3	111	124	91	82	85	56	92	163	191	111	54	65	272	96	91	89	191	217	176	307	213	129	212	143	100	51	61	254	93	61	92	237	209	278	347	236	63	59	330	92	218	195	282	221	212	138	87	84
ENSMUSG00000010492	Gm16119	38	32	30	10	17	4	9	25	32	13	11	10	26	19	8	14	5	17	11	16	23	12	7	41	10	12	10	22	15	16	12	4	4	17	11	25	8	3	26	10	25	3	8	5	16	5	7	19
ENSMUSG00000010505	Myt1	40	73	83	68	54	35	66	69	172	123	64	69	276	130	75	93	236	281	204	319	323	207	307	353	356	172	166	288	79	95	108	385	367	594	647	375	133	114	177	75	249	272	307	328	573	273	191	21
ENSMUSG00000010517	Faf1	6049	5630	6157	2920	2990	2275	3273	2410	4939	3437	2926	2830	3953	4360	3474	3208	4286	4624	4016	4169	4585	3011	5194	9842	4475	3515	3502	4559	4330	2916	3457	3621	3243	4297	4257	4412	1307	1589	5081	2179	5030	1882	2663	2700	5038	2380	1794	4423
ENSMUSG00000010529	Gm266	244	238	211	135	134	89	155	75	208	98	123	82	135	190	134	127	143	200	164	136	170	94	175	571	294	219	222	157	179	105	90	164	161	302	295	354	86	112	155	64	173	42	64	52	175	91	68	66
ENSMUSG00000010538	Tsacc	71	77	76	41	47	36	44	37	84	33	39	36	55	46	65	47	50	64	46	47	50	30	48	156	59	51	64	72	59	44	44	58	50	51	47	56	23	17	86	41	58	19	28	32	55	18	20	63
ENSMUSG00000010554	Mettl16	5238	5485	5285	2068	2123	1670	2358	1928	3830	2710	2042	2093	3554	3379	2481	2539	3021	3558	3560	3680	3394	2274	3527	6823	3274	2518	2447	4054	3139	2216	2647	2277	2215	3172	3229	3144	1078	1170	4229	1823	3832	1464	2057	1871	3695	1656	1222	3169
ENSMUSG00000010592	Dazl	8	31	95	11	11	10	11	6	38	54	39	32	42	57	38	34	27	17	20	30	98	64	116	42	40	40	22	55	56	27	34	20	15	16	19	97	33	29	17	14	101	87	74	106	150	51	49	9
ENSMUSG00000010601	Apol7a	0	1	0	0	0	0	0	0	0	1	0	0	0	1	0	1	1	1	0	0	1	0	2	1	0	0	2	0	2	1	0	0	0	0	0	0	0	0	0	0	0	0	0	0	1	1	0	0
ENSMUSG00000010607	Pigyl	512	792	920	566	698	417	632	193	763	628	484	474	592	770	588	543	739	750	593	609	757	515	782	1575	790	601	576	793	792	495	588	685	687	744	664	902	321	348	407	422	819	286	409	439	782	390	264	352
ENSMUSG00000010608	Rbm25	12090	13669	13237	4574	4414	3874	5138	5119	9627	6271	4698	4144	8164	8374	4301	5495	5694	7256	6390	7950	8581	5470	8539	16939	7772	5525	5258	10031	7491	4977	5982	4410	4814	7150	7556	8312	2398	2349	10998	3989	9897	3747	4849	4884	9273	4711	3280	8774
ENSMUSG00000010609	Psen2	313	261	237	116	121	79	129	110	153	107	97	80	142	126	113	103	117	132	121	149	131	74	157	325	164	134	151	224	145	85	128	133	145	174	167	269	67	85	184	53	155	72	60	79	175	83	54	340
ENSMUSG00000010651	Acaa1b	5	38	35	14	20	49	51	9	18	17	15	16	17	11	11	6	9	50	51	25	14	21	26	49	17	20	21	40	20	10	18	12	18	47	25	26	17	13	11	18	25	4	16	11	38	21	16	28
ENSMUSG00000010660	Plcd1	266	528	549	225	253	180	256	155	291	302	235	201	438	329	235	253	333	378	356	468	483	338	530	865	624	340	324	620	338	223	322	463	464	739	756	911	243	268	289	119	453	204	256	263	1336	677	517	270
ENSMUSG00000010663	Fads1	7826	8074	7004	3529	3811	2740	4324	3855	4806	3427	3206	2615	4793	4643	2924	3305	4852	5362	5136	6080	5855	3722	5985	6880	4550	2768	2747	6077	4056	2769	3554	3846	3824	5299	5647	5830	1451	1755	6516	1997	5473	2468	3171	3354	8737	4345	3269	4974
ENSMUSG00000010721	Lmbr1	744	873	945	417	451	319	443	362	917	659	411	428	748	706	525	546	687	777	635	655	913	577	900	1694	749	566	529	908	758	458	609	541	613	731	746	788	298	340	774	415	962	411	531	499	970	466	332	263
ENSMUSG00000010751	Tnfrsf22	415	480	513	213	203	137	203	135	265	234	146	155	254	296	132	167	199	251	251	221	243	168	253	538	319	190	159	340	291	181	190	180	205	303	299	290	89	72	283	83	301	114	170	176	358	181	110	401
ENSMUSG00000010755	Cars	4988	3487	3731	1550	2010	1119	2212	2102	2785	1927	1084	931	2189	2326	934	994	2403	2673	2358	2528	3070	1763	3217	5822	3177	1636	1764	2487	1906	904	1093	3087	3092	3993	4446	1855	460	587	3198	935	2715	1155	1421	1652	3613	1718	1380	3448
ENSMUSG00000010760	Phlda2	12	40	52	13	6	7	12	8	22	14	7	25	19	21	12	22	11	16	18	20	28	13	41	41	22	10	18	29	17	12	17	15	7	13	16	33	7	8	11	18	24	43	39	38	68	24	15	92
ENSMUSG00000010796	Asz1	0	0	0	0	0	0	0	0	0	0	0	0	0	0	0	0	0	1	0	0	0	0	0	0	0	0	0	0	0	0	1	0	0	0	0	0	1	1	0	1	0	0	1	0	1	0	0	0
ENSMUSG00000010797	Wnt2	2	0	2	0	1	1	1	2	2	0	0	1	0	1	1	1	0	0	2	0	2	0	3	0	4	3	1	0	5	2	2	0	0	0	2	2	0	1	5	0	2	0	0	2	2	1	1	3
ENSMUSG00000010803	Gabra1	13	20	13	4	11	0	6	5	11	9	4	2	3	14	5	11	9	10	7	7	5	3	8	8	4	1	5	6	9	3	5	0	1	2	2	9	1	3	12	8	10	6	11	8	8	3	1	10
ENSMUSG00000010825	Grid2ip	0	3	2	0	0	0	0	0	0	0	3	2	2	1	0	1	0	0	1	0	1	1	4	6	6	7	0	3	2	0	0	0	2	5	9	2	1	2	1	0	3	2	3	1	6	2	3	1
ENSMUSG00000010830	Kdelr3	169	336	409	251	249	162	225	73	282	238	187	201	233	308	186	213	268	289	229	239	380	260	443	783	471	300	309	323	339	177	221	369	347	406	390	1184	380	365	163	130	391	125	193	197	557	280	202	104
ENSMUSG00000010841	1700006E09Rik	0	3	0	2	0	0	2	3	0	2	0	1	1	1	0	0	0	2	1	0	2	1	0	2	2	1	0	0	2	1	1	0	0	0	4	5	0	2	1	1	1	0	0	0	0	0	1	0
ENSMUSG00000010911	Apip	895	1018	975	461	562	439	611	319	972	589	515	558	659	689	596	617	771	819	809	797	826	573	951	1816	701	578	571	860	721	552	647	632	548	774	755	815	268	311	812	456	891	427	552	580	1018	469	362	698
ENSMUSG00000010914	Pdhx	1667	2177	2485	1183	1372	994	1364	743	2061	1414	1045	929	1750	1876	1229	1367	1666	1925	1503	1604	2031	1236	1909	3692	1833	1304	1233	2099	1799	1171	1364	1422	1374	1622	1554	1917	606	663	1608	981	2182	836	1137	1109	2314	1078	814	1173
ENSMUSG00000010936	Vac14	2362	2076	1609	875	975	694	1162	996	1070	836	791	697	1131	1077	826	835	1113	1297	1225	1559	1505	920	1507	1541	901	682	694	1359	940	763	876	824	707	982	1107	1243	327	369	1702	478	1245	562	748	818	1289	701	498	1876
ENSMUSG00000011008	Mcoln2	1	2	1	2	0	0	2	0	1	0	1	0	0	2	0	0	2	0	1	1	2	0	0	6	6	2	3	0	1	0	0	5	0	1	1	4	0	2	0	2	0	0	0	1	1	1	1	4
ENSMUSG00000011034	Slc5a1	1	1	3	0	2	1	0	1	3	0	0	0	0	0	2	0	0	0	0	0	0	0	3	0	2	0	0	1	2	2	2	1	0	0	0	8	1	2	1	0	0	0	0	1	3	0	0	8
ENSMUSG00000011052	1700049J03Rik	0	0	0	0	0	0	0	0	0	1	0	0	0	1	0	0	0	0	0	0	2	0	0	1	0	0	0	0	0	0	0	0	0	1	0	0	0	0	0	0	0	1	0	0	0	0	0	0
ENSMUSG00000011096	Akt1s1	1283	1670	1580	749	806	617	1042	579	1118	849	827	846	1017	1094	904	916	931	982	1050	1324	1251	723	1177	1758	1038	841	967	1255	964	774	961	798	740	994	1016	1513	392	441	1330	515	1386	403	567	571	1150	548	424	1244
ENSMUSG00000011114	Tbrg1	3229	5105	5086	2076	2473	1776	2603	1315	3405	2554	1940	1804	3269	3050	2107	2187	3528	3745	3523	3759	3742	2469	4354	5594	3284	2083	2155	3716	2867	1775	2151	2798	2688	3656	3584	4600	1194	1586	2734	1412	3897	1750	2265	2500	5101	2416	1950	2553
ENSMUSG00000011118	Panx3	0	0	0	1	0	0	0	0	0	0	0	1	0	0	1	0	0	0	0	0	0	0	0	0	0	0	0	0	0	1	0	0	0	1	0	0	0	0	1	0	1	0	0	0	0	0	0	0
ENSMUSG00000011148	Adssl1	298	545	510	215	285	165	272	104	357	277	233	193	265	374	248	252	347	347	321	329	369	244	402	1043	503	315	348	321	302	166	212	315	348	469	507	693	162	198	237	108	375	129	167	189	521	242	182	272
ENSMUSG00000011154	1700026D08Rik	0	0	0	0	0	0	0	0	0	2	0	1	0	3	1	1	2	1	0	0	0	0	1	9	7	2	2	1	2	0	3	0	2	1	0	3	0	0	2	0	1	0	0	1	2	0	0	1
ENSMUSG00000011158	Brf1	1544	1482	1084	577	589	529	762	799	1057	716	671	528	916	893	637	742	837	1005	862	1204	1144	716	1016	1624	862	613	591	1244	740	594	827	622	648	857	1035	1249	312	355	1495	461	1125	427	604	598	1188	607	461	904
ENSMUSG00000011171	Vipr2	56	72	64	19	33	18	23	18	46	37	17	25	32	23	27	27	41	56	21	44	29	26	40	91	52	20	26	64	25	23	15	43	42	37	53	47	16	9	41	15	46	24	26	26	49	19	14	25
ENSMUSG00000011179	Odc1	13172	14832	15090	6580	8153	5391	8302	5115	10498	7689	5893	5483	9641	10099	7475	7434	10899	9515	9654	9294	11393	7206	11870	17956	10234	7012	6263	11383	9334	6034	7257	8890	7814	11113	9676	8995	2796	3676	11507	4764	11715	4431	5679	5910	10213	4593	3574	7802
ENSMUSG00000011254	Thg1l	2022	2462	2801	1364	1607	1134	1614	728	2148	1562	1070	1159	1638	2066	1550	1420	1931	2062	1703	1766	1960	1422	2118	4122	1977	1475	1448	2037	2045	1294	1467	1602	1450	1641	1590	1967	625	801	1760	1338	2224	760	1192	1158	1888	955	672	1580
ENSMUSG00000011256	Adam19	234	246	268	107	133	91	129	108	145	127	98	80	130	145	78	83	115	121	150	176	253	175	240	296	195	101	112	171	115	87	109	116	101	127	148	351	107	113	200	68	215	116	111	130	337	165	115	306
ENSMUSG00000011257	Pabpc4	3412	3695	3151	1302	1383	978	1620	1373	1968	1403	1104	1021	1852	1867	1153	1197	1677	1751	1701	1977	1922	1381	2092	3684	1875	1302	1259	2306	1539	1119	1287	1426	1321	1866	1941	2059	454	601	2709	959	2121	693	940	954	1948	989	756	2815
ENSMUSG00000011263	Exoc3l2	8	6	3	0	1	0	1	3	0	1	1	2	1	2	0	1	0	0	1	3	8	2	2	11	4	5	3	2	2	0	1	2	1	3	2	13	3	1	3	1	1	1	1	1	2	3	2	22
ENSMUSG00000011267	Zfp296	12	17	31	3	7	1	5	4	2	10	8	4	4	5	4	4	4	5	6	5	5	10	10	8	13	6	5	17	7	2	8	4	5	5	7	12	5	3	10	2	9	1	11	5	15	7	11	27
ENSMUSG00000011305	Plin5	10	12	20	9	11	5	5	4	10	9	10	11	6	7	14	10	7	6	2	4	7	5	12	25	15	15	16	9	13	6	10	10	11	9	12	27	10	9	12	3	17	9	5	8	12	7	7	38
ENSMUSG00000011306	Sugp1	1673	1706	1412	683	792	583	910	720	1109	713	732	630	965	994	769	800	999	1094	1036	1305	1322	812	1288	1781	885	700	726	1290	844	645	872	746	787	969	1147	1184	347	368	1431	481	1222	493	648	675	1270	703	506	1465
ENSMUSG00000011349	Dmrtc2	6	2	3	1	0	0	0	0	1	1	1	0	1	4	0	1	2	0	2	1	0	1	1	4	2	2	1	1	1	0	0	3	0	3	4	1	1	0	5	2	3	0	1	1	31	21	22	2
ENSMUSG00000011350	Gm5893	0	0	0	0	0	0	0	0	0	0	0	0	0	0	0	0	0	0	0	0	0	0	0	0	0	0	0	0	0	0	0	0	0	0	0	0	0	0	1	1	1	0	0	0	0	0	0	0
ENSMUSG00000011382	Dhdh	1179	1375	1255	607	619	424	600	419	767	600	354	330	451	777	456	421	583	668	525	615	492	432	566	1749	896	501	510	496	680	365	443	597	606	704	740	927	260	236	702	220	672	200	288	262	567	236	165	1288
ENSMUSG00000011427	Zfp790	868	995	1151	445	438	354	426	390	1005	719	439	447	805	852	488	625	752	861	745	701	908	562	862	1962	956	635	571	939	873	495	612	584	638	786	776	911	312	304	916	478	979	376	480	486	1058	558	402	436
ENSMUSG00000011463	Cpb1	3	0	1	0	1	0	0	1	2	1	0	2	3	1	1	4	1	0	3	3	0	1	2	2	1	0	1	1	2	1	1	1	0	0	1	3	0	1	2	0	2	0	2	2	4	1	0	2
ENSMUSG00000011486	Slc25a41	1	6	5	1	0	4	3	1	3	4	2	1	5	5	0	5	3	2	1	4	13	4	3	16	9	4	3	7	6	1	4	4	3	3	3	10	3	2	2	0	3	2	6	3	0	6	3	2
ENSMUSG00000011589	Fsd1	887	1136	958	517	588	386	649	471	836	657	612	530	696	790	609	647	719	786	734	912	929	509	870	1533	777	704	687	906	741	584	714	543	601	846	880	1028	253	321	912	359	1064	384	525	555	1686	804	647	858
ENSMUSG00000011632	Pinlyp	0	1	3	2	0	2	1	1	3	4	2	0	5	1	0	1	0	0	1	3	1	3	4	6	1	1	1	0	0	0	1	0	0	4	3	3	0	4	2	2	1	2	3	0	3	0	1	2
ENSMUSG00000011658	Fuz	1181	1744	1472	745	902	574	884	584	1131	772	666	650	942	1040	725	810	894	1065	866	1160	1328	681	1149	1606	879	664	714	986	797	516	705	644	682	796	864	1417	360	407	1036	441	1108	345	435	441	652	321	244	439
ENSMUSG00000011751	Spnb4	81	84	92	26	37	20	24	38	58	46	41	35	50	58	23	28	25	28	14	28	48	34	57	143	77	64	44	35	36	33	25	26	26	36	46	41	17	10	53	19	61	22	20	26	71	26	26	183
ENSMUSG00000011752	Pgam1	1745	2934	2782	1266	1471	1065	1568	769	1383	1299	1101	976	1133	1577	1099	1037	1882	2010	1769	1969	1988	1245	2122	2834	1697	1100	1112	1469	1359	794	959	1314	1469	1812	1912	2091	608	739	1597	817	1880	730	1054	1105	2761	1279	1069	1308
ENSMUSG00000011831	Evi5	2414	2284	2542	893	837	737	920	1132	1773	1351	1082	988	1905	1579	1159	1368	1342	1666	1492	1719	2019	1422	2133	2823	1442	1110	989	2280	1633	1267	1539	782	818	1085	1053	2161	680	648	2409	846	2093	969	1363	1221	2364	1178	810	1427
ENSMUSG00000011832	Evi5l	442	450	405	216	196	125	230	214	385	259	278	238	358	317	276	272	348	409	334	504	511	288	487	788	435	320	364	433	268	219	298	283	299	370	416	614	190	208	509	158	426	195	238	268	729	367	296	147
ENSMUSG00000011837	Snapc2	751	1112	995	535	563	423	637	363	652	558	535	473	705	631	569	553	784	736	784	936	896	531	1020	1097	625	469	498	855	612	460	604	514	516	725	749	902	254	344	718	334	871	373	519	587	1164	516	455	507
ENSMUSG00000011877	Git1	4547	3683	2681	1890	2011	1388	2453	2473	2393	1654	1915	1456	2271	2466	1831	2058	2055	2643	2260	3145	2950	1875	2817	2983	1632	1422	1422	2966	1941	1635	2144	1588	1663	2084	2441	3072	820	926	4219	1074	2929	1240	1534	1735	3725	1875	1387	2307
ENSMUSG00000011884	Gltp	978	1128	835	406	478	391	579	411	593	452	371	367	586	579	388	455	611	692	663	821	856	511	867	802	506	339	321	732	489	359	441	435	399	558	580	712	202	219	729	315	731	360	441	480	860	432	319	759
ENSMUSG00000011958	Bnip2	3353	4303	4778	1639	1690	1433	1900	1458	3568	2350	1587	1585	3135	2895	1944	2098	2205	2664	2108	2603	3039	1886	2756	5821	3010	1992	1982	3847	2845	1895	2185	1698	1803	2240	2615	3170	972	1072	3132	1381	3599	1193	1637	1518	3615	1815	1254	2579
ENSMUSG00000011960	Ccnt1	6714	6835	7052	2513	2471	2107	2696	2720	4373	3318	2215	2151	4483	3727	2432	2878	3538	4313	3928	4337	4477	2989	4513	7176	4203	2736	2572	5227	3607	2472	2897	2748	2796	4016	3987	4756	1511	1494	5932	1710	4595	1936	2543	2425	4994	2359	1709	4654
ENSMUSG00000012017	Scarf2	203	175	178	86	104	74	111	105	121	86	91	80	124	140	89	94	75	99	66	109	174	95	141	182	119	63	73	146	115	68	120	61	57	80	109	299	50	65	160	37	147	50	69	53	121	55	38	94
ENSMUSG00000012042	4930579F01Rik	0	0	0	0	1	0	0	0	1	3	1	0	0	5	0	2	1	0	0	0	0	0	1	1	0	0	0	1	1	0	0	0	0	0	0	3	1	0	0	1	3	1	1	1	2	0	0	0
ENSMUSG00000012076	Brms1l	1161	1823	2062	924	897	710	1019	504	1815	1223	908	833	1577	1513	1068	1192	1272	1504	1243	1340	1653	984	1519	2761	1352	1039	930	1841	1641	1062	1274	1011	1025	1333	1386	1610	535	539	1260	906	2034	671	903	972	1999	1057	703	775
ENSMUSG00000012114	Med15	1656	1505	1167	731	741	594	959	810	940	704	694	601	955	951	632	752	834	1038	863	1169	1331	840	1263	1533	864	683	752	1120	784	623	794	664	693	921	1134	1463	371	433	1359	388	1189	502	605	712	1434	687	517	1190
ENSMUSG00000012117	Dhdds	1607	2116	1896	1004	1175	799	1251	746	1333	1035	928	817	1289	1236	947	1031	1561	1634	1452	1758	1748	1186	1869	1893	1135	811	781	1625	1059	806	947	1085	1037	1503	1432	1802	500	621	1543	636	1622	747	988	1032	1902	907	647	1228
ENSMUSG00000012123	Aim1l	53	81	80	37	54	29	38	15	40	39	27	26	34	65	20	26	20	29	22	33	49	32	47	142	81	56	66	39	54	29	31	50	33	43	47	114	33	33	28	15	46	11	17	22	39	19	22	121
ENSMUSG00000012126	Ubxn11	159	281	257	91	106	53	74	78	189	166	116	85	168	164	119	108	87	123	90	105	183	89	133	438	256	182	186	217	147	85	131	90	106	140	152	255	69	85	148	80	219	58	61	82	111	59	40	94
ENSMUSG00000012187	Mogat1	5	6	2	3	7	3	4	0	1	1	0	2	1	3	1	2	1	6	1	3	2	1	1	6	2	5	2	1	3	1	0	1	2	3	3	3	2	1	3	0	0	2	0	2	4	1	0	11
ENSMUSG00000012211	Tex22	3	0	1	0	2	0	0	1	0	0	1	1	2	0	0	1	0	0	0	1	1	1	3	4	2	0	0	1	0	1	1	1	0	3	2	1	0	0	3	0	1	1	1	1	3	1	0	0
ENSMUSG00000012282	Wnt8a	23	46	89	7	12	10	12	3	5	7	9	2	7	12	0	4	4	5	3	6	14	8	17	22	13	7	9	4	4	0	4	3	4	4	4	46	8	6	1	1	6	2	2	3	6	4	1	2980
ENSMUSG00000012296	Tjap1	2458	2611	2176	1114	1206	932	1425	1235	1587	1150	1081	895	1498	1477	965	1159	1130	1371	1233	1727	1811	1078	1660	2326	1257	920	962	1826	1240	980	1292	755	800	1168	1353	1730	442	509	2047	624	1754	614	838	850	1942	959	725	1903
ENSMUSG00000012350	Ehf	2	2	3	2	2	2	3	3	3	0	4	1	4	1	1	5	2	0	5	3	6	3	3	5	4	3	0	6	0	2	5	1	2	1	0	4	0	1	1	3	4	1	4	4	0	2	1	0
ENSMUSG00000012396	Nanog	101	173	509	44	43	32	51	54	165	226	123	128	123	243	99	86	43	67	64	93	216	156	259	175	186	92	82	172	187	61	71	28	35	38	43	189	42	62	83	59	305	133	165	175	290	129	80	1271
ENSMUSG00000012405	Rpl15	11274	15027	17987	8995	10486	6676	9471	4273	13305	9326	7676	7290	11072	14105	8562	8507	13475	14642	10399	9982	12625	8885	13821	28184	11970	9865	8851	12416	13396	6938	8272	11101	10441	10751	9707	10932	3669	4360	8991	6274	12680	4729	7443	7463	13058	6536	5101	8496
ENSMUSG00000012422	Tmem167	7031	7266	8121	4181	4524	3266	4288	2747	7323	4379	3418	3598	5787	6343	4489	4612	6650	6888	5494	5172	5971	4163	6601	11944	5429	4089	3880	6426	6258	4115	4692	4678	4526	4752	4423	6187	2051	2397	5896	3464	6296	2684	4030	3594	6817	3417	2414	3972
ENSMUSG00000012428	Steap4	0	0	6	0	0	2	2	0	1	1	1	1	0	0	0	1	0	0	0	1	1	0	0	3	0	0	1	0	0	0	1	0	0	0	0	1	0	0	2	1	0	0	1	0	1	1	0	4
ENSMUSG00000012429	2810021B07Rik	1556	1521	1614	980	1159	680	1023	603	1530	1087	806	825	1245	1464	1086	1031	1339	1433	990	1049	1495	1103	1579	3105	1492	1040	1008	1521	1528	942	1076	1146	1119	1199	1203	1474	487	613	1153	786	1563	496	788	694	1507	743	490	916
ENSMUSG00000012443	Kif11	11753	11694	12857	5228	5364	4432	5483	4841	11738	7548	4762	4782	8555	9633	5076	5979	7576	9183	7476	7711	9381	6361	9389	20686	9202	5932	5529	9427	8974	5558	6487	5701	5873	7975	7675	8364	2710	2608	10254	5064	10195	3877	5732	5552	8835	4596	3186	7618
ENSMUSG00000012483	Rpa3	1254	1761	2148	1231	1447	954	1288	489	1839	1168	891	910	1320	1618	1204	1119	1577	1690	1183	1170	2040	1230	1986	3300	1374	1027	1002	1552	1593	889	1098	1101	1101	1104	1133	1630	524	626	1070	981	1800	663	987	959	1420	649	515	772
ENSMUSG00000012519	Mlkl	2	6	10	0	5	1	2	1	3	4	4	4	2	10	3	0	2	0	2	3	5	3	4	3	1	0	1	3	1	3	1	2	1	1	3	2	1	1	1	2	8	0	5	3	6	1	3	8
ENSMUSG00000012520	Phox2b	108	473	584	217	230	192	230	47	131	296	206	126	216	199	87	89	194	229	126	210	367	294	399	4759	3603	3339	3386	1431	832	720	862	4713	5144	8016	8281	1591	440	566	99	142	609	263	344	341	2179	1018	709	97
ENSMUSG00000012535	Tnpo3	12285	13974	15293	6182	6648	5305	7068	4768	11922	9057	5867	6094	10058	10585	7487	7644	10422	11327	10102	9724	10276	7430	11526	22091	11499	7701	7385	11153	10323	6679	7304	8018	8048	9820	9325	9883	3105	3474	10658	5466	11830	4324	5969	6223	11685	5756	4015	9851
ENSMUSG00000012609	Ttll5	1368	1698	1475	608	707	453	746	512	944	731	570	543	966	881	611	673	875	917	926	1151	1136	761	1188	1683	928	620	620	1236	825	578	758	683	652	967	1003	1084	288	377	1069	406	1069	437	581	615	1344	598	496	1114
ENSMUSG00000012640	Zfp715	1112	1096	1370	595	615	553	608	410	1139	857	516	535	955	962	622	615	785	1005	703	753	996	701	1041	2476	1032	757	649	1117	1063	622	734	683	736	873	804	1177	381	417	1026	558	1059	433	664	626	1095	603	430	798
ENSMUSG00000012705	Retn	1	2	1	2	0	2	2	0	1	1	1	1	4	0	0	1	1	0	1	2	0	1	5	1	4	1	2	1	3	0	1	2	0	3	6	4	1	2	4	0	3	0	2	0	1	1	1	3
ENSMUSG00000012777	Acpt	7	2	7	2	1	1	2	2	3	4	2	1	10	2	2	0	2	0	1	3	3	3	10	6	7	3	3	7	2	1	3	1	1	1	2	9	1	1	10	0	5	5	1	2	5	0	1	16
ENSMUSG00000012819	Cdh23	12	50	42	24	22	15	39	16	55	34	63	54	70	40	69	60	32	48	25	42	58	34	57	19	23	12	12	41	14	31	31	11	21	11	15	93	25	31	89	28	122	17	32	36	56	32	38	11
ENSMUSG00000012848	Rps5	42608	53267	65130	44576	57020	33334	49713	16977	54218	47002	35028	40004	43023	59321	44668	40346	70426	70828	49877	47009	64631	47284	71766	124763	64152	51352	51345	51213	58487	34591	39074	64432	57299	57298	52811	63341	20556	24439	38832	28203	59779	23449	34499	35957	65704	33140	23294	32434
ENSMUSG00000012889	Podnl1	4	0	2	1	1	0	0	1	0	2	0	0	0	0	1	2	0	0	1	1	1	0	1	4	4	0	2	2	2	0	0	0	0	0	2	2	0	1	1	0	0	1	2	0	2	0	0	1
ENSMUSG00000013033	Lphn1	3503	3339	2525	1234	1424	939	1566	1541	1539	1119	954	799	1405	1806	907	1068	962	1387	935	1430	1756	1153	1683	3444	1636	1122	1143	1754	1427	860	1132	1033	1085	1426	1795	3169	807	801	2365	487	1619	535	688	780	1894	963	731	3747
ENSMUSG00000013076	Amotl1	6349	6474	5112	2287	2227	1880	2435	2792	3596	2786	2125	1784	3903	3547	2061	2403	2717	3535	3417	4324	4097	2769	3864	5332	3371	2066	2046	4555	3177	2199	2801	2069	2247	3334	3672	4174	1100	1105	4855	1451	3943	1465	1895	2056	4064	2096	1488	4577
ENSMUSG00000013083	2200002J24Rik	0	0	0	0	0	0	0	0	0	0	0	0	1	0	0	0	0	0	1	0	1	1	0	1	2	0	3	0	0	0	0	0	1	1	1	1	2	0	1	0	0	0	0	0	5	0	0	0
ENSMUSG00000013089	Etv5	116	111	189	14	27	14	20	23	43	60	21	14	52	52	27	24	19	24	20	28	89	46	93	71	56	21	41	83	49	26	23	49	53	153	240	64	15	17	50	12	55	24	30	36	77	36	29	836
ENSMUSG00000013091	Tmem190	1	0	1	0	0	0	0	0	1	0	1	2	0	0	1	1	0	0	1	0	1	1	0	4	1	2	3	3	0	0	0	0	0	0	0	2	0	1	2	0	0	0	0	0	0	0	0	2
ENSMUSG00000013150	Gfod2	1048	1422	1238	604	670	438	779	466	944	685	584	585	842	918	723	728	972	1039	1000	1215	1026	607	994	1215	698	540	503	1081	814	600	711	547	571	836	903	725	188	237	968	461	1149	426	553	557	1051	555	406	748
ENSMUSG00000013155	Enkd1	1195	1651	1519	721	831	554	828	560	1168	832	644	578	906	982	640	732	733	933	753	998	1118	655	957	1923	930	723	651	1084	797	550	701	614	607	815	966	976	227	257	1089	373	1219	314	380	410	814	423	274	794
ENSMUSG00000013158	4933405L10Rik	5	7	6	3	4	3	4	9	5	2	1	5	8	4	3	4	2	7	6	5	4	5	6	12	4	3	6	7	2	4	5	0	1	4	3	7	2	3	7	3	5	1	5	2	4	3	1	3
ENSMUSG00000013160	Atp6v0d1	2651	2751	2633	1064	1224	753	1339	1062	1607	1217	1088	1084	1641	1600	1331	1185	1726	1727	1817	2087	1733	1122	2002	3513	2035	1460	1452	2075	1453	1108	1216	1516	1539	1904	1870	3128	934	1146	1972	630	1816	914	1233	1264	2733	1248	972	2076
ENSMUSG00000013236	Ptprs	12149	12739	9420	5822	6022	4554	6871	6831	8195	6194	5203	4002	8002	7979	4547	5153	5033	7088	5062	8544	9217	5974	8286	14703	8662	5909	6051	9152	6651	4249	5811	5137	5912	6923	8203	17752	4516	4707	11018	2474	8404	3117	3789	3820	10285	5449	3723	9032
ENSMUSG00000013275	Slc41a1	768	1177	1153	454	442	368	522	380	693	559	459	390	642	653	398	460	516	604	535	691	757	462	756	1360	790	556	488	793	578	391	497	475	487	677	750	1057	295	290	649	251	801	251	342	364	1070	502	393	719
ENSMUSG00000013338	Fer1l4	1	0	2	0	0	1	0	0	1	0	1	1	0	0	1	0	0	2	0	2	0	0	0	0	1	0	1	1	0	2	2	0	1	0	0	3	2	0	0	1	1	0	0	0	0	1	0	4
ENSMUSG00000013353	4931406B18Rik	0	0	0	0	0	0	0	0	0	0	0	0	0	0	0	0	0	0	0	0	0	0	0	0	0	0	0	0	0	0	0	0	0	0	0	0	0	0	0	0	0	0	0	0	0	0	0	0
ENSMUSG00000013367	Iglon5	430	418	290	203	259	187	265	221	336	210	205	209	297	275	204	270	308	368	298	458	355	231	299	355	184	165	126	342	241	204	237	238	199	297	332	214	61	91	387	135	425	175	204	275	433	268	183	389
ENSMUSG00000013415	Igf2bp1	23092	15392	12050	6700	7148	5900	8856	9476	7203	6650	5791	5033	8149	9039	6101	7024	7650	9793	8780	11953	12164	8107	12782	14153	6766	5675	5352	9903	7522	6317	7549	6301	6493	9047	10415	14668	4127	4302	16015	3319	9104	4791	6157	6342	13499	6617	4644	19032
ENSMUSG00000013418	B4galnt2	38	38	48	29	21	12	18	15	31	15	17	14	26	32	15	13	20	25	24	29	26	22	46	50	29	21	24	29	25	12	21	16	15	27	31	63	15	16	32	7	24	15	7	12	31	26	15	30
ENSMUSG00000013419	Zfp651	1246	1224	997	492	541	427	698	620	773	568	579	501	672	716	608	601	583	705	642	925	760	506	735	1214	659	540	600	941	660	540	675	457	453	697	785	907	251	271	1121	294	839	271	354	339	706	320	266	775
ENSMUSG00000013465	Cobra1	3164	3512	3004	1396	1558	1165	1820	1566	2345	1740	1556	1380	2123	2022	1416	1542	2182	2284	2310	2825	2857	1913	3095	4130	2297	1607	1556	2673	1990	1422	1771	1724	1806	2471	2624	3092	849	1066	2835	1015	2648	1178	1568	1552	3221	1671	1338	2323
ENSMUSG00000013483	Card14	6	12	7	5	4	1	4	11	8	3	5	3	6	8	2	6	4	11	2	6	5	9	3	22	10	2	8	2	3	4	9	3	5	5	2	17	4	6	7	2	11	3	2	2	6	7	8	7
ENSMUSG00000013495	Tmem175	728	981	1006	543	609	396	606	299	791	658	431	439	704	828	501	460	654	751	470	587	800	463	779	1645	981	558	564	840	761	426	494	736	686	752	723	905	293	327	639	263	903	306	398	468	899	455	302	499
ENSMUSG00000013523	Bcas1	5	9	14	4	5	4	7	2	5	4	2	3	4	7	5	1	7	5	4	2	4	5	4	10	5	3	3	8	9	2	3	2	5	4	2	11	1	4	1	3	8	1	5	5	16	6	3	25
ENSMUSG00000013539	D16H22S680E	586	784	845	439	487	346	541	222	723	513	376	374	615	621	461	486	670	729	595	629	630	416	669	1458	727	538	482	771	590	434	487	597	605	644	752	894	297	304	504	344	745	245	332	346	653	331	238	311
ENSMUSG00000013562	4833413E03Rik	3	5	7	1	2	0	0	2	2	6	2	0	0	5	2	2	0	1	0	4	2	0	4	0	2	1	1	3	5	2	2	0	0	0	1	2	1	2	1	1	1	3	0	0	4	0	1	7
ENSMUSG00000013584	Aldh1a2	134	143	91	83	105	154	204	59	27	14	14	14	18	13	0	2	51	54	87	126	204	113	250	600	285	449	471	17	10	4	7	52	33	37	52	64	8	20	63	6	22	12	13	13	18	11	8	93
ENSMUSG00000013593	Ndufs2	7179	8902	8977	4278	4996	3592	5488	3170	6608	5257	4786	4951	6225	6215	5533	5199	7226	7597	7269	7581	7848	4897	8236	12401	6668	5661	5688	7745	6241	4615	5425	6109	5612	7336	7611	7771	2153	2823	6922	3233	7854	3101	4148	4638	9593	4603	3708	5114
ENSMUSG00000013611	Snx31	4	7	4	0	3	1	3	4	2	2	2	0	2	6	3	2	6	2	0	3	4	1	2	11	8	6	5	2	4	1	1	3	1	2	2	5	2	0	0	2	5	2	3	1	8	0	5	5
ENSMUSG00000013622	Atraid	1172	1335	1615	946	1122	730	1083	535	1526	1017	854	848	1133	1342	1062	1042	1300	1500	980	1077	1557	959	1514	3748	1654	1274	1193	1425	1389	951	1051	1375	1283	1317	1334	1788	542	694	1184	715	1557	548	802	839	1685	835	644	759
ENSMUSG00000013629	Cad	17939	12581	9269	6047	6849	4640	8024	6512	6193	5179	5237	4549	5545	6930	4447	4840	6260	6966	6107	7976	9490	6229	9531	12558	7130	5588	5751	6922	5804	4315	5385	5552	5381	6947	8126	9465	2371	2751	10334	2640	6822	3085	3757	4188	8241	3986	3128	19066
ENSMUSG00000013643	Lypd8	0	0	0	0	0	0	0	0	0	0	0	0	0	0	0	0	0	0	0	0	0	0	0	0	0	0	0	0	0	0	0	0	0	0	0	0	0	0	0	0	0	0	0	0	0	0	0	0
ENSMUSG00000013646	Sh3bp5l	1993	2569	2328	1007	1087	843	1264	872	1560	1354	1155	1045	1636	1615	1096	1239	1412	1589	1657	2017	1876	1190	1769	2316	1378	998	922	2026	1307	1012	1270	1044	1110	1557	1684	1829	505	614	1765	740	1971	716	928	994	1955	968	714	1438
ENSMUSG00000013653	1810065E05Rik	0	0	0	0	0	0	0	0	0	0	0	0	0	0	0	0	0	0	0	0	0	0	0	0	0	0	0	0	0	0	0	0	0	0	0	0	0	0	0	0	0	0	0	0	0	0	0	0
ENSMUSG00000013662	Atad1	6619	8217	10173	5072	5351	3958	4949	2631	9386	5912	3983	3987	6391	7938	5014	5111	7010	7758	5652	5430	7536	5254	7750	19603	8022	5754	5366	7023	7686	4385	5178	6376	6143	6579	6525	7949	2590	2801	6036	4976	8104	3233	4444	4191	9795	4645	3515	4898
ENSMUSG00000013663	Pten	5215	4208	4004	1584	1611	1402	1858	1898	2549	1843	1586	1459	2609	2272	1703	1920	1918	2461	2156	2646	2818	1782	2957	4265	2189	1461	1412	2564	1872	1420	1723	1195	1242	1707	1782	2876	816	868	4215	1104	2826	1123	1651	1446	2665	1326	941	5602
ENSMUSG00000013668	4933402N03Rik	0	0	0	0	0	0	0	0	0	0	0	0	0	0	0	0	0	0	0	0	0	0	0	0	0	0	0	0	0	0	0	0	0	0	0	0	0	0	0	0	0	0	0	0	0	0	0	0
ENSMUSG00000013698	Pea15a	6365	8361	8646	4514	5149	3477	5299	3297	7663	6120	4245	4311	7468	7499	5354	5708	7675	8317	7499	8489	8425	5108	8326	19423	9852	6560	6436	9809	7464	4897	5646	7934	8127	9828	10267	5355	1621	2022	6430	3495	8991	3457	4950	5040	13132	6176	4649	3797
ENSMUSG00000013701	Timm23	340	509	675	336	349	324	412	132	419	322	236	275	315	555	344	320	633	484	419	362	365	286	429	974	328	314	339	402	517	284	343	461	357	418	379	377	96	83	331	243	438	135	240	169	339	178	125	272
ENSMUSG00000013707	Tnfaip8l2	3	6	2	0	0	0	1	2	1	0	0	1	2	1	0	1	0	2	2	3	0	1	3	1	1	0	1	0	0	1	0	0	1	1	2	0	0	2	5	0	1	0	1	1	0	0	2	2
ENSMUSG00000013736	Trnt1	3223	2953	3427	1746	1852	1358	1875	1094	3196	1879	1354	1343	2235	2670	1675	1702	2233	2524	1804	1828	2368	1523	2393	5722	2450	1883	1746	2406	2625	1610	1821	1804	1849	2098	2062	2222	655	748	2529	1403	2522	992	1331	1244	2234	1104	822	2289
ENSMUSG00000013766	Ly6g6e	0	2	3	2	2	0	0	0	0	2	0	0	2	1	0	0	1	4	0	0	0	2	3	2	2	2	0	0	0	1	0	0	1	2	1	3	1	1	0	0	4	1	0	1	1	2	0	0
ENSMUSG00000013787	Ehmt2	8010	7303	6054	3484	3991	2741	4517	3846	4679	3680	3836	3376	4414	4460	3852	3692	4981	5400	5019	6819	5798	3594	5703	7744	4347	3619	3733	5395	3873	3183	4008	3738	3620	5047	5483	6081	1524	1864	7250	2009	5315	2061	2683	2770	6031	2949	2277	5728
ENSMUSG00000013822	Elof1	2527	3787	3896	2474	2773	1868	2810	1057	3320	2591	2047	2243	2866	3297	2752	2693	3970	4050	3396	3401	3879	2407	3861	5343	2697	2230	2237	3565	3179	2276	2571	2746	2579	2987	2840	2954	933	1146	2447	1940	3853	1502	2019	2101	3218	1683	1268	1677
ENSMUSG00000013833	Med16	1752	2217	1913	1158	1205	904	1492	911	1368	1176	1078	965	1526	1418	1153	1203	1691	1733	1762	2289	1850	1131	1903	2279	1380	1049	1097	1813	1291	1027	1289	1278	1097	1590	1580	2195	534	603	1739	616	1821	722	974	991	2222	1170	878	1576
ENSMUSG00000013846	St3gal1	296	240	197	124	130	88	141	145	173	139	113	86	172	167	94	114	151	161	159	220	176	113	217	283	150	98	90	274	180	123	145	133	141	186	211	261	79	75	208	68	199	105	128	113	285	128	91	164
ENSMUSG00000013858	ORF61	2619	2792	2395	1413	1488	1123	1831	1267	2003	1310	1479	1137	1727	1806	1340	1372	1366	1712	1376	2041	2242	1165	1730	3345	1756	1475	1436	1959	1469	1215	1543	1188	1123	1661	1849	2384	561	650	2439	754	2283	653	834	929	1991	990	715	1934
ENSMUSG00000013878	Rnf170	791	827	866	425	412	333	428	342	739	483	323	332	642	591	367	426	582	637	570	540	663	420	656	1374	637	426	387	720	642	383	430	434	483	632	609	802	231	256	694	255	732	260	421	355	797	377	293	501
ENSMUSG00000013921	Clip3	2879	2578	1732	1302	1284	1010	1652	1337	1475	1094	1293	1001	1707	1477	1332	1515	1536	1809	1520	2532	2532	1605	2595	2174	1217	1069	1117	2233	1375	1206	1589	1245	1423	1620	1973	3106	847	985	2383	716	1867	1098	1298	1414	2614	1250	1033	2495
ENSMUSG00000013928	Thap8	3	2	1	0	2	1	0	0	3	0	0	0	0	2	1	0	1	2	0	1	2	0	1	1	3	0	0	3	2	0	2	1	2	2	0	3	0	1	1	0	2	1	3	0	1	1	0	1
ENSMUSG00000013936	Myl2	0	2	1	1	0	0	1	0	1	0	0	0	0	3	0	0	0	3	0	0	2	1	0	0	0	0	0	0	0	0	0	0	1	0	0	1	0	0	1	0	2	1	1	2	5	3	4	3
ENSMUSG00000013973	Dedd	207	218	222	106	108	76	126	109	150	96	92	100	167	119	92	110	147	178	170	168	159	114	158	253	151	110	127	210	112	109	131	108	123	176	192	203	84	67	230	62	179	79	86	75	207	120	79	130
ENSMUSG00000013974	1810033B17Rik	4	2	4	1	0	1	1	1	1	1	1	1	1	1	0	2	1	1	1	1	2	1	1	3	1	3	1	1	0	0	1	2	4	4	5	1	2	3	2	0	3	2	1	1	7	1	0	1
ENSMUSG00000013997	Nit1	1148	1561	1429	579	661	452	774	488	1080	783	544	503	989	889	604	590	933	970	794	981	1042	684	1131	1803	1042	603	638	1161	852	525	626	762	787	909	965	1137	320	392	1034	454	1182	428	583	669	1197	605	457	849
ENSMUSG00000014030	Pax5	59	11	11	3	2	0	2	1	10	7	1	6	20	7	4	9	7	8	5	15	15	8	9	21	13	3	7	9	5	2	3	13	9	7	14	20	7	10	6	6	26	8	13	18	16	9	4	192
ENSMUSG00000014039	Prdm15	1347	1902	1715	555	649	473	662	548	957	810	611	502	1259	887	583	683	677	950	811	1043	1184	714	1114	1608	1067	601	698	1495	824	648	780	625	628	904	1061	1091	314	325	1079	351	1248	404	556	582	1155	563	427	984
ENSMUSG00000014074	Rnf168	4695	5432	4842	2401	2398	1929	2711	2064	4722	2766	2051	1970	3506	3666	2455	2720	3865	4246	4065	4235	3649	2663	3867	6414	2881	1896	1796	3861	3450	2151	2585	2432	2280	3363	3256	3231	944	895	3974	2087	4290	1727	2378	2268	3495	1843	1202	3229
ENSMUSG00000014075	Tctex1d2	809	1131	1306	811	868	610	864	325	1295	845	672	667	848	1175	804	782	1028	1098	725	743	1228	756	1343	2568	1176	864	781	949	1100	631	800	857	842	937	833	1173	394	421	684	615	1240	429	688	619	1267	587	513	395
ENSMUSG00000014077	1500003O03Rik	3605	3945	3918	1607	1728	1349	1764	1406	2967	2156	1540	1633	2425	2673	1833	1996	2627	2834	2723	2702	2522	1625	2749	5343	2768	1931	1878	2841	2478	1652	1874	2120	2043	2734	2764	3018	906	1076	2729	1294	2894	1113	1521	1485	4050	1957	1482	2594
ENSMUSG00000014104	Sval2	0	0	0	0	0	0	0	0	0	0	0	0	0	0	0	0	0	0	0	0	0	0	0	0	0	0	0	0	0	0	0	0	0	0	0	0	0	0	0	0	0	0	0	0	0	0	0	0
ENSMUSG00000014158	Trpv4	7	14	16	4	0	4	7	2	6	9	4	3	12	6	6	4	1	7	4	3	4	2	8	17	10	9	11	7	4	2	1	2	3	5	3	22	6	5	6	3	15	2	3	4	15	11	6	11
ENSMUSG00000014164	Klhl3	158	164	119	71	60	44	58	62	82	67	50	40	85	84	36	56	68	58	62	75	95	59	101	294	168	92	92	98	88	58	74	91	76	109	115	215	53	40	89	25	84	40	33	50	95	80	36	77
ENSMUSG00000014177	Fam18b	1686	2099	2427	1370	1638	1125	1411	603	2150	1492	1067	1030	1525	1940	1293	1275	1872	2079	1420	1515	2110	1418	2250	5264	2388	1687	1650	1937	1928	1162	1340	1962	1875	1925	2002	3030	851	1095	1331	1134	2173	741	1003	1018	2335	1148	843	1158
ENSMUSG00000014195	Dnajc7	9681	9979	10924	4983	5116	3764	5239	4106	9856	6609	4300	4335	8002	7981	5429	5972	7024	8013	6299	6680	8642	5550	8426	19545	8457	5772	5905	9389	7476	5308	5980	5903	5819	6931	7024	7464	2334	2805	9099	4387	9431	3232	4431	4581	9298	4661	3303	6224
ENSMUSG00000014198	Zfp385c	4	7	5	1	2	0	3	0	2	0	1	1	4	3	2	5	0	3	2	2	6	2	4	7	4	3	6	6	4	1	2	2	8	3	5	3	0	0	2	1	4	2	1	2	5	9	5	12
ENSMUSG00000014226	Cacybp	11538	15898	19065	9783	10623	7711	10256	4030	14764	9198	7053	7428	10264	13321	9008	8816	13048	13698	10614	10011	12794	9201	14189	27479	11383	9011	8765	11673	12711	7805	8683	10141	9304	10517	9727	11032	3568	4199	8931	7343	13134	5461	8008	7651	13403	6583	5020	7629
ENSMUSG00000014232	Cluap1	610	677	779	427	384	306	391	227	604	436	313	287	529	515	432	410	566	593	424	460	512	330	595	1120	549	396	420	592	508	319	374	432	425	423	498	552	201	223	558	264	586	221	277	327	504	263	195	334
ENSMUSG00000014243	Zswim7	326	436	513	345	409	246	370	168	507	350	303	330	377	510	358	390	473	529	356	412	547	352	593	1193	573	420	420	479	495	317	364	423	421	419	410	581	172	237	362	273	526	203	294	325	638	330	266	287
ENSMUSG00000014245	Pigl	900	1087	1134	452	504	365	546	388	799	584	442	406	738	704	505	533	637	740	658	782	949	565	904	1713	928	644	601	990	645	467	466	566	551	762	777	1052	293	304	939	335	939	368	499	484	1100	554	405	589
ENSMUSG00000014294	Ndufa2	2857	3559	4292	3329	3953	2559	3525	1261	4294	3147	2399	2587	3071	3961	3303	3140	4749	5020	3625	3461	4830	3055	5059	8446	3966	3447	3448	3840	4043	2847	3314	4208	3918	4144	3895	5068	1673	1921	2750	2196	4212	1678	2360	2546	4840	2505	1817	2185
ENSMUSG00000014301	Pam16	112	130	110	44	45	34	52	45	61	42	56	40	89	61	66	51	46	77	53	90	99	80	82	139	60	52	66	114	68	52	63	56	55	77	92	153	47	49	103	31	120	44	60	59	185	102	69	55
ENSMUSG00000014303	Glis2	3365	3169	2490	1638	1660	1211	1965	1591	1904	1340	1495	1181	1971	1877	1494	1615	1402	1993	1531	2360	2726	1694	2723	2957	1678	1341	1298	2640	1579	1274	1676	1307	1353	1735	2320	3403	893	1057	2998	718	2564	1010	1323	1388	4314	2176	1697	1713
ENSMUSG00000014313	Cox6c	2616	3187	3775	2087	2476	1474	2260	1046	3088	2128	1577	1595	2507	2825	1848	1906	2747	2623	2233	2108	3133	1990	3146	6440	2652	1937	1845	3025	2927	1690	2018	2315	2134	2133	1984	2625	845	915	2084	1499	3087	1231	1819	1828	3250	1489	1112	1741
ENSMUSG00000014329	Bicc1	605	558	481	221	222	186	281	226	343	262	264	197	382	340	223	269	303	373	364	436	407	249	478	681	398	283	261	649	431	302	441	351	412	494	580	711	202	195	419	141	405	185	265	269	565	266	214	330
ENSMUSG00000014349	Ube2z	4283	3953	3231	1697	1854	1427	2116	1730	2380	1689	1670	1412	1931	2137	1531	1710	1930	2238	2110	2633	2548	1553	2452	3993	1957	1526	1549	2385	1934	1374	1890	1368	1491	1921	2197	3130	819	935	2855	820	2279	927	1199	1275	2270	1092	902	4387
ENSMUSG00000014351	Gip	2	0	0	0	0	0	0	1	0	1	0	0	1	0	0	0	0	1	0	0	0	0	0	1	2	0	0	2	0	0	0	1	1	0	0	5	0	2	1	0	2	0	0	0	1	0	0	0
ENSMUSG00000014353	Tmem87b	2325	2717	3028	1208	1223	984	1218	1138	2407	1683	1118	1112	2076	2123	1208	1447	1445	1749	1408	1570	2229	1386	2052	4504	2354	1659	1610	2370	2033	1230	1499	1483	1551	1927	2107	2878	904	895	2340	868	2488	865	1179	1091	2798	1378	989	1160
ENSMUSG00000014355	Anapc1	18953	19574	17395	6468	6183	5318	7149	8227	10955	8477	6946	6175	13238	9959	6833	8005	8357	10553	10680	12459	12728	8449	13285	16997	9960	6656	6486	15226	9185	6894	8272	6647	6732	9996	10887	11555	3514	3771	17363	4287	13144	5308	7072	7095	13357	6514	4937	13435
ENSMUSG00000014361	Mertk	162	194	175	76	82	53	78	72	84	90	60	46	107	123	52	73	59	69	61	106	100	73	120	135	96	48	48	121	97	70	69	38	40	87	61	128	35	32	131	40	124	43	54	62	180	77	50	216
ENSMUSG00000014402	Tsg101	2460	3421	3900	2002	2224	1554	2293	1070	3375	2202	1625	1631	2725	2987	2079	2070	3085	3099	2562	2757	2993	1954	3133	5205	2742	1937	1815	3130	2792	1776	2047	2510	2513	2805	2746	2941	946	1133	2473	1589	3306	1262	1852	1786	4260	2014	1412	1589
ENSMUSG00000014418	Hps5	1396	1627	1672	546	498	438	590	620	1038	862	500	507	1147	881	615	660	689	822	804	1028	1039	630	990	1970	1098	707	656	1374	838	599	729	599	694	954	1085	1324	389	391	1264	431	1214	461	634	633	1258	651	432	969
ENSMUSG00000014426	Map3k4	1205	1422	1086	546	538	384	626	516	629	541	514	445	710	668	416	533	673	792	765	953	920	689	1015	1150	692	470	478	899	595	502	601	467	492	715	787	1038	292	297	962	316	837	374	457	542	984	501	392	1057
ENSMUSG00000014444	Fam38a	1707	1063	886	499	552	396	692	573	420	349	418	253	414	508	324	304	249	352	250	395	735	462	714	918	566	396	412	586	437	300	397	278	302	458	603	1032	221	261	844	145	516	197	220	239	634	319	220	2569
ENSMUSG00000014453	Blk	0	0	0	0	1	0	0	0	1	0	0	0	0	1	0	0	0	0	0	1	0	0	0	0	0	0	0	0	0	0	0	0	0	0	0	1	0	0	0	3	3	0	1	2	0	0	0	0
ENSMUSG00000014470	Rnf166	732	988	923	359	400	292	508	345	616	438	376	381	644	575	449	491	406	507	452	635	641	370	572	932	548	407	397	801	487	397	458	302	346	461	528	549	159	185	662	221	745	225	345	343	606	268	229	569
ENSMUSG00000014496	Ankrd28	7305	6341	5645	2347	2452	2420	3109	2849	4789	2832	2632	2444	3620	3940	2792	3127	2881	3482	3806	4174	3674	2382	3724	5533	2687	2060	2108	4521	4079	2906	3726	1564	1712	2578	2587	3119	885	975	5728	2135	4608	1616	2202	2277	3387	1789	1244	4341
ENSMUSG00000014498	Ankrd52	3250	3021	2226	1101	1042	843	1284	1790	1683	1220	1196	869	1794	1583	1011	1236	822	1293	1118	1739	1974	1305	1777	2426	1407	1008	1031	2359	1300	1122	1390	708	826	1205	1416	2439	656	669	3371	626	1878	688	954	920	2006	975	628	1749
ENSMUSG00000014503	Pkd2l2	217	242	232	81	70	77	95	90	172	127	92	68	155	158	97	122	62	113	77	133	174	87	150	281	146	91	79	193	165	101	114	56	100	101	114	172	51	52	210	67	182	76	83	86	142	85	56	194
ENSMUSG00000014504	Srp19	2597	3178	3622	2189	2455	1799	2396	940	3208	2043	1610	1698	2461	2931	2097	2150	3280	3311	2518	2443	3216	2149	3410	5424	2569	1947	2005	3019	2785	1884	2117	2408	2266	2587	2504	3018	951	1154	2115	1698	3064	1329	1889	1701	3157	1609	1165	1809
ENSMUSG00000014529	4930511M11Rik	0	0	0	0	0	0	0	0	1	0	0	0	0	0	0	0	0	0	0	0	0	0	0	0	0	0	0	0	0	0	0	0	0	0	0	0	0	0	0	1	0	0	0	0	0	0	0	0
ENSMUSG00000014542	Clec4f	1	1	3	1	1	0	0	1	0	2	0	1	2	1	1	1	0	0	1	3	2	2	1	0	1	0	0	5	0	1	3	0	0	0	0	0	0	2	0	0	2	2	0	0	0	0	0	0
ENSMUSG00000014543	Klra17	0	0	0	0	0	0	0	0	0	0	0	0	0	0	0	0	0	0	0	0	0	0	0	0	0	0	0	0	0	0	0	0	0	0	0	0	0	0	0	0	0	0	0	0	0	0	0	0
ENSMUSG00000014547	Wdfy2	1281	1575	1550	541	499	413	561	536	845	774	509	439	1080	770	527	628	712	841	787	982	884	621	933	1190	839	596	497	1339	857	569	635	508	623	800	872	730	242	238	1135	315	1137	359	463	499	1084	557	427	529
ENSMUSG00000014550	Zfyve20	3182	3444	3392	1305	1361	1180	1524	1476	2541	2055	1362	1440	2488	2325	1369	1703	2197	2632	2525	2505	2250	1558	2461	4390	2378	1531	1545	2703	2177	1525	1813	1685	1707	2412	2435	2378	708	654	3092	1168	2781	1195	1430	1608	2882	1516	1059	2124
ENSMUSG00000014551	Mrps25	1933	2624	2811	1431	1589	1093	1741	756	2003	1482	1200	1219	1840	1875	1412	1405	2234	2313	1926	1993	2163	1367	2429	3273	1736	1393	1316	2289	1870	1332	1433	1617	1551	1828	1951	1979	634	828	1597	1028	2139	918	1209	1299	2503	1166	945	1246
ENSMUSG00000014554	Dguok	777	861	846	420	502	346	539	310	749	484	422	396	600	610	458	444	585	621	573	610	730	465	707	1428	544	428	418	700	554	349	505	451	443	644	661	616	193	181	661	307	745	298	416	378	663	299	232	603
ENSMUSG00000014592	Camta1	2046	2322	2066	940	1021	748	997	989	1606	1092	898	831	1490	1534	925	1095	1287	1542	1269	1641	1689	1137	1658	2860	1485	939	927	1737	1418	904	1085	1037	1186	1316	1385	2403	718	690	1881	594	1677	721	990	871	1694	871	598	1317
ENSMUSG00000014599	Csf1	301	369	272	163	141	115	168	151	186	166	112	108	187	196	121	153	166	168	205	238	215	131	240	279	198	101	90	230	174	126	139	118	124	163	194	259	63	70	238	106	231	95	95	117	313	160	118	225
ENSMUSG00000014601	Fam40a	3645	4380	4236	1750	1970	1404	2258	1682	2984	2308	2014	1930	2919	2634	2159	2176	2682	2965	2946	3533	3405	2004	3358	4874	2691	2033	1991	3638	2488	2042	2445	2033	1957	3075	3233	3133	836	1029	3491	1270	3423	1359	1762	1834	4467	2262	1636	2543
ENSMUSG00000014602	Kif1a	6007	4782	3072	1137	1301	848	1321	2515	1638	1092	736	651	1331	1704	689	822	1206	1333	1530	1730	1225	694	1141	4355	2525	1453	1487	1513	1270	714	888	1539	1627	2305	2401	4108	925	1018	3134	411	1226	519	620	660	2056	1013	793	4934
ENSMUSG00000014603	Alx3	17	18	17	10	11	6	12	5	13	7	3	5	6	11	12	10	9	5	3	9	15	8	19	18	9	8	7	15	12	15	9	9	7	5	11	7	2	1	15	2	15	8	6	6	13	5	4	31
ENSMUSG00000014606	Slc25a11	3653	4778	5282	2580	2994	1951	3185	1552	3633	3076	2297	2445	3532	3629	2771	2786	4093	4318	3599	3890	4031	2323	4104	6556	3962	2694	2775	3939	3293	2280	2523	3368	3420	3754	3955	5129	1473	1814	3397	1593	4383	1738	2320	2407	5766	2706	2146	2628
ENSMUSG00000014609	Chrne	0	1	1	1	0	0	0	0	1	0	1	1	1	0	2	0	1	0	0	0	0	0	0	1	1	0	0	1	1	0	0	2	0	2	1	0	0	0	0	2	0	0	1	0	2	0	0	1
ENSMUSG00000014633	2310061C15Rik	865	1223	1308	886	984	692	959	364	1287	905	709	717	928	1028	847	850	1269	1292	1003	976	1218	837	1332	2186	1040	816	755	1074	1012	708	773	927	885	988	1009	1047	347	427	824	646	1302	479	683	670	1185	551	427	568
ENSMUSG00000014668	Chfr	2234	2588	2469	963	1036	783	1050	928	2059	1367	1009	904	1612	1418	1051	1055	1523	1729	1500	1682	1724	1035	1763	3395	1802	1181	1127	1848	1348	918	1169	1175	1322	1580	1646	2368	667	755	1781	771	1932	606	752	819	1998	1005	740	1794
ENSMUSG00000014686	Ceacam16	0	1	1	0	0	0	0	0	0	0	1	0	1	0	0	2	0	2	0	0	0	0	0	1	0	0	0	0	0	0	0	1	0	0	0	0	1	0	1	0	0	0	0	1	0	0	0	1
ENSMUSG00000014704	Hoxa2	1395	1652	1478	684	640	478	794	694	1376	824	733	709	1422	1164	928	1022	1217	1311	1204	1412	1253	817	1346	1590	964	642	657	1718	953	708	934	620	654	812	855	392	134	143	1466	565	1462	672	952	994	1247	633	453	432
ENSMUSG00000014725	Adam28	4	1	3	1	0	0	2	0	2	0	1	0	0	1	0	0	0	0	0	2	0	1	2	4	2	2	0	1	0	0	0	1	0	0	1	6	3	0	2	0	0	0	0	1	0	0	0	0
ENSMUSG00000014747	Ankrd53	31	43	33	14	12	11	13	24	19	15	14	17	20	18	14	16	17	30	12	19	26	18	23	55	25	21	12	20	14	11	10	8	11	11	31	31	7	8	32	12	25	10	6	6	33	15	9	26
ENSMUSG00000014748	Tex261	3166	4255	4613	1933	2050	1553	2380	1344	3052	2514	2111	2093	2978	2880	2344	2293	2736	3084	2944	3215	3144	1905	3398	4511	2831	2076	2067	3409	2545	1910	2122	1921	1932	2606	2767	3115	879	1106	2940	1231	3664	1298	1759	1867	3622	1707	1295	2009
ENSMUSG00000014763	Fam120b	2144	2209	2328	989	1133	878	1204	840	1801	1385	1047	1034	1805	1527	1300	1327	1605	1833	1577	1928	1862	1260	2073	3515	1941	1340	1313	2119	1570	1138	1293	1369	1402	1684	1724	2061	707	770	2027	787	2098	844	1129	1146	2255	1027	783	1368
ENSMUSG00000014767	Tbp	3357	4272	4698	2440	2837	1967	2660	1361	4256	2742	1997	2069	3168	3540	2298	2413	3302	3689	2664	2773	3822	2293	3500	7035	3258	2191	2152	3675	3300	2205	2479	2519	2454	2848	2911	2816	855	1069	3023	1769	3909	1372	1892	1915	3240	1484	1117	2357
ENSMUSG00000014769	Psmb1	7755	10322	12355	7519	9024	5900	8575	3189	11074	8005	6027	6785	8732	10270	7840	7646	12207	12051	9575	9099	12602	8015	13279	22988	10426	8140	8021	10111	10418	6629	7449	10580	9426	10118	9585	11935	3952	4904	7127	6194	11380	4947	7251	7472	14194	7004	5102	5210
ENSMUSG00000014771	Pdcd2	0	0	0	0	0	0	0	0	0	0	0	0	0	0	0	0	0	0	0	0	0	0	0	0	0	0	0	0	0	0	0	0	0	0	0	0	0	0	0	0	0	0	0	0	0	0	0	0
ENSMUSG00000014773	Dll1	1752	1666	1457	822	871	631	840	1210	1525	1110	797	717	1529	1138	706	848	1055	1394	1107	1729	1988	1154	1774	4212	2088	1445	1532	2569	1334	924	1363	1370	1546	2110	2285	1505	354	420	1937	549	1643	738	903	953	2509	1226	928	1702
ENSMUSG00000014776	Nol3	27	38	26	11	15	8	22	24	24	16	21	17	29	26	16	9	35	30	21	36	42	19	41	82	58	27	37	30	21	14	26	56	51	62	64	164	39	57	33	13	33	16	20	22	128	64	59	14
ENSMUSG00000014778	Fhod1	828	758	617	374	408	283	441	412	464	371	394	302	503	478	357	381	397	472	424	604	706	435	664	710	402	306	282	687	407	357	471	288	305	457	522	818	217	242	730	235	708	245	343	385	688	344	235	454
ENSMUSG00000014782	Plekhg4	267	370	372	129	114	91	135	144	291	202	199	123	254	201	129	130	90	140	85	153	247	128	185	627	274	174	190	294	195	124	200	92	96	179	200	292	75	74	314	67	310	62	80	89	188	89	64	134
ENSMUSG00000014786	Slc9a5	1154	1720	1460	627	642	438	718	636	1175	740	699	505	914	989	555	603	501	712	442	734	1023	562	723	1881	987	677	621	1020	768	525	740	434	516	797	891	1149	317	290	1229	309	1133	286	341	380	832	446	351	699
ENSMUSG00000014791	Elmo3	99	133	159	71	65	49	70	67	106	69	70	64	104	99	74	88	47	57	58	79	94	62	91	213	96	81	89	153	95	72	78	45	44	67	85	185	51	48	129	33	117	25	47	48	93	45	29	135
ENSMUSG00000014813	Stc1	162	347	437	122	191	79	117	60	224	204	183	133	88	275	83	100	179	195	120	101	182	120	200	847	459	217	204	38	175	34	49	186	200	232	203	180	42	39	118	38	212	66	69	80	180	87	62	36
ENSMUSG00000014837	4931428F04Rik	924	1059	933	453	453	327	514	549	774	590	440	352	712	640	421	457	549	754	658	829	794	524	751	1340	749	510	477	895	597	396	481	558	576	773	808	879	247	267	916	312	838	332	453	502	1048	555	393	544
ENSMUSG00000014846	Tppp3	434	1148	1244	808	910	631	892	313	1239	1136	805	790	1274	1213	972	965	1681	1877	1313	1533	1713	1056	1734	2875	1687	1127	1187	1569	1057	724	837	1853	1875	1669	1772	4307	1428	1679	942	680	1633	682	919	1007	2665	1294	998	127
ENSMUSG00000014850	Msh3	3654	3461	3551	1472	1502	1227	1624	1341	3015	2013	1412	1357	2494	2427	1727	1818	2027	2340	2008	2077	2550	1666	2414	5211	2259	1675	1693	2931	2514	1649	1961	1554	1681	2000	2075	2086	658	745	2899	1257	2617	908	1314	1257	1832	939	646	2530
ENSMUSG00000014852	Adamts13	2	4	3	2	2	0	1	1	3	1	1	0	2	2	0	1	1	2	0	1	2	0	4	15	1	3	3	0	3	0	1	0	1	4	2	13	2	1	0	1	5	0	2	1	3	2	1	1
ENSMUSG00000014856	Tmem208	1001	1163	1390	814	877	552	896	420	1146	809	631	659	880	1008	867	870	892	980	799	827	1235	698	1067	2417	1102	892	819	1088	972	705	887	837	809	841	970	1245	372	407	895	649	1151	407	515	529	1076	513	358	810
ENSMUSG00000014859	E2f4	5320	4937	4270	2270	2528	1785	2837	2067	3046	2381	2160	1943	2817	2891	2247	2373	2701	3116	2851	3624	3619	2261	3295	4565	2510	2112	2180	3454	2565	2076	2583	2019	2075	2797	3132	2862	777	870	3803	1250	3530	1291	1558	1784	2988	1412	1086	4726
ENSMUSG00000014867	Surf4	7215	8065	7461	3347	3572	2607	4091	2937	4363	3474	2870	2745	4413	4023	3095	3206	4843	5396	5601	6024	5110	3436	5638	8143	4818	3120	3046	5600	3740	2722	3186	3988	3954	5231	5709	6416	1679	2189	5914	1946	5318	2296	3033	3287	7572	3417	2853	6114
ENSMUSG00000014873	Surf2	1699	1981	2125	928	1020	746	1138	654	1485	1023	703	701	1200	1296	891	908	1053	1252	900	1067	1345	812	1240	3136	1396	979	1031	1458	1148	827	991	948	931	1105	1198	1394	412	528	1426	624	1567	416	589	670	1259	613	460	1355
ENSMUSG00000014905	Dnajb9	776	1125	1257	545	526	402	560	373	924	588	470	472	837	800	638	723	770	864	747	795	983	681	1092	1483	779	547	479	1090	810	593	686	640	594	717	676	988	284	393	757	478	950	461	682	604	1083	493	416	536
ENSMUSG00000014907	Naf1	2023	1962	1652	718	827	633	881	798	1261	729	734	616	947	939	697	716	775	952	879	1066	1154	808	1282	1804	898	716	767	1132	892	682	791	610	575	797	821	1159	322	369	1407	454	1139	425	701	549	944	510	329	1791
ENSMUSG00000014932	Yes1	2732	2845	3224	1359	1393	1091	1385	1114	2755	1769	1142	1112	2142	2368	1340	1510	1904	2297	1718	1940	2617	1834	2677	5176	2488	1660	1611	2715	2470	1470	1731	1871	1810	2163	2140	2991	893	954	2456	1347	2518	1126	1535	1471	3081	1548	1124	1802
ENSMUSG00000014956	Ppp1cb	17832	18365	20768	10583	10811	8681	11066	7235	17895	11477	9131	9217	13474	15875	10466	11048	15522	17427	14140	13840	16949	11284	18260	29683	12992	10267	10068	15134	15676	10232	11509	11368	11193	13018	12232	17019	5470	5733	16430	8007	16382	7460	10740	9532	19869	9644	7191	11957
ENSMUSG00000014959	Gorasp2	4334	4347	3883	2294	2513	1876	2713	1751	3017	2141	1875	1746	2647	2813	1961	1995	3334	3578	3493	3631	3561	2373	4023	4536	2391	1692	1748	3258	2564	1738	2137	2440	2343	2836	3080	3582	1032	1206	3191	1346	3398	1644	2309	2311	4833	2304	1772	3422
ENSMUSG00000014980	Tsen15	738	769	789	422	440	339	439	227	513	368	341	304	359	448	361	366	423	432	408	422	427	283	436	1014	464	346	359	392	410	279	325	318	272	367	407	494	146	179	470	188	493	156	222	212	431	197	186	683
ENSMUSG00000015001	Oc90	0	0	0	1	0	0	0	0	1	0	0	0	1	0	0	0	0	0	0	0	0	0	0	0	0	0	0	0	0	0	0	0	0	0	0	0	1	0	0	0	0	0	1	0	0	0	0	0
ENSMUSG00000015002	Efr3a	2647	2867	3051	1047	1008	855	1068	924	2026	1388	1029	950	1644	1710	1001	1156	1264	1532	1354	1463	1595	1054	1582	3686	1835	1186	1184	2127	1632	1060	1259	1007	1110	1428	1529	1844	527	616	1930	705	1960	740	966	969	1851	903	647	3422
ENSMUSG00000015013	Trappc2l	527	578	712	454	528	354	497	203	585	447	386	375	501	548	468	439	591	609	467	524	640	381	614	1291	633	538	495	556	565	354	467	563	513	506	595	835	298	325	457	370	660	248	389	389	645	314	241	380
ENSMUSG00000015016	Acsf3	550	615	440	318	296	240	326	289	335	294	285	215	303	359	256	253	310	367	321	410	490	266	464	715	370	325	316	376	280	239	283	278	302	415	430	577	138	172	455	130	398	194	211	263	459	239	174	420
ENSMUSG00000015023	Ddx19a	2872	3454	3100	1473	1542	1193	1807	1295	2037	1542	1181	1136	2227	1983	1284	1464	2095	2457	2348	2757	2428	1639	2669	2977	1995	1250	1142	2446	1601	1155	1433	1600	1546	2013	2153	2397	666	933	2296	911	2279	1028	1266	1442	2534	1383	1016	1913
ENSMUSG00000015027	Galns	384	595	587	248	270	214	325	160	314	263	216	176	363	316	189	201	334	342	349	388	387	236	424	627	439	282	288	489	244	181	236	361	350	530	563	564	136	181	315	101	400	178	197	267	516	241	219	270
ENSMUSG00000015053	Gata2	14	11	17	4	1	2	4	20	14	11	8	4	13	17	9	6	7	8	11	14	16	12	11	116	47	45	33	13	7	4	8	21	25	40	52	35	3	8	13	4	14	8	10	9	11	5	5	8
ENSMUSG00000015083	C8g	119	170	171	78	102	56	92	52	140	108	112	84	106	118	87	72	94	118	70	82	139	75	131	419	182	159	131	140	127	77	68	113	128	120	131	181	53	65	118	52	157	32	57	53	144	69	56	84
ENSMUSG00000015085	Entpd2	3	5	9	0	0	0	1	0	1	1	3	0	3	4	3	0	1	3	1	1	3	1	4	6	3	1	4	2	1	4	0	0	0	1	2	6	1	0	0	0	5	0	2	1	2	0	2	1
ENSMUSG00000015087	Rabl6	6155	8180	7957	3590	4026	2980	4498	2765	5832	4361	3764	3519	4760	5364	3830	4037	5013	5418	5180	5730	5972	3620	6044	10749	5586	4378	4367	5771	5058	3541	4432	3822	3844	5348	5445	6076	1608	1837	5254	2278	6153	2182	2728	2876	5276	2650	2009	4855
ENSMUSG00000015090	Ptgds	0	0	2	2	1	5	6	1	3	4	1	0	4	0	2	3	3	4	0	3	5	2	4	6	5	4	3	2	2	0	2	2	3	4	2	7	0	0	2	0	2	1	3	0	3	1	1	5
ENSMUSG00000015092	Edf1	1754	2524	2784	1310	1546	946	1755	753	1512	1329	1007	1045	1632	1565	1238	1218	2501	2361	2429	2378	2076	1467	2551	2869	1543	1132	1144	2180	1468	1091	1103	1665	1599	2066	2019	2051	590	767	1745	854	1948	987	1330	1449	2810	1324	970	1461
ENSMUSG00000015093	Clic3	11	17	10	6	7	1	2	8	10	6	7	3	11	7	8	11	5	5	4	14	12	6	4	23	18	11	8	27	9	8	13	6	5	12	7	9	4	6	15	3	22	5	2	2	10	6	3	8
ENSMUSG00000015094	Npdc1	1111	1123	1156	544	621	465	686	443	768	579	502	462	756	743	543	588	667	738	673	936	983	529	817	1487	793	631	588	1026	677	516	655	700	669	1017	1140	958	231	302	837	283	912	450	520	570	1267	604	503	1039
ENSMUSG00000015095	Fbxw5	1508	1821	1505	784	943	640	1053	768	1054	862	670	666	1112	970	809	845	1267	1293	1312	1485	1390	844	1370	1598	1062	655	727	1365	800	616	819	867	797	1232	1272	1381	404	453	1530	415	1263	588	746	753	1581	810	584	1116
ENSMUSG00000015112	Slc25a13	2256	3676	4191	1939	2090	1586	2071	948	2832	2270	1665	1723	2739	2602	2012	2087	3254	3494	2972	3120	3831	2588	4391	5143	2943	2024	1970	3242	2505	1824	1937	2575	2524	3123	3001	3402	1165	1297	2007	1383	3398	1716	2304	2321	4081	1827	1407	2057
ENSMUSG00000015120	Ube2i	4722	6804	6161	2288	2270	1864	2784	2439	4716	3408	2418	2093	4288	3827	2306	2777	2242	2866	2592	3706	4996	2846	4309	8050	4453	2703	2726	4894	3549	2152	2865	1828	2200	3442	3965	5270	1408	1481	4487	1808	5309	1569	2015	2134	4714	2248	1729	3631
ENSMUSG00000015126	0610007P22Rik	1161	1837	2020	1001	1165	820	1225	490	1355	1084	885	918	1190	1328	1029	958	1390	1613	1280	1549	1678	957	1581	2435	1443	1051	936	1536	1176	812	970	1215	1123	1448	1631	1492	466	553	1121	606	1576	582	830	877	1805	875	627	790
ENSMUSG00000015127	Unkl	290	315	302	142	133	108	156	163	189	175	138	132	187	171	134	149	134	172	148	201	239	145	258	366	219	154	158	246	178	138	172	141	147	190	222	349	101	86	251	92	259	74	96	105	301	133	94	193
ENSMUSG00000015133	Lrrk1	216	242	232	98	109	77	135	90	98	124	90	67	160	131	95	105	128	142	96	122	196	139	230	263	154	118	115	201	130	94	139	174	147	242	253	411	84	119	137	48	132	58	84	88	213	103	55	363
ENSMUSG00000015134	Aldh1a3	0	3	3	2	1	1	1	2	2	2	2	2	1	0	5	2	1	3	3	3	6	2	6	4	1	1	0	3	4	1	2	2	0	1	1	3	0	0	4	0	6	4	7	3	1	3	0	3
ENSMUSG00000015143	Actn1	5040	5298	4549	2652	2924	2044	3214	2022	3075	2416	2357	1857	2868	3137	2143	2323	3037	3591	3099	4138	4642	3081	4751	5576	3127	2304	2334	4017	2871	2271	2777	2742	2723	3635	3724	5602	1429	1637	3915	1218	3592	1616	2055	2198	3849	1957	1489	4362
ENSMUSG00000015149	Sirt2	1810	2642	2615	1176	1265	879	1384	835	1608	1412	1087	1060	2158	1667	1265	1306	2169	2263	2301	2426	2455	1618	2752	2219	1553	1002	978	2347	1461	1111	1243	1406	1377	1870	1782	2115	619	835	1893	818	2353	1169	1413	1648	3016	1323	1143	996
ENSMUSG00000015165	Hnrnpl	25255	28516	24839	11472	12456	9661	15027	11596	17643	12847	11155	10064	15680	15224	10265	11690	12945	15577	14246	19707	20964	12380	19591	27491	14614	10442	10969	17680	13578	9979	12297	9424	9848	14749	16176	17018	4510	4728	21426	6610	19021	6962	9133	9585	18089	9193	6898	18311
ENSMUSG00000015176	Nolc1	16135	21324	23363	8225	8982	7266	10332	5749	11269	10459	6237	6624	11858	11539	7464	8122	12621	14148	13419	12578	11302	7722	12469	19540	12735	8433	8363	13667	10315	7268	7382	9685	9623	12732	13132	8472	2388	2892	12777	4590	13910	5255	6823	7462	13249	6187	4687	14215
ENSMUSG00000015189	Casd1	4454	4827	5356	3128	3198	2429	3067	2220	5464	3575	2544	2615	4525	4658	3169	3288	4317	5324	3802	4093	5524	3588	5291	7047	3463	2530	2325	5267	4417	2936	3502	2929	2919	3004	3057	5378	1799	1928	4428	2596	5091	2223	3029	2939	5112	2531	1763	1898
ENSMUSG00000015202	Cnksr3	1183	1119	922	524	574	431	640	511	798	474	463	406	594	650	461	530	718	739	661	905	842	526	819	1017	575	426	414	805	636	450	616	480	514	683	640	778	176	247	882	335	757	300	416	413	806	436	333	1267
ENSMUSG00000015214	Mtmr1	1155	1331	1269	588	540	477	631	409	998	689	510	507	836	928	641	621	731	870	760	737	883	659	981	1718	819	550	469	1110	996	588	763	560	627	695	741	1033	332	352	826	391	1005	416	575	562	861	401	312	435
ENSMUSG00000015217	Hmgb3	5429	7216	7471	3807	3963	3510	4504	2308	6588	4088	3320	3531	5639	5377	4387	4835	6373	6279	6301	6063	6428	3991	6205	9627	4641	3341	3457	6617	5480	3828	4922	4316	4248	5299	5372	4600	1370	1600	5039	3059	6725	2455	3384	3527	6377	3019	2220	2826
ENSMUSG00000015222	Mtap2	1287	1734	1619	699	636	447	668	1263	1540	963	582	713	1755	1185	896	1010	1653	1773	1427	1868	1997	1274	1933	3883	2808	1711	1583	1425	781	689	774	2404	2525	3026	3082	3411	1242	1129	2172	698	1941	1481	2007	1867	5299	2536	1899	1520
ENSMUSG00000015224	Cyp2j9	4	5	5	3	3	5	7	0	1	2	2	1	0	2	2	0	0	3	2	1	2	2	2	4	3	0	3	3	3	2	3	2	0	1	1	1	0	0	0	1	0	1	1	4	4	0	0	12
ENSMUSG00000015242	Nipsnap3a	0	0	0	0	0	0	0	0	0	0	0	0	0	0	0	0	0	0	0	0	0	0	1	0	0	0	0	0	0	0	0	0	0	0	0	0	0	0	0	0	0	0	0	0	0	0	0	0
ENSMUSG00000015243	Abca1	225	201	183	56	66	79	87	135	113	78	79	65	185	103	76	89	102	120	146	217	174	135	223	123	67	61	52	249	122	103	129	95	69	82	112	1125	334	305	274	57	183	79	111	121	392	192	143	104
ENSMUSG00000015247	Nipsnap3b	1486	1913	2099	1312	1539	1016	1474	631	2063	1345	949	964	1398	1864	1201	1136	1822	1969	1371	1422	1979	1363	2082	3770	1757	1336	1247	1847	1884	1061	1247	1593	1639	1743	1688	2341	756	856	1213	802	1813	741	981	1000	2289	1136	870	953
ENSMUSG00000015289	Lage3	2068	2261	2620	1773	1977	1285	1749	895	2430	1778	1333	1427	1713	2320	1826	1772	2386	2435	1743	1631	2674	1678	2622	4799	2164	1736	1655	2067	2178	1444	1679	1869	1695	1772	1703	2320	732	847	1925	1317	2599	819	1196	1220	2081	990	777	1352
ENSMUSG00000015290	Ubl4	2068	2515	2503	1401	1598	1070	1666	941	2063	1554	1410	1236	1990	1925	1593	1551	2143	2276	2027	2334	2522	1549	2670	3750	1921	1412	1403	2468	1809	1307	1659	1795	1723	2137	2193	2506	807	932	1933	966	2423	1048	1436	1428	2887	1395	1011	1359
ENSMUSG00000015291	Gdi1	3947	6253	5727	2293	2423	1749	2542	2111	4863	3358	2902	2516	4731	3764	2942	3292	3099	3758	2977	4080	4442	2512	3970	8627	4836	3540	3538	5700	3566	2576	3318	3227	3419	4253	4757	6687	1776	1942	4522	1992	5791	1959	2518	2634	7417	3874	2734	2518
ENSMUSG00000015305	Sash1	2760	2919	2474	1482	1420	1262	1621	1181	2191	1717	1508	1360	2380	1947	1396	1825	2112	2614	2228	3016	2981	2049	2979	1694	1099	778	755	2505	1610	1329	1795	805	934	1224	1267	2026	619	598	2561	1055	2859	1380	1772	1795	2826	1434	1004	1771
ENSMUSG00000015312	Gadd45b	60	82	109	43	43	21	60	18	50	41	50	29	33	74	27	37	35	30	31	48	50	43	68	406	191	104	138	56	59	26	31	52	59	74	92	412	81	85	53	18	68	23	31	32	188	103	72	18
ENSMUSG00000015314	Slamf6	0	0	1	1	0	0	0	0	0	0	0	0	0	0	0	0	0	1	0	0	0	0	0	0	0	0	0	0	1	0	0	0	0	0	1	0	0	1	0	1	0	0	0	0	0	0	0	0
ENSMUSG00000015316	Slamf1	0	0	0	0	0	0	0	0	0	0	0	0	0	0	0	0	0	0	1	0	0	0	0	0	0	0	0	0	0	0	0	0	0	0	0	1	0	0	0	1	0	0	0	0	0	0	0	0
ENSMUSG00000015335	Zdhhc12	394	539	592	223	235	188	298	235	371	332	229	241	438	350	245	296	379	390	364	469	444	296	509	851	504	366	354	550	316	207	301	381	382	503	576	838	252	297	434	140	513	253	258	302	1006	447	362	259
ENSMUSG00000015337	Endog	99	127	147	85	117	78	115	68	133	101	79	96	122	121	116	84	142	137	126	138	111	76	112	253	134	115	117	126	119	72	75	157	112	163	139	130	37	59	143	69	148	48	83	73	120	58	47	64
ENSMUSG00000015340	Cybb	0	1	0	0	0	0	1	0	0	0	0	0	0	0	0	0	0	1	0	0	2	0	0	0	0	0	0	0	0	0	0	0	0	0	0	0	0	0	0	0	0	0	0	0	0	0	0	0
ENSMUSG00000015341	Golga7	3578	5302	6277	3181	3314	2529	3470	1486	4883	3614	2592	2565	4340	4660	3193	3312	4720	5037	3969	4045	5854	3706	5928	8992	4625	3433	3073	5130	4720	2880	3337	3651	3614	4328	4378	5174	1602	1898	3132	2423	5363	2318	3070	2919	6033	2927	2181	2388
ENSMUSG00000015342	Xk	265	275	259	112	105	77	112	94	160	113	83	78	168	167	99	102	143	151	151	129	152	111	149	294	159	89	100	151	137	90	104	81	91	91	95	185	58	46	216	68	179	69	88	105	185	91	73	283
ENSMUSG00000015354	Pcolce2	67	77	85	35	30	27	32	16	38	43	28	35	30	44	29	27	38	36	36	45	40	20	27	76	53	27	27	33	28	22	30	19	23	33	41	10	4	8	41	25	47	19	20	17	46	19	17	112
ENSMUSG00000015355	Cd48	0	0	0	0	0	0	1	0	0	0	0	0	0	0	0	0	0	0	0	0	0	0	0	0	0	0	0	0	0	0	0	0	0	0	0	0	0	0	0	1	0	0	0	0	0	0	0	0
ENSMUSG00000015357	Clpx	2174	2637	2690	1155	1105	947	1302	901	1820	1326	1002	953	1972	1600	1194	1253	1773	1917	1679	1787	2132	1397	2287	2910	1612	1135	1071	2197	1596	1067	1297	1207	1273	1575	1525	1886	594	693	1982	898	2131	999	1316	1398	2318	1092	869	1644
ENSMUSG00000015363	Trabd	2291	2401	2136	1104	1211	824	1422	995	1647	1192	1193	1112	1519	1462	1208	1246	1400	1532	1629	1934	1722	1036	1738	2989	1526	1303	1345	1789	1411	1089	1381	1244	1213	1729	1822	1873	490	558	1919	703	1793	635	838	956	1838	882	693	1677
ENSMUSG00000015365	Mov10l1	4	1	24	2	3	5	1	0	8	17	10	9	8	8	9	7	5	9	7	5	11	6	14	4	14	10	10	9	10	3	7	2	3	3	1	23	3	4	7	1	27	9	17	14	33	17	10	13
ENSMUSG00000015377	Fam116b	673	1154	923	361	410	256	438	375	625	469	404	313	658	531	370	395	281	393	259	463	596	335	477	946	534	418	382	777	446	352	466	204	251	338	472	589	149	138	743	260	767	183	248	253	490	271	189	425
ENSMUSG00000015396	Cd83	14	36	27	22	38	15	23	6	36	18	17	21	17	28	24	24	33	44	21	37	40	24	60	46	32	53	48	22	30	19	17	26	20	9	22	55	14	25	19	18	42	20	26	22	232	117	102	24
ENSMUSG00000015401	Tmem27	35	132	166	142	141	94	129	0	29	17	50	76	31	24	83	58	28	40	20	20	42	28	48	16	4	35	24	114	83	177	210	24	29	30	24	106	29	48	18	49	97	33	60	55	14	0	7	1
ENSMUSG00000015405	Ace2	2	2	2	0	1	0	1	3	1	0	0	3	2	1	3	0	0	0	1	1	0	0	1	1	0	0	0	1	1	1	2	1	0	0	2	3	0	0	3	1	1	1	1	0	3	0	0	0
ENSMUSG00000015437	Gzmb	0	0	0	0	0	0	0	0	0	0	0	0	0	0	0	0	0	0	0	0	0	0	0	1	0	0	0	0	0	0	0	0	0	0	0	0	0	0	0	0	0	0	0	0	0	0	0	0
ENSMUSG00000015441	Gzmf	0	0	0	0	0	0	0	0	0	0	0	0	0	0	0	0	0	0	0	0	0	0	0	0	0	0	0	0	0	0	0	0	0	0	0	0	0	0	0	0	0	0	0	0	0	0	0	0
ENSMUSG00000015443	Gzmn	0	0	0	0	0	0	0	0	0	0	0	0	0	0	0	0	0	0	0	0	0	0	0	1	1	4	7	0	0	0	0	0	0	0	0	0	0	0	0	0	0	0	0	0	0	0	0	0
ENSMUSG00000015451	C4a	58	67	46	24	11	19	22	19	25	20	24	18	34	24	18	12	10	20	8	17	24	13	17	73	32	23	32	35	21	18	18	5	16	14	19	35	4	4	59	10	33	2	10	6	15	13	8	18
ENSMUSG00000015452	Ager	162	200	183	65	71	47	87	105	141	97	90	64	156	95	84	97	47	91	50	99	121	62	90	246	120	91	93	193	96	80	103	42	64	56	80	215	42	59	175	47	134	34	41	45	82	44	24	100
ENSMUSG00000015461	Atf6b	2763	2445	2152	1090	1153	837	1413	1346	1661	1205	1321	1125	1566	1502	1189	1313	1403	1428	1428	1972	1907	1139	1801	2773	1486	1400	1443	2142	1304	1222	1526	1060	1056	1370	1653	2071	551	584	2538	696	1964	669	807	897	1930	976	738	1866
ENSMUSG00000015467	Egfl8	24	32	36	13	15	14	17	17	28	13	21	14	17	25	15	24	13	18	11	16	27	20	15	40	11	17	13	26	14	15	14	11	7	16	22	20	4	7	30	8	20	12	9	4	18	9	6	18
ENSMUSG00000015468	Notch4	275	410	405	259	289	240	313	175	496	318	306	309	441	400	416	383	535	604	438	548	491	319	461	476	275	201	234	463	321	264	330	307	264	359	353	421	115	158	424	278	564	197	315	263	570	262	199	66
ENSMUSG00000015474	Ppt2	507	469	417	254	282	190	280	265	341	223	269	220	277	251	228	226	304	344	321	405	368	240	380	426	226	201	199	355	225	170	240	256	223	300	327	511	133	149	412	113	330	146	181	183	475	244	216	391
ENSMUSG00000015476	Prrt1	20	17	15	3	4	1	5	15	11	7	1	2	9	6	3	6	3	2	10	9	4	2	7	15	13	5	9	13	5	7	4	2	3	10	10	23	5	4	16	6	6	4	2	4	5	3	2	20
ENSMUSG00000015478	Rnf5	763	1498	1591	742	784	557	805	383	1193	1131	704	690	1214	1328	804	975	1379	1417	1112	1197	1256	862	1302	2800	1485	965	946	1459	1191	703	835	1156	1107	1174	1127	1402	483	492	1017	978	1725	440	696	692	1675	920	639	481
ENSMUSG00000015484	Fam163a	26	10	11	7	20	10	7	9	17	10	11	8	14	12	15	14	12	11	25	26	21	7	15	185	98	110	109	12	7	5	10	52	51	102	104	29	10	5	17	10	18	12	28	11	44	6	13	16
ENSMUSG00000015488	Cacfd1	2374	3395	2605	1342	1164	1164	1405	1215	2149	1662	1269	1202	2139	2007	1096	1465	1836	2486	2383	2869	2223	1562	1993	3342	1906	1255	1176	2370	1724	1239	1453	1372	1387	2187	2248	2481	683	595	2622	1127	2729	1129	1414	1588	2962	1597	1027	1932
ENSMUSG00000015501	Hivep2	212	388	452	156	148	112	109	111	243	253	137	116	341	239	114	144	209	250	177	269	407	294	418	438	329	136	161	331	261	133	180	192	231	240	276	1170	316	345	200	86	348	198	236	257	575	334	208	150
ENSMUSG00000015519	2310057J18Rik	0	0	0	0	0	0	0	0	0	0	0	0	0	0	1	0	0	0	0	0	0	0	0	0	0	0	0	1	0	0	0	0	0	0	0	2	0	0	0	1	0	0	0	0	0	0	0	0
ENSMUSG00000015522	Arnt	3016	3216	2655	1309	1273	1130	1434	1359	1886	1423	1288	1078	1924	1781	1223	1394	1692	2035	1876	2306	2330	1629	2480	3405	1797	1231	1269	2579	1814	1248	1659	1313	1449	1966	2029	2994	819	918	2461	888	2237	1092	1288	1357	2493	1293	980	2204
ENSMUSG00000015533	Itga2	39	76	84	26	22	18	15	8	24	32	28	27	42	30	32	28	10	30	13	20	45	42	57	212	156	149	129	303	157	167	156	262	280	396	416	1326	407	472	26	20	96	32	30	41	23	7	14	8
ENSMUSG00000015536	Mocs2	1585	1974	2317	1449	1631	1037	1467	588	2124	1517	1067	1080	1707	1964	1416	1427	1849	1973	1398	1476	2195	1458	2230	4151	1963	1439	1402	2146	2160	1302	1452	1785	1612	1666	1726	2401	798	930	1374	1241	2323	830	1086	1111	1830	941	669	807
ENSMUSG00000015542	Nat9	527	768	729	356	453	295	440	249	576	526	379	400	446	501	367	398	603	644	520	633	646	391	684	1277	656	524	496	550	524	375	363	634	642	740	755	671	169	245	547	286	672	236	335	319	806	389	284	319
ENSMUSG00000015568	Lpl	721	1500	1396	631	668	495	681	453	936	602	359	381	708	896	547	568	828	924	860	868	687	469	738	1136	724	411	403	772	713	429	445	638	677	760	712	557	181	192	978	386	926	365	553	542	1412	715	493	720
ENSMUSG00000015575	Atp6v0e	1549	1677	1883	1203	1527	897	1284	601	1590	1144	999	1055	1181	1515	1301	1152	1650	1617	1387	1199	1659	997	1591	3722	1767	1518	1381	1406	1482	1042	1076	1817	1645	1639	1557	2683	841	1031	1307	899	1559	600	952	983	2436	1226	845	1330
ENSMUSG00000015579	Nkx2-5	6	7	7	2	1	0	2	6	1	0	4	2	4	3	7	1	2	2	3	3	2	8	6	7	3	5	4	4	1	3	3	5	1	1	3	9	1	1	4	0	2	1	2	2	10	3	1	1
ENSMUSG00000015597	Zfp318	3760	3676	2962	1314	1134	1064	1325	1645	2141	1428	1183	971	2168	1966	1119	1379	1272	1640	1510	1950	2307	1448	2211	3334	1815	1141	1121	2700	1851	1213	1594	1008	1080	1493	1798	2682	754	838	2876	733	2389	934	1171	1213	2289	1105	778	2686
ENSMUSG00000015599	Ttbk1	191	113	67	60	56	37	65	94	111	50	59	52	112	85	87	91	105	122	101	164	112	76	110	114	51	42	43	98	72	59	80	63	76	77	104	64	19	17	195	62	110	73	99	80	154	90	60	281
ENSMUSG00000015605	Srf	2576	2530	2241	1045	1285	986	1466	1098	1552	1141	1072	939	1349	1428	1119	1186	1351	1573	1475	1972	1682	1086	1600	2596	1382	1116	1178	1945	1316	1068	1353	1115	1105	1397	1551	1989	512	602	2026	616	1789	595	672	804	2230	1100	826	2205
ENSMUSG00000015619	Gata3	32	17	7	3	7	9	2	11	8	0	3	1	1	1	2	2	0	4	5	0	5	4	12	16	7	6	14	9	3	3	3	3	0	2	3	8	3	1	21	1	11	3	1	1	24	15	3	11
ENSMUSG00000015627	Gata5	15	66	54	33	30	31	44	14	26	33	48	33	61	42	59	46	51	50	60	53	58	42	59	52	41	25	21	47	42	31	34	41	39	48	49	113	36	30	30	31	63	23	43	42	62	29	29	2
ENSMUSG00000015647	Lama5	3989	2953	2587	1225	1420	959	1547	1580	1296	903	918	592	965	1469	683	689	463	691	527	786	1683	970	1547	3316	1624	1083	1213	1114	1134	635	776	536	656	925	1185	5931	1371	1353	1939	271	1253	323	430	471	1669	768	625	7052
ENSMUSG00000015652	Steap1	120	157	163	94	101	77	105	34	122	110	65	76	116	103	88	89	107	137	135	133	117	86	129	217	101	99	105	91	97	58	63	115	108	66	76	678	201	230	99	70	132	36	62	75	303	136	96	120
ENSMUSG00000015653	Steap2	813	854	896	319	288	262	319	442	821	594	386	384	820	693	472	541	404	517	416	577	652	475	698	1398	881	576	600	1009	786	628	646	578	642	628	634	3476	1171	1084	1027	356	1048	336	456	386	1202	555	477	283
ENSMUSG00000015656	Hspa8	16003	11350	11578	6559	6966	4887	7052	2890	7410	4445	4758	4826	5901	6845	7554	6203	15421	9942	13342	7672	7460	4146	7927	12972	6078	5218	5519	6971	5586	5213	6219	7035	5426	6157	6338	6015	1894	2862	10373	3278	7003	2881	3328	3677	7323	3017	2531	10893
ENSMUSG00000015659	Serac1	851	1051	944	326	317	274	368	373	593	472	363	368	674	542	335	405	386	542	479	599	610	359	552	1047	648	365	335	838	502	398	449	287	325	481	523	577	207	181	791	222	763	246	354	339	646	331	210	545
ENSMUSG00000015665	Awat1	0	0	0	0	0	0	0	0	0	0	0	0	0	0	0	0	0	0	0	0	0	0	0	0	0	0	0	0	0	0	0	0	0	0	0	0	0	0	0	0	0	0	0	0	0	0	0	0
ENSMUSG00000015668	Pdzd11	1660	2163	2450	1432	1656	1079	1506	692	2499	1657	1319	1347	1980	2042	1693	1695	2208	2312	1716	1869	2453	1437	2378	4657	2113	1748	1652	2240	2143	1428	1541	1780	1754	1879	1913	1899	599	752	1584	1188	2546	866	1310	1391	2335	1096	877	1053
ENSMUSG00000015671	Psma2	5907	7352	8470	5128	6057	4269	5933	2226	7298	5043	3896	4305	5614	6605	5112	5127	7743	7666	6291	5679	6563	4445	6765	12753	5847	4679	4623	6137	6359	4151	4811	6116	5472	5842	5660	6249	2019	2398	4697	3850	6913	2652	3965	4074	7492	3687	2680	4174
ENSMUSG00000015672	Mrpl32	1238	1574	1911	1064	1290	854	1160	460	1727	1025	868	923	1222	1503	1072	1027	1427	1499	1140	1133	1714	1062	1719	3097	1347	1061	1024	1387	1408	902	1078	1185	1154	1134	1099	1698	534	622	946	958	1512	648	944	916	1938	892	691	688
ENSMUSG00000015697	Setdb1	6599	7697	6768	2309	2356	1896	2693	2868	4259	3342	2602	2377	4813	3999	2708	3002	2829	3575	3654	4376	4383	2683	4129	6923	4033	2737	2570	5818	3547	2850	3514	2263	2296	3615	3910	4272	1208	1360	5640	1735	4546	1612	2234	2239	4165	2075	1541	5167
ENSMUSG00000015702	Anxa9	58	57	54	21	25	13	27	40	36	20	18	12	25	30	18	18	17	26	20	28	37	22	19	79	46	31	25	37	31	20	26	14	26	28	38	63	16	14	54	9	32	11	10	19	52	25	12	51
ENSMUSG00000015709	Arnt2	2910	4143	3202	1472	1487	1253	1851	1563	2336	1808	1504	1246	2775	2436	1569	1895	2059	2523	2494	3328	2999	2007	2971	2554	1703	1008	882	3335	2093	1551	1987	1341	1437	1968	2093	2289	580	694	2908	1212	2910	1289	1759	1810	3326	1751	1290	1910
ENSMUSG00000015711	Prune	1400	2062	1960	847	850	662	973	529	1195	1052	749	773	1305	1262	908	898	1183	1196	1229	1313	1462	973	1522	2239	1333	894	859	1553	1316	904	974	944	914	1223	1342	1976	564	672	1068	514	1532	579	685	795	1946	883	758	1282
ENSMUSG00000015714	Lass2	3514	4392	4216	1670	1682	1348	1990	1557	2870	1983	1654	1572	2770	2435	1934	1920	1882	2400	2164	2458	2620	1674	2899	4583	2614	1854	1880	3469	2530	1764	2070	1685	1725	2198	2437	3245	985	1110	3126	1031	3034	1126	1391	1524	3780	1887	1485	2561
ENSMUSG00000015721	Nlrp5	0	0	0	0	0	0	0	0	0	0	0	0	0	0	0	0	0	0	0	0	0	0	0	0	0	0	0	0	0	0	0	0	0	0	0	0	0	0	0	1	0	0	0	0	1	0	0	0
ENSMUSG00000015733	Capza2	9172	11142	13159	6716	7397	5289	7198	3704	12030	7408	5279	5759	8747	10154	6957	6879	10082	10792	8128	8130	10706	7407	11814	21152	9720	7145	7053	10245	10283	6752	7234	8369	7940	8215	7774	11085	3639	4350	8332	6157	10835	4737	6925	6422	12273	5983	4534	6370
ENSMUSG00000015745	Plekho1	1506	1916	1921	1087	1253	911	1388	763	1741	1297	1172	1248	1795	1803	1624	1607	1795	1930	1885	2156	2056	1248	2069	2475	1311	1060	1084	2217	1664	1348	1599	1393	1272	1788	1810	1483	396	499	1642	993	2112	828	1111	1137	2536	1235	1006	857
ENSMUSG00000015747	Vps45	936	1133	1348	698	780	509	769	376	1165	914	685	804	1021	1226	979	952	1212	1204	961	941	1182	773	1235	2608	1210	909	880	1156	1202	756	911	1012	1012	1140	977	1346	479	515	885	652	1227	543	731	686	1676	770	555	471
ENSMUSG00000015748	Prpf3	4638	5717	6099	2484	2516	2141	2806	1727	4145	3322	2297	2321	4058	3963	2793	2977	3868	4228	3795	3745	4119	2871	4477	7327	3834	2626	2773	4629	3777	2619	2862	2728	2780	3579	3645	3365	1001	1223	3908	1799	4543	1768	2269	2392	4188	2027	1554	3263
ENSMUSG00000015749	Anp32e	21838	30572	31307	14178	14187	12033	16022	9552	26059	18173	12510	12522	21858	24435	15509	17476	23048	25259	21932	23158	24871	16936	25955	46831	22266	15271	15566	25050	23215	14748	16578	17181	17231	22632	21871	23686	7485	7959	21635	13459	26183	10064	13564	13379	28507	14172	10646	14728
ENSMUSG00000015750	Aph1a	380	439	332	228	250	162	251	193	272	207	168	162	265	285	194	203	268	303	299	386	355	202	359	450	269	207	233	341	259	224	238	221	229	306	320	438	98	131	338	111	358	129	163	185	442	212	157	245
ENSMUSG00000015755	Tab2	7854	8513	7936	3635	3520	3028	3901	3353	5766	4381	3441	3063	6242	5199	3772	4330	5192	6019	5670	6679	6429	4341	6400	7895	4417	3078	3070	7040	4865	3717	4294	3589	3744	4822	4905	5952	1732	1849	6784	2532	6555	2758	3701	3772	5871	3011	2086	5412
ENSMUSG00000015757	Ppil4	4197	4352	5102	2019	1921	1675	2122	1681	4082	2845	1752	1841	3489	3505	2161	2372	3091	3661	2858	2840	3427	2363	3589	6924	3172	2246	2205	3868	3401	2173	2363	2207	2152	2744	2714	2733	942	1025	3620	2085	3937	1470	2119	2010	3459	1553	1239	2770
ENSMUSG00000015759	Cnih	4336	5003	5664	2932	3100	2290	3185	1808	4572	3168	2380	2489	3440	4018	2718	2807	4621	4824	4071	3838	4695	3045	5284	8023	3879	2981	2875	3940	3929	2486	2951	3733	3652	4022	3887	4529	1490	1862	3750	2191	4618	1958	2820	2825	6320	2905	2251	2927
ENSMUSG00000015766	Eps8	243	374	379	156	126	109	160	87	222	238	144	135	293	214	146	180	186	215	193	244	326	212	308	258	167	108	95	299	187	122	169	112	115	171	159	321	86	92	216	113	301	113	139	184	310	140	96	1061
ENSMUSG00000015776	Med22	3570	4066	3724	1558	1694	1377	2102	1604	2474	1821	1658	1551	2535	2354	1912	1897	2110	2615	2535	3203	2838	1718	2884	3688	2147	1520	1576	3353	1924	1569	1944	1668	1755	2282	2635	2293	642	800	3372	1159	2805	1099	1451	1590	2846	1380	1094	2427
ENSMUSG00000015787	Abo	0	0	0	0	0	0	0	0	1	1	1	0	0	0	0	0	0	1	0	0	0	1	1	0	0	0	0	1	0	0	1	0	0	0	0	1	1	0	1	1	3	0	2	1	0	1	0	0
ENSMUSG00000015790	Surf1	1110	1379	1442	703	824	561	771	471	1149	885	628	666	899	1187	821	787	1015	1038	783	803	1114	720	1186	2317	1114	822	817	1139	1082	653	808	897	842	887	963	1180	393	476	1076	572	1266	419	581	568	1294	617	469	832
ENSMUSG00000015804	Med28	2670	3484	3916	2255	2615	1762	2595	1185	3706	2595	1950	2132	3043	3404	2488	2526	3568	3928	3051	3179	4070	2628	4148	6491	3296	2512	2423	3411	3190	2233	2580	3188	2998	3244	3026	4150	1356	1609	2553	1903	3923	1621	2327	2356	4916	2350	1844	1336
ENSMUSG00000015806	Qdpr	4603	6002	6446	3319	3842	2485	3788	1706	3974	3291	2344	2362	3689	3999	2601	2563	4778	5122	3941	3979	4834	2988	5350	8712	4872	3088	2998	4453	3842	2047	2344	4509	4451	4710	4661	5390	1667	1988	3395	1712	4607	1863	2575	2621	5300	2498	1961	2939
ENSMUSG00000015812	Gnrh1	24	10	22	2	4	9	8	15	9	9	10	7	6	14	5	9	2	3	6	13	14	10	14	28	10	7	6	11	15	3	6	2	4	10	12	14	6	3	24	4	9	6	5	0	17	2	3	6
ENSMUSG00000015829	Tnr	1	1	1	0	0	0	1	0	0	1	0	0	2	2	0	0	0	1	0	0	1	0	3	3	3	1	1	1	0	1	0	0	2	0	1	0	0	0	1	1	0	0	1	2	3	5	1	1
ENSMUSG00000015837	Sqstm1	3096	4719	4616	2218	2311	1703	2724	1548	3853	3040	2744	2809	3825	3792	3686	3659	3978	4085	4296	4575	3940	2485	4028	6374	4041	3048	2963	5005	3639	2876	3490	3169	3026	3936	4130	5419	1567	1895	3614	2003	5138	1852	2472	2516	6188	3159	2313	2440
ENSMUSG00000015839	Nfe2l2	1164	1779	2051	711	728	570	818	539	1171	1133	681	728	1371	1285	867	855	1090	1297	1112	1109	1631	1111	1812	2850	2059	1223	1180	1629	1141	797	876	1116	1130	1467	1399	2305	721	892	1268	555	1870	647	931	988	2309	960	829	761
ENSMUSG00000015843	Rxrg	18	14	20	5	15	7	10	8	10	6	1	1	8	6	1	5	6	7	3	4	14	9	7	26	10	10	7	2	2	1	4	8	7	6	10	15	5	2	3	1	6	5	6	9	9	3	3	155
ENSMUSG00000015846	Rxra	3894	3021	2414	1457	1581	1057	1832	1829	1993	1605	1464	1323	2134	2057	1425	1496	2005	2266	1903	2636	2808	1788	2834	1292	816	558	566	2983	2046	1560	1931	718	642	1036	1150	2056	559	716	3250	858	2140	1014	1288	1403	2983	1493	1113	2146
ENSMUSG00000015850	Adamtsl4	8	6	9	5	1	1	1	9	4	5	4	1	4	11	4	5	1	5	1	2	4	4	6	10	5	6	5	14	4	2	4	4	4	6	6	15	1	7	18	2	3	2	1	1	12	7	3	8
ENSMUSG00000015852	Fcrls	0	0	0	0	0	0	0	0	0	0	0	0	0	0	0	1	0	0	0	1	1	0	0	0	0	0	0	0	0	0	0	0	0	0	0	0	0	0	0	0	0	0	0	0	0	0	0	0
ENSMUSG00000015854	Cd5l	0	0	0	0	0	0	0	0	0	0	0	0	0	0	0	0	0	0	0	0	1	0	0	1	1	0	0	0	0	0	0	0	0	0	0	0	0	0	0	0	0	0	0	0	0	0	0	0
ENSMUSG00000015869	Prpsap1	3061	2889	2298	1150	1317	939	1488	1378	1580	1137	1204	1135	1689	1506	1270	1345	1780	1879	1957	2386	1992	1388	2341	2640	1456	1218	1303	2256	1348	1116	1409	1388	1384	1994	2101	2389	628	811	2457	787	1880	927	1245	1311	2668	1232	1039	2238
ENSMUSG00000015879	Fam184b	113	178	247	89	67	48	68	49	121	74	77	69	104	119	71	67	101	110	93	90	101	53	118	262	134	91	85	80	86	51	68	97	88	89	78	100	22	44	103	47	111	28	55	78	104	45	38	52
ENSMUSG00000015880	Ncapg	9372	12198	14400	6506	6596	5318	6373	3718	12905	8255	5884	5943	9181	10663	6839	7262	8647	9953	7445	7495	10793	6865	10783	20781	8936	6145	5841	9313	10043	6028	6924	6042	6038	6904	6732	7798	2598	2787	9021	6236	11583	3977	5691	5587	8739	4236	3177	5767
ENSMUSG00000015882	Lcorl	1707	1957	2236	880	808	776	918	838	2082	1338	945	969	1744	1647	1190	1303	1487	1813	1434	1654	1957	1287	2188	3681	1686	1189	1064	1705	1543	1035	1226	1138	1264	1459	1324	1760	565	503	2169	982	2160	899	1305	1119	2433	1171	823	694
ENSMUSG00000015889	Lta4h	5097	6587	6476	2909	3433	2371	3418	2098	4656	3279	2633	2482	4302	4333	2831	2937	4697	4893	4626	4818	5395	3685	6296	7728	4312	3001	2752	5085	3878	2500	2980	3629	3528	4447	4476	5604	1760	2204	4061	2038	4757	2313	3341	3313	6617	3056	2454	3980
ENSMUSG00000015890	Amdhd1	1	8	4	3	5	2	2	0	4	1	4	1	2	2	4	4	11	8	5	6	12	0	7	3	1	1	0	2	5	1	4	4	4	1	2	6	0	1	0	2	3	3	1	3	2	2	1	1
ENSMUSG00000015932	Dstn	8443	10264	12469	6660	7304	5215	7021	3389	11008	7466	5248	5627	8266	9966	7295	6630	10141	10495	7904	7776	10701	7262	12024	22216	10192	7700	7458	10690	10055	6313	7189	8910	8396	8552	7769	11569	3787	4588	7132	5904	10482	4483	6273	6158	14253	6663	5117	7350
ENSMUSG00000015937	H2afy	11190	15838	15332	6546	6983	5821	8311	6749	12160	9289	7684	7462	12351	10476	9075	9953	12102	13631	13196	15027	12671	8202	13777	17243	9824	8172	7660	14724	10512	7453	9223	7838	8052	11224	11743	10363	3144	3976	13101	6345	15146	6231	8193	8383	17022	8099	6448	4816
ENSMUSG00000015942	Gtf2ird2	463	408	315	161	192	129	257	235	306	198	184	159	314	257	191	214	277	285	251	366	319	212	312	423	250	186	210	387	243	204	256	190	195	268	272	341	88	94	417	143	329	120	177	198	339	170	134	297
ENSMUSG00000015943	Bola1	791	1093	1242	944	1127	745	1019	309	988	899	689	734	901	1287	832	834	1360	1375	923	1031	1409	852	1409	2368	1200	893	913	1017	1128	706	769	1175	1133	1255	1107	1124	278	382	720	535	1169	406	677	652	1261	598	470	546
ENSMUSG00000015944	Gatsl2	772	819	558	337	255	246	343	272	399	266	261	242	375	385	263	351	375	465	417	593	498	332	470	778	416	336	299	517	409	274	349	386	343	499	509	993	286	295	494	169	464	225	312	250	534	265	195	1118
ENSMUSG00000015947	Fcgr1	2	3	0	1	2	0	0	2	0	1	3	2	0	1	0	1	1	3	1	1	1	0	1	1	0	2	1	0	1	0	0	1	1	1	0	0	0	0	0	1	1	0	1	0	2	0	0	3
ENSMUSG00000015950	Ncf1	16	7	4	5	3	5	9	4	11	2	1	2	7	3	6	6	2	3	1	3	4	4	4	21	9	5	7	12	14	6	5	2	4	7	4	10	0	4	16	3	3	2	9	1	18	4	6	7
ENSMUSG00000015957	Wnt11	11	5	10	17	15	9	12	5	4	8	2	13	4	9	7	5	16	13	16	27	15	9	21	19	9	8	8	6	5	6	6	13	10	11	16	17	13	10	8	2	9	3	7	8	45	14	14	14
ENSMUSG00000015961	Adss	7706	7837	9376	4094	4314	3443	4564	2998	7110	4800	3695	3782	6218	6318	4677	4639	6346	6676	5666	5691	6918	4781	7523	11418	5294	3991	3998	6716	6031	4165	4741	4281	3984	5039	4770	5189	1646	1804	6717	3676	6995	2947	3958	3856	7593	3688	2636	5748
ENSMUSG00000015962	1700016C15Rik	0	0	2	1	0	1	0	0	2	1	1	1	1	1	2	2	1	3	1	0	1	0	0	1	0	0	0	3	2	1	0	0	0	0	1	0	0	0	3	3	3	1	1	0	0	0	0	1
ENSMUSG00000015966	Il17rb	7	12	13	4	3	4	0	2	4	4	5	1	11	6	5	3	1	3	3	6	6	7	4	8	5	4	1	11	5	6	1	2	2	5	5	4	3	1	8	2	6	0	2	3	6	2	5	4
ENSMUSG00000015968	Cacna1d	77	55	47	16	25	27	18	40	24	26	10	9	32	26	17	25	9	16	20	39	44	19	37	132	43	28	34	49	33	14	23	29	28	39	55	99	27	31	33	10	31	14	17	20	50	26	15	70
ENSMUSG00000015970	Chdh	14	10	11	0	5	2	7	4	5	5	2	4	10	7	8	5	4	3	7	7	2	3	6	18	9	2	4	5	1	2	5	2	4	6	5	8	1	2	3	1	6	1	3	5	2	2	2	22
ENSMUSG00000015971	Actr8	1808	2540	2624	1182	1303	942	1380	803	1908	1504	1052	1042	1822	1833	1289	1203	1644	1880	1691	1942	2129	1358	2242	3453	1895	1332	1287	2158	1787	1025	1275	1434	1531	1847	1831	2386	652	897	1625	902	2257	836	1153	1304	2762	1309	1046	1312
ENSMUSG00000015980	Lrrc27	204	266	321	175	186	151	213	89	251	206	142	125	224	243	168	175	302	315	200	231	265	198	281	615	329	202	199	281	224	126	171	333	296	339	336	375	105	137	192	120	298	127	144	178	226	118	70	201
ENSMUSG00000015981	Stk32c	142	344	287	136	146	98	129	64	137	154	77	68	116	142	61	71	147	170	125	155	134	87	174	186	113	54	69	101	93	29	47	123	117	122	180	92	26	32	67	33	120	46	59	39	82	39	23	176
ENSMUSG00000015994	Fnta	4198	4607	4644	2751	2996	2243	3163	1484	4312	3084	2520	2709	3387	3607	3394	3309	4030	4290	3782	3810	4198	2702	4265	7217	3522	2995	2862	4324	3735	2945	3342	2804	2763	3370	3435	4355	1297	1540	3587	2296	4512	1672	2503	2475	4162	2042	1504	2816
ENSMUSG00000016018	Skiv2l2	10428	10558	11439	5186	5436	4465	5672	3976	10286	6605	4907	5145	7986	8805	5776	6140	7139	8518	6705	6761	8581	5909	8626	18947	8126	6370	5932	8722	8522	5494	6341	5676	5458	7130	6959	7450	2402	2643	9057	5103	9090	3245	4547	4539	8027	3836	2808	6997
ENSMUSG00000016024	Lbp	16	25	14	14	15	9	10	3	12	15	12	8	15	18	6	9	7	9	18	17	26	16	22	29	24	8	13	14	9	1	10	11	20	18	19	153	39	44	14	2	17	3	10	8	19	8	11	19
ENSMUSG00000016028	Celsr1	8300	3549	2451	1431	1800	1237	2157	3575	1620	1185	935	629	1107	1917	702	679	1004	1233	1176	1566	2752	1867	2897	10404	5432	3773	3827	3072	2442	1460	1800	4579	4896	5979	7163	17807	4716	5169	3927	334	1223	542	676	703	2074	1058	819	7235
ENSMUSG00000016087	Fli1	1	1	6	1	0	2	2	4	1	2	1	2	3	3	1	1	1	2	2	4	21	5	6	3	2	2	0	4	4	1	1	2	0	0	3	5	1	1	2	0	7	2	1	3	7	2	2	1
ENSMUSG00000016128	Stard13	254	369	313	127	122	97	129	112	207	195	116	133	281	207	120	166	173	241	238	292	343	195	304	534	363	236	216	284	199	128	147	165	215	297	278	138	50	44	230	99	286	126	193	167	360	179	155	196
ENSMUSG00000016150	Tenm1	33	24	29	17	7	11	9	13	14	12	17	10	24	14	16	16	19	20	8	18	23	20	33	50	18	31	24	65	35	33	28	52	48	34	37	78	25	33	28	9	27	14	17	26	40	14	6	58
ENSMUSG00000016179	Camk1g	232	409	395	142	178	99	151	100	198	200	152	139	342	231	222	269	235	274	215	277	277	210	313	301	218	98	95	520	268	196	222	155	196	272	258	257	63	77	185	136	397	175	235	244	201	72	54	222
ENSMUSG00000016181	Diexf	2111	2786	2722	914	1069	783	1180	842	1476	1167	871	801	1517	1329	1015	1040	1356	1591	1608	1738	1710	1128	1796	2357	1432	971	961	1819	1289	869	1030	1058	1130	1492	1672	1488	435	510	1736	646	1856	719	940	1040	1772	832	632	1628
ENSMUSG00000016194	Hsd11b1	0	0	2	0	0	0	0	1	2	0	0	1	0	1	3	1	0	0	0	0	1	1	0	1	1	3	2	0	0	0	1	0	0	0	0	0	0	0	0	0	0	0	0	0	0	0	0	0
ENSMUSG00000016200	Syt14	558	544	546	175	157	172	189	200	388	291	152	189	362	346	186	241	227	307	273	284	342	230	350	650	315	192	182	379	300	204	257	136	174	277	255	315	96	106	447	177	419	128	187	167	291	146	102	472
ENSMUSG00000016206	H2-M3	12	23	31	14	19	13	10	3	12	9	8	13	14	22	11	8	10	10	14	12	22	10	19	34	17	11	23	15	17	11	5	14	10	10	7	16	4	7	7	8	9	6	9	14	15	6	7	12
ENSMUSG00000016239	Lonrf3	62	94	78	50	31	22	28	40	87	65	41	38	65	78	42	52	58	85	41	50	88	53	104	133	103	38	39	69	70	36	49	60	81	84	68	104	21	31	61	36	107	47	55	60	163	70	54	25
ENSMUSG00000016252	Atp5e	2369	3559	5216	3049	3473	2349	3511	1395	4375	3201	2597	2678	3167	2973	3236	3310	4809	4986	4148	3185	5013	3412	5507	7934	3866	3335	3323	4128	4050	2773	2510	3782	3508	4250	3972	4549	1505	1927	2391	2555	4360	1960	2940	3049	6284	2845	2382	2179
ENSMUSG00000016253	Th1l	4199	7588	7061	2735	3007	2168	3256	1936	3799	3462	2442	2232	4972	3683	2600	2782	4033	4729	4239	4948	4801	2974	4745	5349	3664	2277	2282	6150	3309	2245	2787	2943	3119	4093	4472	3834	1017	1202	3942	1530	5390	1954	2520	2808	5229	2363	1885	3084
ENSMUSG00000016255	Tubb1	1	2	0	0	0	0	0	0	0	0	0	0	0	1	1	0	0	0	0	0	0	0	0	0	0	0	0	0	0	0	0	1	0	0	0	0	0	0	0	0	0	1	0	0	0	0	0	1
ENSMUSG00000016256	Ctsz	2224	2980	3095	1251	1458	977	1515	795	1587	1329	1058	1081	1395	1727	1251	1102	1620	1673	1720	1590	1316	835	1390	2369	1617	1328	1397	1696	1557	986	1143	1327	1354	1871	1887	1877	508	644	1465	567	1773	560	766	850	1846	829	662	1949
ENSMUSG00000016257	Slmo2	2857	3550	3755	1964	2233	1630	2309	1128	3234	2396	1591	1628	2332	3180	1897	1991	2863	2912	2563	2508	3068	1960	3106	5617	2789	2048	1912	3062	2673	1788	1961	2323	2177	2504	2486	2925	812	1085	2352	1749	3135	1238	1608	1618	3779	1860	1324	1967
ENSMUSG00000016262	Sertad4	298	386	305	128	136	97	118	91	212	140	100	105	159	190	123	121	137	189	166	177	198	120	208	392	214	131	152	211	183	109	135	162	178	297	282	166	36	41	180	68	217	67	101	101	114	57	47	403
ENSMUSG00000016283	H2-M2	2	0	0	0	0	0	0	0	1	0	0	0	1	1	1	1	1	1	1	0	1	0	1	1	0	1	0	2	3	0	1	0	0	0	0	1	0	1	0	0	1	1	1	0	5	2	3	1
ENSMUSG00000016308	Ube2a	1002	1301	1382	574	690	507	704	452	1009	745	553	551	959	847	671	703	958	1047	990	1021	1110	729	1313	1513	783	468	564	1106	922	607	698	716	683	776	873	1126	321	424	903	481	1076	570	732	743	1323	605	480	737
ENSMUSG00000016319	Slc25a5	13081	14939	18699	10920	12944	8537	12362	5045	15192	11328	8053	9265	12409	13617	12030	11097	18656	17942	14369	13889	16578	12023	18491	23935	12146	9881	10086	13687	12591	9729	10510	12457	10949	11985	11343	13495	4292	5237	12125	8636	15672	7011	9944	10415	16143	7958	5631	8841
ENSMUSG00000016327	Atp1b4	0	0	0	0	0	0	0	1	0	0	1	0	0	2	0	0	0	0	1	0	2	0	0	1	0	0	0	0	0	0	0	0	0	0	0	1	1	1	2	0	0	0	0	2	0	1	1	0
ENSMUSG00000016344	Ppdpf	1133	2044	2091	1141	1250	823	1273	603	1416	1208	1015	987	1566	1393	1188	1230	1829	1990	1860	1915	2171	1316	2347	2120	1346	1068	1086	2093	1428	1159	1277	1294	1319	1741	1756	1934	556	696	1334	791	2043	936	1355	1368	3111	1495	1183	735
ENSMUSG00000016346	Kcnq2	216	189	153	95	93	63	116	74	98	81	51	52	161	88	66	94	130	139	89	174	161	80	144	236	118	82	83	166	82	68	79	141	148	183	232	138	38	52	116	40	133	100	148	173	178	104	63	454
ENSMUSG00000016349	Eef1a2	3	8	4	6	4	2	5	1	5	2	5	3	3	3	1	2	15	13	2	4	10	3	8	6	3	2	0	3	3	3	2	5	9	3	5	13	4	3	2	0	1	3	6	8	13	3	4	14
ENSMUSG00000016356	Col20a1	70	117	119	35	33	34	32	40	67	76	51	47	80	59	43	47	19	44	23	54	65	41	48	234	83	90	74	104	54	45	56	24	42	61	79	163	32	37	81	17	87	16	24	26	72	22	17	50
ENSMUSG00000016382	Pls3	15784	13709	14859	6817	7196	5680	7408	3302	11515	7616	5191	5732	9078	10642	6975	7544	10028	10475	9008	8364	10276	7040	10860	16940	7403	5109	4981	8413	10539	5841	6698	5072	4518	4689	4196	7056	2426	2587	7306	6379	10974	4792	6627	6472	11091	5239	3885	16806
ENSMUSG00000016386	Mpped2	422	389	334	202	171	124	233	291	440	229	219	218	360	347	264	267	322	347	336	442	421	256	452	330	224	161	164	284	228	160	205	123	148	165	156	440	114	124	633	199	505	183	302	292	646	341	241	213
ENSMUSG00000016409	Nkap	1831	2259	2347	981	1033	830	1135	795	1523	1174	773	760	1506	1405	902	972	1577	1784	1507	1529	1801	1287	2073	2428	1459	953	839	1668	1277	861	919	1211	1233	1573	1477	1950	646	565	1722	609	1765	813	1167	1099	2348	1248	851	1169
ENSMUSG00000016427	Ndufa1	1911	3520	3743	2712	3211	2114	2948	706	3479	2614	2360	2590	2762	3070	3187	2885	3835	4006	3027	3052	3386	2211	3562	4420	2286	1985	1991	3158	2838	2215	2671	2341	2012	1891	1895	2258	749	1006	2024	2385	3464	1296	1773	1921	3182	1560	1229	1042
ENSMUSG00000016458	Wt1	5	7	8	5	4	5	8	3	7	4	7	4	9	4	8	5	7	9	4	10	16	9	16	5	4	7	4	4	5	3	5	5	5	12	11	52	11	16	5	5	13	11	19	9	13	5	2	19
ENSMUSG00000016477	E2f3	4752	5510	4792	1804	1861	1621	2203	1986	3114	2240	1688	1465	3345	2879	1753	2055	2256	2908	2810	3227	3232	2304	3235	3989	2338	1556	1524	4471	2776	1894	2400	1640	1688	2471	2818	3234	908	927	3491	1243	3378	1321	1752	1733	3014	1564	1082	3956
ENSMUSG00000016481	Cr1l	622	681	640	302	324	236	361	228	489	326	290	288	397	458	311	363	468	427	394	392	455	299	481	949	438	326	308	515	474	306	355	354	317	384	368	561	153	178	424	247	500	200	267	246	549	259	238	560
ENSMUSG00000016487	Ppfibp1	3568	4282	4577	1667	1528	1259	1616	1495	2819	2242	1551	1429	2804	2542	1673	1882	1780	2351	2039	2333	2661	1872	2648	2748	1852	1136	1064	3498	2703	1750	2026	953	1075	1395	1496	2545	744	703	3660	1166	3569	1095	1459	1453	2326	1118	848	2644
ENSMUSG00000016493	Cd46	37	36	47	10	22	9	12	21	43	18	18	13	37	24	27	26	14	12	11	16	25	18	25	98	49	28	23	38	39	32	23	13	13	26	20	55	17	8	44	12	35	13	22	15	42	22	17	19
ENSMUSG00000016494	Cd34	16	29	43	18	28	21	42	2	33	16	23	16	11	28	23	9	28	48	35	47	88	42	94	27	19	18	18	24	29	16	7	7	12	12	28	60	15	21	10	9	49	38	46	29	55	14	19	61
ENSMUSG00000016495	5033414D02Rik	873	1235	1422	941	992	644	916	341	1298	876	685	729	1012	1103	936	934	1262	1324	911	1011	1506	948	1599	2089	930	771	709	1128	1119	863	945	756	739	842	775	1256	429	491	784	742	1287	536	801	823	1586	716	537	642
ENSMUSG00000016496	Cd274	64	65	52	24	37	26	29	33	58	35	22	22	40	61	25	28	45	38	34	38	44	42	43	120	47	42	34	48	44	34	37	31	39	37	42	53	18	24	33	26	71	27	29	31	60	27	22	40
ENSMUSG00000016498	Pdcd1lg2	0	0	0	0	0	1	0	0	1	0	0	0	0	0	0	0	0	0	0	0	0	0	0	0	0	0	0	0	0	0	0	1	0	0	0	0	0	0	0	0	0	0	0	0	0	0	0	0
ENSMUSG00000016503	Gtf3a	676	577	472	239	291	171	302	301	388	257	209	180	329	322	250	216	301	351	330	407	422	259	440	523	284	229	209	420	291	188	252	278	266	294	382	339	104	154	531	172	375	160	235	206	411	223	181	381
ENSMUSG00000016510	Mtif3	473	585	685	346	395	320	452	181	616	396	302	313	415	529	399	360	504	549	392	410	618	352	608	1096	491	380	370	562	506	358	423	435	395	422	494	593	177	229	432	303	590	192	329	313	546	236	223	322
ENSMUSG00000016520	Lnx2	669	768	660	250	295	225	318	305	413	315	258	232	407	464	281	296	382	474	434	529	484	313	577	895	499	347	354	556	454	308	388	309	372	482	483	774	206	212	595	209	520	186	281	281	599	286	227	557
ENSMUSG00000016524	Il19	1	0	1	0	0	0	1	0	2	1	0	1	4	0	0	0	0	1	1	1	0	0	0	1	0	0	1	0	0	1	0	1	0	0	1	0	0	0	0	0	1	0	0	1	0	1	0	0
ENSMUSG00000016526	Dyrk3	1173	1294	1289	554	600	470	659	401	831	591	488	459	726	755	558	557	744	848	815	857	785	526	851	1224	689	485	459	860	658	464	562	491	480	689	678	690	164	219	905	379	857	328	432	454	599	305	217	1244
ENSMUSG00000016528	Mapkapk2	5179	4818	4358	1988	2218	1614	2720	2547	3391	2621	2423	2229	3275	2849	2469	2522	3593	3855	4136	4644	3813	2320	3943	5912	3479	2625	2729	4429	2793	2223	2817	3010	2794	4012	4124	3678	901	1168	4899	1422	3826	1602	2087	2099	4845	2272	1759	2452
ENSMUSG00000016529	Il10	0	0	1	0	0	0	0	1	0	0	0	0	1	0	0	0	0	0	0	0	1	0	2	0	0	1	0	0	0	0	0	0	0	0	0	1	0	0	0	0	0	0	0	0	0	0	1	0
ENSMUSG00000016534	Lamp2	10628	9236	10962	5224	5431	4183	5325	4304	10394	6411	5208	5580	8075	8729	6651	6543	7785	8403	6610	6400	8328	5630	9002	24670	10146	7795	7768	9738	9563	6755	7455	7095	6744	7884	7267	11618	3724	4176	9231	5259	9192	3488	4991	4717	11379	5805	4189	3816
ENSMUSG00000016541	Atxn10	11258	13571	13409	6300	7154	5110	7156	4720	7183	5974	5187	4963	9875	7592	5879	5847	10488	11340	10385	10800	13373	9106	16090	12206	7497	5289	5464	12732	7385	5255	5981	7497	7624	8994	8986	12977	4092	6014	9885	3489	9454	6014	8351	8668	19264	8996	7301	8518
ENSMUSG00000016552	Foxred2	1534	1362	1126	504	517	452	666	638	733	534	438	395	705	702	396	458	543	671	667	842	862	526	795	1330	669	451	507	879	644	450	548	423	454	658	706	877	228	258	1088	280	810	329	454	466	898	455	345	1259
ENSMUSG00000016554	Eif3d	6079	8135	7785	3682	4528	3004	4933	2542	4780	4192	3338	3398	4790	4412	3732	3449	6285	6440	6093	6373	6155	4202	7159	8001	5141	3589	3757	5545	3874	2949	3323	4989	4876	6423	6320	5026	1507	1991	5514	2032	5520	2616	3317	3704	7472	3455	2785	4794
ENSMUSG00000016559	H3f3b	22837	30007	33275	16413	18039	13022	17911	10901	25028	19159	11866	12515	23923	25196	17038	17303	25785	26692	21965	23006	30187	19419	30536	44362	23698	15283	15100	30063	23628	14899	16358	21334	21305	23196	22731	33279	10926	12665	22326	11917	28065	11371	17050	16061	34361	16415	12543	14946
ENSMUSG00000016619	Nup50	8951	7855	6421	3131	3121	2629	3819	3871	5222	3590	3606	3269	4828	4566	3646	4035	5057	5435	5641	6610	5345	3605	5329	7608	4208	3370	3277	5687	4099	3431	4298	3096	2986	4483	4676	4526	1357	1433	7473	2514	5577	2283	3082	3112	5157	2685	1901	6259
ENSMUSG00000016624	Phf21b	1219	1546	1223	580	539	402	646	819	1006	701	589	526	1176	829	542	766	542	779	617	1142	1115	634	971	1597	977	691	643	1362	710	563	740	600	697	941	1184	989	267	279	1559	398	1250	521	717	707	1867	991	667	779
ENSMUSG00000016626	Nlrp14	0	3	3	0	0	0	0	0	0	1	2	0	0	3	2	2	0	2	1	0	0	2	3	0	2	3	0	0	4	0	1	0	0	0	0	1	0	0	0	3	0	1	0	3	2	0	1	1
ENSMUSG00000016637	Ift27	908	1523	1418	691	914	586	884	491	822	821	541	620	1060	939	684	682	1324	1358	1191	1363	1232	747	1423	1249	870	502	508	1222	749	512	646	912	849	1029	989	934	302	418	817	388	1214	549	692	797	1338	622	518	669
ENSMUSG00000016664	Pacsin2	2561	2439	1973	1052	1033	781	1125	1030	1582	1221	945	812	1323	1560	928	1036	1323	1534	1381	1712	1663	1147	1678	3054	1529	1038	1122	1612	1267	919	1125	972	1048	1549	1541	1696	504	493	1800	731	1779	651	882	956	1647	896	634	1745
ENSMUSG00000016756	Cmah	15	17	19	11	2	2	5	4	10	7	3	1	4	11	5	8	3	2	7	3	11	12	15	17	6	5	4	5	3	5	0	2	2	7	2	6	0	4	6	2	10	4	4	4	2	3	1	28
ENSMUSG00000016757	Ttll12	3664	4498	3595	1583	1774	1233	2032	1582	2020	1606	1602	1436	2368	2048	1594	1637	2207	2341	2647	3115	2596	1642	2856	3349	2008	1449	1540	2987	1762	1406	1802	1744	1610	2419	2622	2490	642	851	2863	873	2420	1020	1355	1419	3152	1428	1138	3098
ENSMUSG00000016758	Bik	41	80	106	38	44	33	46	20	62	60	27	44	72	76	47	50	45	55	52	59	75	53	69	127	78	53	55	60	76	35	42	61	69	82	90	90	26	31	34	25	87	25	45	41	118	52	41	32
ENSMUSG00000016763	Scube1	1777	1604	948	584	713	421	718	1167	998	666	399	331	879	1133	350	436	707	941	667	1056	802	498	769	2894	1504	769	896	709	525	243	309	358	410	677	866	386	117	156	1207	264	836	352	408	437	1334	728	511	547
ENSMUSG00000016831	Tox4	2622	3652	3606	1534	1661	1258	1949	1174	2250	1843	1451	1384	2676	2274	1714	1808	2726	2965	2696	2999	2822	1951	3020	3692	2406	1585	1624	3041	2069	1503	1636	1927	2006	2569	2613	3018	919	1103	2461	960	2826	1270	1688	1847	3704	1735	1368	2236
ENSMUSG00000016833	Mrps18c	935	1561	1917	1045	1183	821	1167	360	1493	1223	808	918	1163	1531	1138	1085	1699	1621	1305	1142	1655	1119	1767	2864	1257	904	966	1414	1574	985	1073	1181	1098	1161	1162	1292	414	467	858	1140	1628	645	1084	1029	1639	822	572	635
ENSMUSG00000016918	Sulf1	1497	1622	2072	535	745	493	547	330	566	723	345	266	436	639	285	236	407	544	299	311	892	627	1064	1792	1238	709	667	871	1635	325	382	960	1024	1746	1741	1350	383	465	315	187	575	149	178	223	446	173	158	5438
ENSMUSG00000016921	Srsf6	20945	23880	22141	8513	8637	7669	11005	9167	15639	10598	8902	8009	16237	12890	9693	10579	10072	12636	11438	15126	15558	8996	14076	21869	11162	8625	8479	19770	11949	9359	11449	6883	7270	10107	11942	13507	3730	4259	19017	6778	16600	6128	8247	7946	13180	6537	4693	15784
ENSMUSG00000016933	Plcg1	4784	5033	3894	1961	2147	1574	2532	2356	2852	2197	1944	1690	3144	2683	1888	2093	2444	2960	2801	3724	3805	2372	3664	4137	2397	1714	1741	3950	2473	1779	2458	2124	2330	3089	3607	4200	1087	1147	4196	1091	3484	1392	1886	1869	4397	2160	1636	3898
ENSMUSG00000016940	Kctd2	1549	2580	2560	1352	1512	957	1598	683	2083	1502	1182	1094	1682	1876	1281	1251	1827	1905	1580	1924	2115	1291	1972	3343	1869	1296	1243	2071	1774	1142	1381	1396	1411	1836	1958	2133	567	733	1442	748	2234	733	934	986	2049	1050	751	1091
ENSMUSG00000016942	Tmprss6	7	8	7	1	9	3	2	4	4	2	6	7	7	3	1	3	2	5	4	1	14	9	9	22	10	8	7	2	6	2	4	5	6	4	4	22	13	2	3	1	6	4	2	5	15	8	4	2
ENSMUSG00000016946	Kctd5	3250	4148	3992	1625	1882	1363	2274	1328	3015	1986	1649	1573	2582	2452	1831	1945	2459	2762	2820	3164	3067	1774	3078	4569	2504	1735	1685	3111	2251	1548	1907	1972	2007	2710	2790	2884	792	935	2754	1169	3007	1160	1613	1585	3491	1726	1330	2712
ENSMUSG00000016982	Pom121l2	6	2	1	1	0	0	3	2	3	4	0	2	3	2	1	4	0	4	3	4	3	5	4	4	0	1	2	1	2	1	0	1	1	2	3	3	0	1	0	2	3	1	1	3	2	0	1	3
ENSMUSG00000016984	Etaa1	3490	3897	4332	2028	2068	1645	2085	1310	3519	2164	1693	1865	2935	3047	2120	2361	2780	3120	2638	2538	2925	2047	3343	5211	2425	1871	1763	3320	3074	2137	2418	1897	1926	2324	2186	2529	786	898	2867	1732	3193	1329	1832	1826	2661	1250	963	2331
ENSMUSG00000016995	Matn4	22	11	10	4	6	2	9	5	7	5	5	8	10	8	7	3	3	4	7	7	8	8	12	12	11	6	6	12	5	6	6	2	1	9	2	9	1	2	15	4	9	4	1	3	8	4	0	17
ENSMUSG00000016998	Svs4	0	0	0	0	0	0	0	0	0	0	0	0	0	0	0	1	0	0	0	0	0	0	0	0	0	0	0	0	0	0	0	0	0	0	0	0	0	0	0	0	0	0	0	0	0	0	0	0
ENSMUSG00000017000	Svs6	0	0	0	0	0	0	0	0	0	0	0	0	0	0	0	0	0	0	0	0	0	0	0	0	0	0	0	0	0	0	0	0	0	0	0	0	0	0	0	0	0	0	0	0	0	0	0	0
ENSMUSG00000017002	Slpi	0	0	1	0	0	0	0	1	0	0	0	0	0	0	0	0	0	0	0	0	0	0	0	0	0	0	0	0	1	0	0	0	0	1	0	1	0	0	0	0	0	0	0	1	0	0	0	1
ENSMUSG00000017003	Svs3a	0	0	0	0	0	0	0	0	0	0	0	0	0	0	0	0	0	0	0	0	0	0	0	0	0	0	0	0	0	0	0	0	0	0	0	0	0	0	0	0	0	0	0	0	0	0	0	0
ENSMUSG00000017004	Svs5	0	0	0	0	0	0	0	0	0	0	0	0	0	0	0	0	0	0	0	0	0	0	0	0	0	0	0	0	0	0	0	0	0	0	0	0	0	0	0	0	0	0	0	0	0	0	0	0
ENSMUSG00000017007	Rbpjl	0	0	0	1	0	2	0	0	1	0	2	0	1	2	0	0	1	1	0	1	2	1	2	1	1	1	2	5	0	1	0	1	1	0	1	1	0	0	0	1	0	0	0	0	0	1	0	0
ENSMUSG00000017009	Sdc4	1156	1752	1876	909	948	681	995	437	759	740	678	545	855	801	558	635	745	951	818	1089	1291	819	1370	1472	944	645	708	1011	808	501	616	561	553	775	797	1786	454	498	936	346	1070	430	589	641	1160	542	454	671
ENSMUSG00000017049	Ccdc70	0	0	0	0	0	0	0	0	0	0	0	0	0	0	0	0	0	0	0	0	0	0	0	0	0	0	0	0	0	0	0	0	0	0	0	0	0	0	0	0	0	0	0	0	0	0	0	0
ENSMUSG00000017057	Il13ra1	34	49	69	32	27	16	18	9	45	29	16	28	43	62	28	24	36	34	36	24	49	36	59	68	29	21	23	49	44	28	29	21	20	29	23	41	16	12	29	29	58	25	32	32	52	25	16	25
ENSMUSG00000017064	Prl5a1	0	0	0	0	0	0	0	0	0	0	0	0	0	0	0	0	0	0	0	0	0	0	0	1	0	0	0	0	0	0	0	0	0	0	1	0	0	0	0	0	0	0	0	0	0	0	0	0
ENSMUSG00000017119	Nbr1	7213	9573	10509	4273	4308	3529	4486	3202	8932	6506	4262	4067	7133	7470	4938	5367	6546	7730	6611	6867	7747	5170	7746	16025	8110	5396	5087	8426	7239	4540	5460	5706	5923	7094	7093	10358	3188	3246	7290	3724	9037	3401	4332	4567	11206	5337	3886	5635
ENSMUSG00000017132	Cyth1	336	477	379	186	205	124	236	150	329	269	180	175	317	279	215	202	270	310	293	389	410	241	394	572	342	230	195	392	268	196	250	249	271	363	374	425	107	132	355	130	385	180	205	231	495	256	211	228
ENSMUSG00000017144	Rnd3	2370	2994	3716	1616	1580	1422	1723	1086	3479	2436	1930	1833	3078	3009	2363	2604	2698	3313	2528	2884	3411	2255	3322	8005	3822	3114	2931	4107	3454	2606	2998	2771	2786	3179	3274	2549	781	839	2653	2230	3848	1577	2208	2134	3165	1463	1088	2036
ENSMUSG00000017146	Brca1	7663	10119	10787	4303	4101	3309	4240	3090	8913	6493	3815	3816	7132	7744	4105	4720	5310	6703	5478	5720	7477	5118	7697	13616	6865	3983	3752	7803	7294	3762	4688	3772	3837	5171	5496	5177	1721	1886	6507	3225	8109	2536	3353	3546	5184	2399	1700	4815
ENSMUSG00000017165	Gast	0	0	0	0	0	0	0	0	0	0	0	0	0	0	0	0	0	0	0	0	0	0	0	0	1	0	1	1	0	0	0	0	0	0	0	0	0	0	0	0	0	0	1	0	1	0	0	0
ENSMUSG00000017167	Cntnap1	48	54	51	25	18	17	15	24	35	34	32	25	27	27	23	16	12	24	17	34	32	29	32	99	39	27	53	35	21	17	16	18	24	30	31	121	25	20	48	11	48	22	16	15	32	17	10	31
ENSMUSG00000017176	Nt5c3l	2350	2433	2548	1380	1652	1084	1756	1347	2484	1550	1183	1220	1796	2342	1508	1539	2127	2251	1855	1923	2282	1415	2358	6421	2674	1828	1760	2231	2242	1264	1542	1738	1581	2053	2020	2032	587	771	2173	1051	2317	833	1198	1293	2669	1319	954	1043
ENSMUSG00000017188	Coa3	1532	2037	2105	1125	1395	922	1327	656	1510	1242	1008	1021	1412	1530	1155	1164	1762	1866	1643	1730	1793	1098	1986	2465	1522	1078	1033	1753	1440	954	1151	1318	1255	1547	1615	1807	497	736	1393	708	1837	832	1126	1169	2244	964	809	1147
ENSMUSG00000017195	Zpbp2	4	11	6	6	2	4	4	0	6	8	5	4	6	8	6	0	8	9	5	3	5	5	5	29	8	9	8	10	9	2	6	10	12	8	4	21	4	8	5	1	8	2	3	3	7	6	1	7
ENSMUSG00000017204	Gsdma	0	2	3	0	0	0	1	1	0	1	1	0	0	1	1	1	1	0	1	0	3	0	1	0	3	0	1	2	1	1	1	1	2	4	4	4	1	1	0	1	1	2	1	1	9	3	5	4
ENSMUSG00000017210	Med24	3943	5502	4779	1783	1940	1378	2253	1730	2525	2046	1757	1573	3207	2317	1785	1901	2352	2702	2674	3513	3149	1904	3363	3813	2545	1658	1795	3841	1970	1563	1884	1910	2040	2727	3119	3219	823	1063	3196	1021	3249	1296	1633	1886	3767	1826	1585	3314
ENSMUSG00000017211	Gsdma2	0	0	0	0	0	0	0	0	0	0	0	0	0	0	0	0	0	0	0	0	0	1	0	0	0	0	0	0	0	0	0	0	0	0	0	1	1	0	0	0	0	0	0	0	0	0	0	0
ENSMUSG00000017221	Psmd3	7097	6714	5225	3250	3785	2692	4300	3230	4414	3216	3059	2778	3882	4147	3065	3466	4525	4767	4680	5826	5532	3270	5105	6652	3704	2862	2958	4654	3491	2834	3455	3063	2854	4023	4446	5679	1437	1747	5554	2024	4923	1955	2523	2827	5440	2796	2072	5392
ENSMUSG00000017264	Exosc10	4699	6578	7211	3321	3723	2686	3920	1838	4158	4016	2441	2733	4889	4323	3184	3256	4961	5544	4562	4613	5842	3823	5837	6926	5068	3046	2978	5851	4266	2832	2952	4078	4068	4887	5192	4922	1458	1849	4478	1727	5797	2199	3046	3332	6474	3045	2274	3756
ENSMUSG00000017286	Glod4	3703	4668	5028	2769	3339	2161	3029	1507	4518	2998	2277	2419	3079	4115	2850	2671	4021	4330	3314	3189	4200	2908	4553	9646	4050	3083	2955	3741	4121	2493	2769	3224	3051	3426	3157	4450	1499	1619	3304	2290	4422	1724	2451	2459	4104	2104	1506	2357
ENSMUSG00000017288	Vps53	987	1133	939	528	532	415	630	475	636	530	447	424	773	635	546	587	831	838	855	1023	906	589	962	1122	675	470	443	924	553	494	524	642	608	736	762	1133	329	370	1008	361	863	401	558	577	1056	498	382	851
ENSMUSG00000017291	Taok1	7628	6476	6323	2229	2002	1784	2119	3431	4348	3007	2133	1842	4730	4076	2214	2686	2831	3705	3147	3857	4197	2819	4399	7966	4040	2613	2368	5543	3651	2550	3090	2538	2636	3516	3777	4429	1549	1407	7353	1726	4600	1766	2517	2259	4664	2463	1572	5091
ENSMUSG00000017299	Dnttip1	735	889	785	351	445	320	480	347	597	458	347	345	540	542	365	399	629	654	545	719	625	365	606	898	524	363	363	609	476	318	417	425	412	559	557	548	160	169	681	335	681	237	329	327	527	285	252	435
ENSMUSG00000017300	Tnnc2	0	1	0	1	0	0	1	0	0	0	0	0	0	0	0	0	0	0	0	0	0	0	0	1	1	0	0	0	0	0	0	0	0	0	0	0	0	0	0	0	0	0	0	0	0	0	0	0
ENSMUSG00000017307	Acot8	312	415	390	192	230	160	224	136	246	229	161	159	274	259	190	178	251	265	248	299	311	196	333	452	275	186	196	364	246	172	182	208	242	273	355	377	120	122	251	120	316	116	151	179	380	191	146	258
ENSMUSG00000017309	Cd300lg	2	0	7	0	1	0	2	0	0	2	1	2	0	2	3	0	0	0	0	0	2	0	0	7	4	3	2	1	0	2	0	0	1	1	3	15	0	9	0	0	1	0	0	0	1	0	0	7
ENSMUSG00000017310	Spint4	0	0	0	0	0	0	0	0	0	0	0	0	0	0	0	0	0	0	0	0	0	0	0	0	0	0	0	0	0	0	0	0	0	0	0	0	0	0	0	0	0	0	0	0	0	0	0	0
ENSMUSG00000017311	Pyy	0	0	2	0	0	0	0	0	0	1	1	0	0	0	1	0	1	0	0	0	4	3	2	0	1	1	0	1	0	1	0	0	0	0	0	3	0	1	0	0	3	1	0	0	4	3	2	0
ENSMUSG00000017314	Mpp2	706	1126	912	584	697	415	610	318	590	501	452	341	444	647	331	357	577	671	464	605	764	552	872	2270	1184	749	709	503	493	291	354	705	761	770	901	2760	667	735	487	159	601	292	338	369	1351	730	549	564
ENSMUSG00000017316	Ppy	0	0	0	0	0	0	1	0	0	0	0	0	0	0	0	0	0	0	0	0	0	0	0	1	0	2	0	0	1	0	1	0	0	1	0	1	0	0	0	0	1	0	0	0	0	0	0	0
ENSMUSG00000017344	Vtn	52	112	290	69	115	48	99	53	109	233	121	82	214	132	21	18	240	256	161	227	646	406	616	138	235	93	86	167	87	12	16	151	203	70	94	695	199	256	70	26	196	151	144	155	283	123	98	9
ENSMUSG00000017376	Nlk	2891	2909	2824	1137	1137	930	1314	1245	1863	1289	1071	981	1775	1607	1111	1261	1439	1753	1630	1917	1943	1179	2005	3288	1742	1231	1230	2135	1678	1080	1407	1192	1335	1640	1786	2224	605	662	2203	736	2079	815	1071	1057	2310	1186	919	2227
ENSMUSG00000017386	Traf4	2626	3482	3385	1309	1462	1020	1673	1275	1761	1536	1293	1224	2159	1652	1261	1391	1771	1870	2116	2377	2210	1394	2366	3801	2450	1681	1593	2734	1475	1225	1433	1908	1968	2723	3012	2661	691	860	2355	717	2200	899	1211	1291	4455	2097	1763	2693
ENSMUSG00000017390	Aldoc	236	1100	1508	543	739	317	506	125	570	772	470	389	525	652	360	322	765	839	473	465	1019	636	1176	1750	1673	982	905	1106	1123	444	588	2044	2294	3358	3411	2954	719	838	254	145	903	352	470	476	1558	702	558	399
ENSMUSG00000017400	Stac2	17	24	25	3	8	12	16	10	15	7	8	8	17	12	11	12	13	16	4	23	32	14	33	58	26	29	29	22	6	10	11	21	23	15	21	50	18	8	33	10	17	14	15	21	42	22	17	44
ENSMUSG00000017404	Rpl19	2979	2157	2457	2617	3415	1577	3335	642	2338	1333	1770	1885	1204	2323	2685	2542	5834	4666	3644	2206	3037	1463	2305	8319	2255	2461	2507	1869	1863	1679	2279	4214	3148	3361	3636	2732	671	941	2206	1061	2202	894	1312	1242	2838	1173	850	1937
ENSMUSG00000017405	Nek8	354	464	454	196	218	124	229	172	356	265	234	175	322	327	229	228	162	222	141	187	335	168	255	874	408	313	292	434	363	220	300	202	201	239	312	622	149	170	316	111	394	78	114	130	320	119	116	207
ENSMUSG00000017412	Cacnb4	64	47	43	18	21	13	19	14	42	31	15	17	40	28	20	22	19	26	18	25	31	13	36	70	38	25	22	48	33	29	23	12	18	10	21	33	12	4	47	16	35	11	17	19	22	19	10	27
ENSMUSG00000017417	Plxdc1	8	20	33	17	14	12	14	4	27	39	18	15	30	16	23	13	37	33	25	28	32	19	33	15	26	6	15	19	17	8	16	13	18	16	10	27	12	10	19	14	37	16	20	22	31	19	10	4
ENSMUSG00000017418	Arl5b	6741	5715	5633	2153	1988	1744	2348	2998	4565	2933	2249	2102	3993	3682	2313	2734	3203	3839	3579	3929	4046	2779	4176	6469	3463	2389	2116	4592	3390	2366	2884	2337	2422	3386	3413	4541	1398	1351	5847	1798	4196	1887	2495	2243	5233	2674	1893	3985
ENSMUSG00000017421	Zfp207	20608	25743	27098	14366	16346	11895	15515	8951	25799	16064	11636	12289	20350	21574	16358	16269	19414	22315	17961	18783	20912	13986	21351	41572	18381	14550	14140	23770	21324	14495	16254	14384	13241	14996	15443	18164	5993	7043	18464	13351	24201	8783	12587	11964	20818	10369	7396	15661
ENSMUSG00000017428	Psmd11	4034	4409	4309	1852	1899	1447	2225	1678	2833	1925	1657	1568	2865	2485	1933	2018	2638	2720	2925	3212	3011	1981	3261	5136	2392	1847	1905	3302	2362	1783	2191	1861	1826	2388	2464	2768	783	885	3519	1264	3061	1323	1679	1696	3202	1491	1118	3089
ENSMUSG00000017446	C1qtnf1	1	6	7	2	0	0	1	2	2	5	2	1	2	5	4	7	0	0	1	1	2	1	0	4	7	1	1	5	3	1	0	1	2	2	3	4	4	2	4	0	2	0	0	1	5	0	1	3
ENSMUSG00000017453	Pipox	733	1297	1697	869	1044	587	812	248	872	973	426	350	930	851	379	430	975	1043	610	763	1008	639	1023	872	445	201	185	1460	1251	514	622	522	590	673	609	1576	420	480	345	222	783	298	372	399	1372	687	509	974
ENSMUSG00000017466	Timp2	1142	1386	1068	559	609	500	689	509	813	592	525	524	926	830	633	642	861	907	971	1169	978	559	891	900	553	358	320	1133	813	582	786	456	459	699	731	894	219	276	937	401	1040	432	592	615	1217	620	445	953
ENSMUSG00000017478	Zc3h18	4501	4810	3693	1896	1978	1602	2511	1970	2713	2135	1807	1526	2401	2673	1808	2063	2745	3039	2861	3708	3329	2055	3497	4206	2339	1624	1871	3176	2290	1679	2152	1950	1846	2574	2675	3108	836	927	3757	1466	3136	1259	1519	1610	3066	1545	1242	3552
ENSMUSG00000017485	Top2b	17020	14873	13883	5928	5613	5157	6464	8938	13782	8583	7303	7062	12207	10901	7980	9894	10555	12583	11608	13483	12703	8947	14187	19785	9577	7100	7001	13874	10271	8483	10108	6950	7311	10328	10481	13849	4328	4205	19109	6600	13409	6940	9435	8725	17469	9055	6152	8679
ENSMUSG00000017491	Rarb	6209	7483	7338	3522	3312	2581	3625	2478	6072	4342	2900	2672	5616	5187	3043	3789	5477	6263	4888	5171	5525	3743	5504	5131	3005	2226	2179	7779	5230	3845	4257	2744	2595	3684	3632	1721	580	738	5376	2706	6664	2731	3750	3836	5941	2820	2023	1143
ENSMUSG00000017493	Igfbp4	1067	1190	1081	684	694	477	775	588	908	720	608	516	954	986	581	591	1170	1177	1078	1304	1016	627	1065	1361	802	665	691	1022	696	408	571	738	702	1026	1125	1691	435	519	1070	331	894	391	489	527	1366	705	478	940
ENSMUSG00000017499	Cdc6	3436	5158	5558	2970	3180	2162	3045	1153	4065	3063	1919	2100	3269	3754	2614	2539	3817	3951	3219	3180	4237	2719	4401	5883	3186	1965	1793	3643	3375	1997	2382	2588	2454	3063	2942	2349	779	883	2724	1601	3852	1295	1828	1833	2960	1352	1072	2796
ENSMUSG00000017548	Suz12	5319	5942	5979	2274	2256	1875	2365	2555	4768	2931	2380	2030	3862	4001	2259	2749	3114	3666	3349	3664	4083	2836	4145	7184	3495	2542	2343	4407	3807	2412	3048	2279	2296	3092	3196	4062	1203	1247	4929	1991	4516	1978	2624	2476	4619	2359	1653	4316
ENSMUSG00000017550	Atad5	6026	7632	7920	2918	2729	2303	2670	2602	5894	4125	2636	2460	5552	5143	2837	3400	3944	5051	3877	4360	5481	3767	5579	8477	4400	2631	2525	6188	4717	2926	3537	2777	2792	3776	3863	3757	1214	1223	5691	2425	5638	2069	2749	2587	4230	1978	1504	3332
ENSMUSG00000017561	Crlf3	1090	1336	1376	516	602	461	632	424	952	750	480	498	742	802	522	545	665	751	712	722	874	528	885	1583	847	529	552	875	761	485	586	468	554	704	760	891	268	254	929	411	981	382	463	489	897	495	318	1331
ENSMUSG00000017588	Krt27	0	0	0	0	0	0	0	0	0	0	1	0	0	0	0	0	0	0	0	0	0	0	0	0	0	0	0	0	0	0	0	0	0	0	0	0	0	0	0	0	0	0	0	0	0	0	1	0
ENSMUSG00000017607	Tns4	0	5	3	1	3	4	0	1	7	2	3	2	2	2	3	3	4	2	0	4	5	2	1	14	8	6	7	1	3	0	4	4	1	1	1	3	1	1	5	0	2	0	1	2	5	3	0	12
ENSMUSG00000017615	Tnfaip1	4348	5924	5342	1962	2193	1637	2471	2082	2904	2504	1872	1734	3355	2713	2067	2167	2889	3266	3455	3884	3637	2283	3865	4691	3012	1963	1848	4326	2507	1836	2191	2269	2301	3189	3465	3646	1020	1307	4006	1201	3536	1487	1912	2059	4293	2014	1623	2560
ENSMUSG00000017631	Abr	4719	6828	5744	2193	2371	1668	2494	2618	3908	3047	2670	2442	4531	3519	2655	3007	3533	4017	4018	4684	4437	3054	4568	6465	3789	2768	2753	5160	3065	2564	2997	2307	2509	3449	3733	2514	634	705	6290	2036	5664	2300	2811	3176	2971	1362	1030	1961
ENSMUSG00000017639	Rab11fip4	3510	4324	3796	1942	1872	1514	2221	1657	2449	2084	2057	1948	2603	2425	1965	2379	2248	2713	2583	3487	3303	2246	3243	3342	1924	1415	1428	2879	1993	1847	2267	1462	1624	2332	2553	1896	550	573	3153	1192	3095	1152	1584	1710	3308	1700	1269	3807
ENSMUSG00000017652	Cd40	58	122	149	79	104	49	79	20	105	73	52	52	46	113	64	39	49	65	44	37	60	48	74	292	154	166	155	26	63	16	23	104	107	144	111	212	59	70	48	27	68	19	18	26	67	27	22	78
ENSMUSG00000017664	Slc35c2	1748	2025	2038	891	1087	716	1227	754	1259	1062	942	925	1252	1377	1044	1079	1315	1496	1470	1555	1514	916	1721	2357	1334	1169	1152	1625	1221	886	1093	1268	1186	1527	1670	1556	458	562	1528	619	1549	660	892	939	1959	912	769	1132
ENSMUSG00000017667	Zfp334	5150	6206	5718	2108	2262	1808	2623	2363	3258	2701	1811	1716	3958	3121	2055	2337	3448	4051	4136	4836	3550	2309	3919	5624	3741	2200	2139	4866	3093	2020	2350	3067	3312	4991	5357	3923	1116	1244	4568	1280	3916	1620	2121	2258	5300	2602	1835	3576
ENSMUSG00000017670	Elmo2	2568	3508	3324	1166	1364	1045	1508	1273	1838	1395	1109	1140	2160	1676	1253	1278	1563	1871	1737	2237	2376	1568	2508	2847	1868	1183	1229	2812	1598	1191	1403	1270	1396	2161	2381	1728	491	592	2585	765	2499	1044	1367	1447	2626	1195	975	1788
ENSMUSG00000017677	Wsb1	8390	10539	10957	4352	4123	3189	4292	4104	10488	6486	5052	4308	9297	7851	5351	6150	4542	6316	4455	6168	9269	5016	7447	20913	9420	7056	6549	10900	7715	5356	6716	4280	4943	6435	7055	8427	2302	2459	9205	3973	10846	3389	4533	4180	8927	4601	3184	4151
ENSMUSG00000017679	Ttpal	1277	1155	964	415	420	398	503	520	888	600	502	533	839	661	670	715	685	813	844	1025	907	557	835	1362	693	531	488	1183	702	574	738	494	493	745	768	955	271	291	1066	414	910	396	597	565	961	454	321	855
ENSMUSG00000017686	Rhot1	4307	4947	5437	2465	2508	1996	2747	1868	4563	2969	2132	2198	3529	3805	2527	2764	3264	3731	2942	3356	3980	2416	4027	7650	3715	2614	2668	3961	3536	2244	2727	2489	2570	3170	3244	3726	1163	1352	4205	1783	4397	1635	2306	2146	4193	2060	1450	2553
ENSMUSG00000017688	Hnf4g	0	1	1	0	0	1	1	0	2	0	2	0	1	1	1	0	0	0	1	0	0	0	2	1	0	0	0	0	0	0	0	0	0	0	0	14	4	3	0	0	0	0	0	2	0	0	0	1
ENSMUSG00000017692	Rhbdl3	126	512	563	387	341	241	332	324	944	853	741	626	1233	708	595	772	833	1015	901	1502	1375	901	1239	2204	1511	1165	1109	1463	612	553	730	1261	1186	1616	1703	2960	846	860	1230	497	1848	975	1228	1162	3710	1952	1313	377
ENSMUSG00000017697	Ada	299	359	364	178	167	108	223	108	228	190	149	167	233	229	148	173	184	212	207	206	285	165	271	419	220	132	115	301	205	122	182	160	147	213	209	161	43	64	216	117	265	100	118	125	196	117	85	199
ENSMUSG00000017707	Serinc3	5283	5854	6865	3502	3956	2791	3686	2144	5211	4065	2672	2892	5015	5250	3465	3582	5496	5881	4383	4371	6238	4091	6647	9281	5644	3383	3350	5920	5341	3256	3601	5042	4792	5110	5050	7035	2284	2584	4456	2369	5959	2565	3600	3592	8058	3768	2781	3728
ENSMUSG00000017713	Tha1	142	185	156	66	67	46	90	87	114	86	87	72	124	106	79	82	69	91	71	92	127	68	100	251	118	76	104	164	107	70	82	44	61	126	136	151	36	39	159	63	146	45	51	59	114	61	47	69
ENSMUSG00000017715	Pgs1	1150	997	830	440	492	351	509	606	580	461	415	336	562	603	406	469	518	617	499	804	782	485	818	807	464	368	370	776	528	401	557	374	356	537	643	673	196	178	954	230	703	276	370	349	815	409	305	841
ENSMUSG00000017716	Birc5	5300	7446	8211	4964	5522	3845	5398	2135	6869	4599	3719	3782	5152	5871	4426	4461	6930	7025	5503	5494	7004	4547	7137	10123	5003	3831	3766	6103	5560	3786	4290	4719	4333	5273	5294	5260	1734	1986	4731	2917	6980	2409	3595	3722	6171	3028	2179	3718
ENSMUSG00000017718	Afmid	42	64	56	26	26	25	37	23	48	35	25	28	43	49	34	25	40	38	29	29	52	43	36	109	48	28	29	47	41	18	27	22	39	35	46	64	27	31	50	19	58	14	24	22	55	24	18	29
ENSMUSG00000017720	Trp53tg5	12	8	14	3	2	2	5	4	6	3	4	4	12	5	5	2	5	4	3	7	14	3	10	9	6	5	2	17	5	6	7	3	2	5	7	5	0	1	13	1	9	2	4	3	7	5	4	4
ENSMUSG00000017721	Pigt	1844	1670	1317	902	1050	701	1105	877	1050	765	819	693	882	1015	710	736	1107	1265	1058	1329	1418	878	1335	1598	908	649	765	1117	832	604	767	906	850	992	1146	1435	364	454	1511	389	1193	415	546	605	1424	691	527	1585
ENSMUSG00000017723	Wfdc2	100	311	308	138	215	120	166	42	182	121	84	114	105	175	106	100	164	215	168	125	87	75	132	226	146	75	84	92	134	62	86	104	98	135	130	94	37	30	66	44	149	55	81	92	242	98	74	172
ENSMUSG00000017724	Etv4	32	36	55	7	9	7	9	6	13	18	10	11	16	17	5	6	2	4	3	5	38	15	37	70	33	14	16	17	10	6	11	28	19	74	122	35	7	3	13	6	26	7	11	19	57	25	18	232
ENSMUSG00000017733	Eppin	4	8	2	1	3	4	5	1	1	4	5	3	3	3	2	0	4	2	2	2	4	2	0	8	5	3	2	9	3	3	1	4	4	6	7	3	2	2	0	1	2	0	2	0	16	3	2	2
ENSMUSG00000017734	Dbndd2	34	32	42	13	21	8	20	15	26	13	14	14	35	28	14	14	26	26	20	39	37	16	28	42	16	13	19	37	24	14	16	9	20	21	28	24	7	2	41	19	36	14	20	18	47	21	19	19
ENSMUSG00000017737	Mmp9	11	10	16	4	1	2	1	6	9	5	3	8	3	7	6	5	1	1	3	4	2	3	1	14	13	6	9	10	1	5	13	4	4	6	5	12	3	2	9	0	5	1	2	1	5	4	3	6
ENSMUSG00000017740	Slc12a5	302	349	221	108	111	79	129	102	114	84	60	56	128	139	68	96	80	107	77	125	132	95	112	612	369	258	239	175	97	73	92	227	231	252	330	369	115	107	191	41	118	72	87	96	292	153	90	218
ENSMUSG00000017747	Ghdc	245	262	317	134	110	108	132	78	178	178	134	105	161	168	136	134	120	168	114	161	204	136	197	513	300	185	196	200	200	112	147	145	153	227	203	388	88	120	162	69	260	85	117	116	336	151	120	281
ENSMUSG00000017754	Pltp	556	605	523	238	309	218	361	210	280	284	205	166	291	347	180	188	344	343	365	398	404	247	475	702	522	314	304	415	292	186	239	353	388	513	562	852	207	293	301	116	345	159	161	200	471	235	187	377
ENSMUSG00000017756	Slc12a7	3234	4374	3514	1607	1684	1256	2000	1529	2251	1789	1600	1403	2653	2264	1465	1683	1942	2416	2342	3129	2896	1885	2798	2459	1802	1198	1167	3255	1883	1371	1816	1279	1298	2069	2401	2034	497	642	2841	1097	2909	1203	1485	1684	3829	1953	1451	2122
ENSMUSG00000017760	Ctsa	2285	3059	3548	1305	1530	990	1586	927	1621	1626	1179	1258	2101	1915	1423	1351	2162	2254	1939	1924	2345	1399	2520	2710	2161	1319	1308	2880	1876	1296	1339	1768	1837	1948	2031	3035	852	1123	2000	668	2605	1048	1432	1559	3261	1552	1154	1758
ENSMUSG00000017764	Zswim1	472	444	375	192	178	162	247	180	221	176	163	160	280	271	140	175	300	294	283	358	336	276	427	330	204	181	144	320	227	146	184	181	164	245	256	356	107	126	335	105	268	142	211	223	413	205	182	461
ENSMUSG00000017765	Slc12a4	423	381	411	185	178	142	235	114	215	219	217	173	291	238	191	185	163	211	143	264	357	223	334	532	296	184	220	380	212	181	221	177	173	280	368	463	99	124	258	100	359	117	146	142	426	209	155	491
ENSMUSG00000017767	Spata25	1	1	2	0	0	1	1	0	0	0	1	0	0	1	0	2	0	0	0	1	0	0	0	1	0	0	1	3	0	0	0	0	0	1	1	1	1	0	2	0	0	0	1	0	0	0	0	1
ENSMUSG00000017774	Myo1c	1229	1440	1110	501	494	411	663	443	697	530	535	453	713	767	571	618	491	592	674	781	725	431	672	1090	614	447	461	845	691	514	578	358	378	570	598	835	205	227	869	307	835	268	328	371	602	318	242	1003
ENSMUSG00000017776	Crk	12082	12453	13375	6110	6337	5340	6875	4815	12143	8080	5897	5936	10206	10495	7437	7764	9764	10965	9426	9769	10723	7058	11088	20035	9662	7259	6868	11920	10392	7160	8457	7767	7338	9182	9307	9992	3132	3352	10917	6371	11863	4639	6306	6262	10590	5303	3815	7236
ENSMUSG00000017778	Cox7c	588	1083	1275	679	541	385	761	200	750	728	376	387	762	966	518	510	848	850	680	469	1212	437	1067	2007	1030	644	500	880	893	606	708	653	594	716	816	703	380	220	440	538	1090	183	556	261	1116	297	208	459
ENSMUSG00000017781	Pitpna	3109	3549	3220	1455	1617	1222	1861	1327	2505	1848	1484	1392	2239	2362	1638	1650	2311	2593	2569	2959	2483	1599	2637	3999	2251	1526	1519	2645	1953	1456	1775	1785	1792	2380	2317	2480	743	868	2762	1305	2770	1094	1545	1593	2795	1454	1061	2129
ENSMUSG00000017801	Mlx	929	1060	1227	555	643	417	646	368	977	702	466	499	745	851	587	563	811	860	733	732	967	586	939	2370	1171	860	831	936	891	594	598	893	819	954	984	1303	399	512	759	437	982	411	490	545	1582	734	551	694
ENSMUSG00000017802	Fam134c	3855	5396	5905	2654	2662	2016	2961	1602	3662	2786	2611	2363	3509	3210	2659	2708	3000	3485	3212	3755	3787	2358	3693	4689	2770	2129	2091	4839	3248	2714	3246	1997	1997	2555	2774	3097	872	1081	3755	1492	4236	1503	1965	2071	4357	2025	1551	2160
ENSMUSG00000017817	Jph2	19	13	13	12	11	5	11	6	14	5	14	8	14	10	7	9	10	12	20	10	26	14	23	53	24	25	13	12	10	5	8	9	12	14	17	93	25	12	16	6	19	6	10	5	20	13	8	14
ENSMUSG00000017830	Dhx58	75	79	77	27	41	18	39	31	34	39	26	20	41	37	26	25	21	27	24	32	47	26	30	92	47	40	33	49	30	20	33	31	31	46	54	34	8	14	82	20	47	20	16	17	45	16	19	59
ENSMUSG00000017831	Rab5a	2286	2175	2183	942	977	788	1082	936	1744	1044	869	847	1404	1429	1041	1109	1446	1582	1643	1695	1648	1012	1686	2632	1307	956	943	1700	1389	914	1149	1133	1093	1512	1344	1976	563	671	1902	924	1612	745	945	1014	1913	891	709	1824
ENSMUSG00000017832	Hspb9	6	8	4	1	2	2	0	4	3	1	5	3	3	4	1	4	5	3	6	7	9	2	3	8	5	4	4	8	7	5	7	5	6	6	3	5	1	0	9	1	1	2	0	6	11	3	2	8
ENSMUSG00000017837	Nkiras2	2142	2245	1997	1063	1197	794	1380	1031	1541	1073	950	895	1395	1429	1119	1146	1561	1739	1793	2055	1847	1070	1909	2940	1559	1177	1176	1735	1216	842	1095	1414	1344	1568	1664	1929	539	729	1790	685	1647	689	968	995	2348	1158	951	1423
ENSMUSG00000017843	Ppp2r5c	5389	7349	7747	3546	3829	2867	3686	2418	5763	4364	2960	2972	5351	5293	3651	3707	5450	6098	4860	5087	6613	4404	6971	10223	5649	3596	3626	6036	5051	3136	3389	4476	4500	4986	4989	6301	2045	2230	5432	2663	6476	2679	3809	3859	8260	3848	2866	3982
ENSMUSG00000017858	Ift52	3130	4000	4244	1778	1979	1483	2099	1414	3035	2237	1492	1584	3045	2835	1739	1846	2992	3188	2842	2831	3467	2320	4007	5453	3153	1901	1892	3527	2703	1560	1932	2556	2561	3145	2999	3818	1306	1413	2834	1324	3339	1497	2042	2007	4169	2035	1523	1914
ENSMUSG00000017861	Mybl2	1730	2575	2114	915	1100	765	1193	732	1222	1083	874	754	1211	1321	795	831	1075	1240	1283	1537	1563	946	1567	1731	1170	711	646	1445	1091	694	843	846	830	1301	1285	1008	260	320	1366	578	1398	484	663	725	1190	594	534	1337
ENSMUSG00000017868	Sgk2	0	7	3	2	1	2	0	2	1	2	2	2	0	4	1	0	0	1	2	4	2	2	1	4	1	0	4	2	2	0	2	3	4	6	0	147	35	48	5	1	5	1	1	2	2	3	0	1
ENSMUSG00000017897	Eya2	55	50	43	38	39	25	26	60	55	31	34	22	59	46	18	29	31	39	48	62	71	41	75	243	152	132	117	93	37	35	53	129	110	163	178	168	37	41	68	27	68	50	48	50	188	107	77	134
ENSMUSG00000017914	BC034902	0	0	0	0	0	0	0	0	0	0	0	0	0	0	0	0	0	0	0	0	0	0	0	0	0	0	0	0	0	0	0	0	0	0	0	0	0	0	0	0	0	0	0	0	0	0	0	0
ENSMUSG00000017922	Prl3c1	0	0	0	0	0	0	0	0	0	0	0	0	0	0	0	0	0	0	0	0	0	0	0	0	0	0	0	0	0	0	0	0	0	0	0	0	0	0	0	0	0	0	0	0	0	0	0	0
ENSMUSG00000017929	B4galt5	917	1016	744	465	458	385	545	453	583	410	409	321	512	665	387	424	439	616	523	712	738	497	724	1054	600	450	464	681	526	361	459	388	491	628	671	1004	252	291	761	208	648	269	352	383	763	382	261	793
ENSMUSG00000017943	Gdap1l1	156	379	366	160	181	127	209	103	232	267	209	219	371	243	271	289	397	403	367	411	363	210	367	424	334	313	289	430	245	247	286	371	337	492	514	261	88	104	254	148	456	309	306	342	698	311	258	286
ENSMUSG00000017950	Hnf4a	2	5	6	6	9	5	7	3	2	0	0	1	1	4	2	0	6	5	7	8	8	6	15	5	0	4	0	3	1	0	3	5	7	6	8	150	38	28	1	0	2	0	2	2	1	2	2	0
[truncated: 36,416 more rows]
[truncated: 231 more columns]
