# Supplementary material for: Neural Progenitors Adopt Specific Identities by Directly Repressing All Alternative Progenitor Transcriptional Programs
Source: Dev Cell. 2016 Mar 21;36(6):639–53. doi: 10.1016/j.devcel.2016.02.013 (PMC4819439; doi:10.1016/j.devcel.2016.02.013)
Supplement: Table S4. ChIP-Seq: Peaks [file mmc5.xls]

## Sheet: Nkx2.2
Nkx2.2 peaks
peak_name	chromosome	summit	reads
N22_10396	chr11	113439845	412
N22_10533	chr13	36447840	386
N22_11646	chr6	53738510	370
N22_11998	chr9	35305345	338
N22_10681	chr15	24972255	325
N22_10069	chr1	118913915	317
N22_10618	chr14	16902035	303
N22_10479	chr12	86942235	297
N22_10785	chr16	29668635	297
N22_11620	chr6	30679835	291
N22_11019	chr19	48726285	290
N22_10564	chr13	60171125	286
N22_11864	chr7	143428675	274
N22_10671	chr14	122259375	272
N22_10125	chr1	191641615	271
N22_10470	chr12	80643945	266
N22_10905	chr17	79746185	266
N22_10137	chr10	20285775	262
N22_10388	chr11	106084265	262
N22_10676	chr15	10623915	262
N22_10140	chr10	30406155	259
N22_11466	chr4	154472035	257
N22_10339	chr11	80518715	256
N22_11051	chr2	29857000	256
N22_11553	chr5	120285245	246
N22_11238	chr3	25575745	245
N22_11534	chr5	110486875	241
N22_10874	chr17	35969935	235
N22_10317	chr11	68215365	234
N22_11812	chr7	109813475	234
N22_11757	chr7	30322535	233
N22_10561	chr13	59091890	232
N22_11923	chr8	86390135	229
N22_10646	chr14	30590335	227
N22_11122	chr2	103625820	227
N22_10583	chr13	79141555	226
N22_11863	chr7	143428375	225
N22_11342	chr4	45728870	224
N22_11076	chr2	48538885	222
N22_11721	chr6	128022485	222
N22_11750	chr7	28820455	222
N22_10295	chr11	55685035	220
N22_11874	chr8	13104785	220
N22_10196	chr10	84477715	218
N22_11137	chr2	115581665	217
N22_11083	chr2	68407785	215
N22_10046	chr1	74588145	214
N22_11284	chr3	96432445	213
N22_11818	chr7	115132025	211
N22_10042	chr1	73060455	210
N22_11140	chr2	115923650	210
N22_12001	chr9	36767705	209
N22_10567	chr13	63554775	208
N22_10954	chr18	57316495	208
N22_10077	chr1	128472150	207
N22_11352	chr4	63554445	207
N22_11694	chr6	101883045	207
N22_11905	chr8	69996375	207
N22_11554	chr5	120565180	206
N22_12065	chr9	101472225	205
N22_10763	chr16	12161740	204
N22_10228	chr10	118962015	202
N22_10943	chr18	54506545	200
N22_11551	chr5	118203045	200
N22_12043	chr9	65744525	199
N22_11517	chr5	90224200	198
N22_11471	chr5	13529465	197
N22_11496	chr5	36121015	197
N22_10220	chr10	100981525	196
N22_10787	chr16	29719775	196
N22_11525	chr5	101323285	196
N22_11120	chr2	101883025	195
N22_10200	chr10	85451855	194
N22_11049	chr2	29840045	194
N22_12038	chr9	65153415	194
N22_11511	chr5	74999245	192
N22_10966	chr18	71658150	191
N22_10250	chr11	3895175	190
N22_11423	chr4	126968345	190
N22_11247	chr3	49866395	189
N22_11541	chr5	112844125	189
N22_10372	chr11	96899565	188
N22_10510	chr12	117850735	188
N22_10603	chr13	101235450	188
N22_12006	chr9	42023625	188
N22_10407	chr11	117939885	186
N22_11155	chr2	137705420	185
N22_11199	chr2	165317175	185
N22_11825	chr7	118532975	185
N22_11930	chr8	91525485	185
N22_11935	chr8	95080785	185
N22_12086	chr9	110656805	185
N22_11687	chr6	98049185	184
N22_11085	chr2	69035605	183
N22_11795	chr7	95688515	183
N22_11281	chr3	94484310	182
N22_11619	chr6	30572955	182
N22_10291	chr11	53493715	181
N22_11041	chr2	26501785	181
N22_11073	chr2	45031785	181
N22_11789	chr7	78886660	181
N22_11173	chr2	150736065	180
N22_11260	chr3	83583265	179
N22_11472	chr5	15985975	179
N22_10732	chr15	83710245	178
N22_11026	chr2	4452925	177
N22_11156	chr2	137706605	177
N22_11679	chr6	91301945	177
N22_10029	chr1	59516475	175
N22_10441	chr12	38596755	175
N22_10639	chr14	25108945	175
N22_10656	chr14	63209025	175
N22_10800	chr16	41551295	175
N22_11455	chr4	143099805	172
N22_11490	chr5	33705675	172
N22_10194	chr10	82048025	171
N22_10480	chr12	89569215	171
N22_11056	chr2	30718575	171
N22_11068	chr2	37778175	171
N22_11333	chr4	41275385	171
N22_11922	chr8	85699295	171
N22_12016	chr9	54745885	170
N22_12111	chrX	102071375	170
N22_10492	chr12	103314945	169
N22_11263	chr3	84305545	168
N22_11572	chr5	132673675	168
N22_10045	chr1	74103945	167
N22_10103	chr1	166282865	167
N22_10351	chr11	87443635	167
N22_10654	chr14	55672235	167
N22_11503	chr5	46831045	167
N22_10281	chr11	35505965	166
N22_10577	chr13	73070340	166
N22_10607	chr13	107585715	166
N22_10783	chr16	29642555	166
N22_10173	chr10	75098645	165
N22_11149	chr2	129909245	165
N22_11368	chr4	84637805	165
N22_11514	chr5	76075725	165
N22_11900	chr8	63755475	165
N22_12031	chr9	61377935	165
N22_10089	chr1	138029805	164
N22_10257	chr11	8811875	164
N22_10430	chr12	16434410	164
N22_10565	chr13	60173775	164
N22_11126	chr2	105612495	164
N22_11902	chr8	65182495	164
N22_10273	chr11	26159625	163
N22_10432	chr12	17626255	163
N22_10621	chr14	20766155	163
N22_11402	chr4	117497045	163
N22_10559	chr13	56582275	162
N22_11616	chr6	17806835	162
N22_11457	chr4	148384470	161
N22_11813	chr7	109813795	161
N22_10177	chr10	77353530	160
N22_10582	chr13	78936405	160
N22_11842	chr7	131598285	160
N22_10322	chr11	69632735	159
N22_10469	chr12	80062805	159
N22_11058	chr2	30760315	159
N22_11063	chr2	32260145	159
N22_11366	chr4	84110225	159
N22_11637	chr6	51592495	159
N22_11700	chr6	112972935	159
N22_11906	chr8	70317370	159
N22_10316	chr11	68151065	158
N22_11079	chr2	58434725	158
N22_11693	chr6	101411915	158
N22_12074	chr9	106338655	158
N22_10313	chr11	67380095	157
N22_10568	chr13	64021000	157
N22_10616	chr14	16733705	157
N22_10928	chr18	33998325	157
N22_11074	chr2	45776625	157
N22_10159	chr10	60944040	156
N22_11866	chr8	3621425	156
N22_11910	chr8	70869735	156
N22_10071	chr1	119635035	155
N22_10128	chr1	194629505	155
N22_11103	chr2	77647905	155
N22_11561	chr5	124176825	155
N22_11585	chr5	136986785	155
N22_11657	chr6	72699615	155
N22_10122	chr1	189887735	154
N22_10180	chr10	78574495	153
N22_10424	chr12	8364460	153
N22_10519	chr13	15714930	153
N22_10535	chr13	38155605	153
N22_10602	chr13	100744665	153
N22_11018	chr19	48358105	153
N22_10117	chr1	183299285	152
N22_10338	chr11	80428415	152
N22_10842	chr17	5324385	152
N22_10948	chr18	54952575	152
N22_10223	chr10	105639345	151
N22_10329	chr11	77793405	151
N22_10808	chr16	53794835	151
N22_11066	chr2	34905305	151
N22_11383	chr4	106986740	151
N22_10548	chr13	47273765	150
N22_10668	chr14	118435895	150
N22_11606	chr5	149258070	150
N22_11828	chr7	123370185	150
N22_11000	chr19	34877945	149
N22_11229	chr3	8866435	149
N22_11579	chr5	135725625	149
N22_10524	chr13	26155315	148
N22_10638	chr14	24807245	148
N22_10760	chr16	8619815	148
N22_11482	chr5	30107945	148
N22_11498	chr5	36582015	148
N22_10044	chr1	73787905	147
N22_10363	chr11	94468985	147
N22_10852	chr17	16157945	147
N22_11040	chr2	26500985	147
N22_11071	chr2	38874815	147
N22_11311	chr3	156560985	147
N22_11623	chr6	32602280	147
N22_12033	chr9	62531905	147
N22_10088	chr1	137636015	146
N22_10148	chr10	40500000	146
N22_10853	chr17	21450355	146
N22_10977	chr18	90579825	146
N22_11084	chr2	68984695	146
N22_11448	chr4	138693440	146
N22_11660	chr6	77051015	146
N22_11685	chr6	97666625	146
N22_11747	chr7	27361475	146
N22_12081	chr9	108588065	146
N22_10154	chr10	51257885	145
N22_10545	chr13	45262265	145
N22_10827	chr16	91193425	145
N22_10956	chr18	60720035	145
N22_10978	chr19	4163385	145
N22_11013	chr19	45363545	145
N22_11125	chr2	105612140	145
N22_11127	chr2	105674625	145
N22_11477	chr5	24322605	145
N22_11942	chr8	105566145	145
N22_10544	chr13	44509745	144
N22_10941	chr18	49576675	144
N22_11022	chr19	55556500	144
N22_11291	chr3	103914255	144
N22_11307	chr3	145890535	144
N22_11437	chr4	132843285	144
N22_11488	chr5	31494685	144
N22_11563	chr5	124540590	144
N22_11752	chr7	29238235	144
N22_10024	chr1	43523715	143
N22_10436	chr12	26534595	143
N22_11210	chr2	169298025	143
N22_10415	chr11	120232905	142
N22_11148	chr2	127792475	142
N22_11359	chr4	71485425	142
N22_11630	chr6	38838325	142
N22_12103	chrX	50788255	142
N22_10433	chr12	17738555	141
N22_10508	chr12	117173165	141
N22_10527	chr13	28416495	141
N22_11643	chr6	52165135	141
N22_11680	chr6	91346225	141
N22_11686	chr6	97667165	141
N22_11953	chr8	116229730	141
N22_11986	chr9	22049915	141
N22_10021	chr1	42539715	140
N22_10679	chr15	13320805	140
N22_11577	chr5	135149175	140
N22_11618	chr6	30460865	140
N22_11883	chr8	29079255	140
N22_10682	chr15	25046735	139
N22_10769	chr16	18213965	139
N22_10875	chr17	42978535	139
N22_11050	chr2	29843485	139
N22_11242	chr3	30254665	139
N22_11520	chr5	97218935	139
N22_11856	chr7	140856365	139
N22_10789	chr16	30129645	138
N22_10864	chr17	25795805	138
N22_10882	chr17	46525825	138
N22_11385	chr4	107067725	138
N22_11451	chr4	139807665	138
N22_11999	chr9	35331355	138
N22_10026	chr1	57995930	137
N22_10740	chr15	88463855	137
N22_11174	chr2	151039515	137
N22_11187	chr2	158794655	137
N22_12104	chrX	71435065	137
N22_10947	chr18	54912665	136
N22_11183	chr2	157475565	136
N22_11445	chr4	137048710	136
N22_10164	chr10	62183215	135
N22_10278	chr11	32113275	135
N22_10466	chr12	79813395	135
N22_11494	chr5	35916875	135
N22_11500	chr5	38241110	135
N22_11751	chr7	28953765	135
N22_11755	chr7	30169780	135
N22_11990	chr9	27203365	135
N22_10299	chr11	60223095	134
N22_10308	chr11	64051355	134
N22_10461	chr12	77058985	134
N22_10803	chr16	42580245	134
N22_11029	chr2	7208010	134
N22_11221	chr2	180257350	134
N22_11794	chr7	89766825	134
N22_11852	chr7	139233925	134
N22_12055	chr9	86090060	134
N22_10252	chr11	5129385	133
N22_10814	chr16	66925745	133
N22_11394	chr4	114902825	133
N22_12008	chr9	43934150	133
N22_10015	chr1	36691335	132
N22_10074	chr1	126862075	132
N22_10413	chr11	119645215	132
N22_10482	chr12	91679475	132
N22_10516	chr13	8885525	132
N22_10575	chr13	72993195	132
N22_11248	chr3	51789090	132
N22_11903	chr8	68016275	132
N22_10455	chr12	72374035	131
N22_11360	chr4	71765215	131
N22_11642	chr6	52164580	131
N22_12007	chr9	42472385	131
N22_12091	chr9	116920025	131
N22_10184	chr10	80165215	130
N22_10265	chr11	19074405	130
N22_10736	chr15	85461665	130
N22_10826	chr16	91044655	130
N22_11061	chr2	30982145	130
N22_11217	chr2	174305815	130
N22_11502	chr5	46347570	130
N22_11958	chr8	120407975	130
N22_11980	chr9	20697565	130
N22_12037	chr9	63716345	130
N22_10060	chr1	89517905	129
N22_10546	chr13	46349835	129
N22_10889	chr17	48410205	129
N22_10994	chr19	25231135	129
N22_11078	chr2	51095485	129
N22_11718	chr6	125485775	129
N22_11801	chr7	99360335	129
N22_10017	chr1	39070435	128
N22_10251	chr11	4998465	128
N22_10481	chr12	90229030	128
N22_11684	chr6	97529420	128
N22_12083	chr9	110255605	128
N22_12108	chrX	84860425	128
N22_10259	chr11	11822575	127
N22_10617	chr14	16841815	127
N22_11671	chr6	87738315	127
N22_11924	chr8	86438835	127
N22_10438	chr12	27566025	126
N22_10467	chr12	79911025	126
N22_10897	chr17	62778265	126
N22_10910	chr17	85714555	126
N22_11531	chr5	103778675	126
N22_11675	chr6	89013070	126
N22_11782	chr7	70846320	126
N22_11838	chr7	129680945	126
N22_12002	chr9	37093175	126
N22_12028	chr9	61279455	126
N22_10048	chr1	77502725	125
N22_10161	chr10	62076345	125
N22_10384	chr11	101483925	125
N22_10631	chr14	22577895	125
N22_10710	chr15	75086895	125
N22_10969	chr18	75600025	125
N22_11092	chr2	71750275	125
N22_11136	chr2	115310355	125
N22_11189	chr2	161339845	125
N22_11331	chr4	32923565	125
N22_11644	chr6	52175525	125
N22_11861	chr7	142061100	125
N22_11887	chr8	34386215	125
N22_10107	chr1	171222530	124
N22_10168	chr10	66928650	124
N22_10221	chr10	105484525	124
N22_10272	chr11	25357085	124
N22_10598	chr13	98205205	124
N22_10651	chr14	40329525	124
N22_10697	chr15	56027425	124
N22_10798	chr16	35588165	124
N22_11034	chr2	14610465	124
N22_11090	chr2	71453335	124
N22_11145	chr2	124506315	124
N22_11592	chr5	139418725	124
N22_11669	chr6	87277665	124
N22_11742	chr7	25221445	124
N22_11786	chr7	73185185	124
N22_11809	chr7	107661725	124
N22_12067	chr9	102650095	124
N22_10025	chr1	52456745	123
N22_10297	chr11	59330730	123
N22_10341	chr11	82518865	123
N22_10931	chr18	36734955	123
N22_10962	chr18	65698095	123
N22_11759	chr7	30717655	123
N22_10004	chr1	12692505	122
N22_10093	chr1	156790065	122
N22_10095	chr1	157459050	122
N22_10120	chr1	188805975	122
N22_10162	chr10	62146195	122
N22_10264	chr11	19019085	122
N22_10387	chr11	103359245	122
N22_10401	chr11	115779510	122
N22_10503	chr12	112350125	122
N22_10645	chr14	29968305	122
N22_10784	chr16	29667885	122
N22_10894	chr17	56445575	122
N22_11130	chr2	106083975	122
N22_11171	chr2	147877065	122
N22_11797	chr7	96661605	122
N22_11960	chr8	120518955	122
N22_12052	chr9	74276105	122
N22_10298	chr11	60176585	121
N22_10369	chr11	96582865	121
N22_10572	chr13	72210095	121
N22_10688	chr15	27937525	121
N22_10744	chr15	91092705	121
N22_10934	chr18	38212870	121
N22_11245	chr3	34678965	121
N22_11278	chr3	90220335	121
N22_11327	chr4	23787900	121
N22_11339	chr4	45297125	121
N22_11386	chr4	107569235	121
N22_11549	chr5	116809625	121
N22_11569	chr5	129632915	121
N22_11588	chr5	137734480	121
N22_11726	chr7	3684355	121
N22_11941	chr8	105446035	121
N22_11954	chr8	119412880	121
N22_10642	chr14	28068180	120
N22_10777	chr16	20693195	120
N22_11064	chr2	33875305	120
N22_11371	chr4	95819870	120
N22_11418	chr4	126147945	120
N22_12070	chr9	103563925	120
N22_12102	chrX	48532375	120
N22_10397	chr11	113786025	119
N22_10658	chr14	67344685	119
N22_10665	chr14	105502175	119
N22_10995	chr19	26845355	119
N22_11060	chr2	30807825	119
N22_11077	chr2	49272835	119
N22_11356	chr4	65896520	119
N22_11404	chr4	119071810	119
N22_11465	chr4	153828045	119
N22_11590	chr5	137778775	119
N22_11827	chr7	120982530	119
N22_11940	chr8	102596595	119
N22_11978	chr9	15280015	119
N22_10101	chr1	162832355	118
N22_10157	chr10	59090555	118
N22_10903	chr17	68037215	118
N22_11190	chr2	161644925	118
N22_11272	chr3	89216055	118
N22_11292	chr3	104220710	118
N22_11337	chr4	44173375	118
N22_11433	chr4	131860935	118
N22_11950	chr8	112328695	118
N22_11988	chr9	22475725	118
N22_12000	chr9	35443845	118
N22_12058	chr9	90700625	118
N22_10012	chr1	34816090	117
N22_10109	chr1	176814315	117
N22_10260	chr11	16591660	117
N22_10318	chr11	68313245	117
N22_10348	chr11	85814385	117
N22_10357	chr11	88280815	117
N22_10491	chr12	103314465	117
N22_10775	chr16	18696580	117
N22_10854	chr17	21488985	117
N22_11176	chr2	152820585	117
N22_11323	chr4	21685935	117
N22_11836	chr7	128461615	117
N22_11890	chr8	41239505	117
N22_11947	chr8	109313085	117
N22_10153	chr10	50743715	116
N22_10277	chr11	31552115	116
N22_10812	chr16	63501005	116
N22_11035	chr2	17838960	116
N22_11170	chr2	147190815	116
N22_11267	chr3	88296905	116
N22_11424	chr4	127227375	116
N22_11766	chr7	40659700	116
N22_12010	chr9	46735780	116
N22_10314	chr11	68007935	115
N22_10328	chr11	77194295	115
N22_10333	chr11	78177955	115
N22_10417	chr11	120573070	115
N22_10779	chr16	22428945	115
N22_11166	chr2	146621455	115
N22_11203	chr2	166179865	115
N22_11240	chr3	28165805	115
N22_11302	chr3	129536495	115
N22_11443	chr4	136773505	115
N22_11450	chr4	139289235	115
N22_11513	chr5	75952535	115
N22_11526	chr5	101432585	115
N22_11589	chr5	137746045	115
N22_11593	chr5	139435035	115
N22_11781	chr7	68480945	115
N22_11839	chr7	130048370	115
N22_11995	chr9	32972065	115
N22_12085	chr9	110656465	115
N22_10033	chr1	63253115	114
N22_10644	chr14	29178855	114
N22_10650	chr14	33683995	114
N22_10662	chr14	103940055	114
N22_10774	chr16	18687135	114
N22_10833	chr16	94724425	114
N22_11152	chr2	131493615	114
N22_11251	chr3	57735925	114
N22_563	chr4	140624963	114
N22_11469	chr4	155188495	114
N22_11548	chr5	115910525	114
N22_11605	chr5	146592740	114
N22_11658	chr6	72789675	114
N22_11698	chr6	112516675	114
N22_11808	chr7	105744435	114
N22_11830	chr7	126475495	114
N22_11939	chr8	98752555	114
N22_11965	chr8	124284670	114
N22_10065	chr1	90544205	113
N22_10139	chr10	24407625	113
N22_10211	chr10	94448295	113
N22_10242	chr10	127512935	113
N22_10254	chr11	6655190	113
N22_10528	chr13	28766155	113
N22_11527	chr5	101519370	113
N22_11547	chr5	115653075	113
N22_11731	chr7	6728485	113
N22_11819	chr7	115501725	113
N22_11934	chr8	94950255	113
N22_12105	chrX	71570825	113
N22_12116	chrX	162728500	113
N22_10335	chr11	79366985	112
N22_10361	chr11	94044240	112
N22_10489	chr12	102397025	112
N22_10672	chr14	124669925	112
N22_10731	chr15	82293615	112
N22_10750	chr15	102625595	112
N22_10770	chr16	18248965	112
N22_10771	chr16	18401115	112
N22_10849	chr17	15185465	112
N22_10950	chr18	54985835	112
N22_11119	chr2	101173045	112
N22_11288	chr3	102190325	112
N22_11373	chr4	98108755	112
N22_11396	chr4	115881465	112
N22_11399	chr4	117132185	112
N22_11723	chr6	134820485	112
N22_11763	chr7	36658435	112
N22_11799	chr7	98656670	112
N22_10018	chr1	39392400	111
N22_10202	chr10	86334675	111
N22_10303	chr11	62494935	111
N22_10326	chr11	75461415	111
N22_10345	chr11	83867655	111
N22_10346	chr11	84771160	111
N22_10511	chr13	3730605	111
N22_10919	chr18	10447615	111
N22_10936	chr18	38380095	111
N22_10939	chr18	43208955	111
N22_11296	chr3	119095395	111
N22_11405	chr4	119073935	111
N22_11720	chr6	127250365	111
N22_11776	chr7	50826340	111
N22_12060	chr9	96980705	111
N22_12082	chr9	108991655	111
N22_12089	chr9	114801475	111
N22_10358	chr11	88406955	110
N22_10703	chr15	62470955	110
N22_10893	chr17	55976835	110
N22_11014	chr19	45458975	110
N22_11162	chr2	145958815	110
N22_11268	chr3	88407285	110
N22_11375	chr4	99574245	110
N22_11406	chr4	120252580	110
N22_11532	chr5	104046770	110
N22_11843	chr7	132247745	110
N22_11895	chr8	57405455	110
N22_12012	chr9	48694795	110
N22_10070	chr1	119504865	109
N22_10186	chr10	80676685	109
N22_10233	chr10	122097365	109
N22_10283	chr11	35524075	109
N22_10288	chr11	51688650	109
N22_10576	chr13	73034755	109
N22_10751	chr15	102671205	109
N22_10753	chr15	103065935	109
N22_10758	chr16	8494530	109
N22_11010	chr19	43675495	109
N22_11108	chr2	91312895	109
N22_11458	chr4	148384785	109
N22_11464	chr4	152292465	109
N22_11834	chr7	127769095	109
N22_11847	chr7	134114635	109
N22_11952	chr8	116053655	109
N22_11985	chr9	22002925	109
N22_10706	chr15	69575945	108
N22_10850	chr17	15248235	108
N22_11205	chr2	166657635	108
N22_11300	chr3	127633185	108
N22_11481	chr5	28568675	108
N22_11565	chr5	125405075	108
N22_11702	chr6	115539055	108
N22_11806	chr7	101772970	108
N22_11849	chr7	136722595	108
N22_11885	chr8	32069115	108
N22_10302	chr11	62130385	107
N22_10391	chr11	108995425	107
N22_10412	chr11	119258635	107
N22_10501	chr12	111691805	107
N22_10773	chr16	18551845	107
N22_10921	chr18	11954585	107
N22_10925	chr18	25646135	107
N22_10952	chr18	55203600	107
N22_11002	chr19	38091660	107
N22_11008	chr19	42316155	107
N22_11080	chr2	64325675	107
N22_11106	chr2	84826950	107
N22_11147	chr2	127507395	107
N22_11286	chr3	97929175	107
N22_11384	chr4	106989630	107
N22_11713	chr6	124829570	107
N22_11719	chr6	126477655	107
N22_11780	chr7	63939105	107
N22_12003	chr9	37101440	107
N22_12057	chr9	87562980	107
N22_10080	chr1	132322865	106
N22_10192	chr10	81581895	106
N22_10321	chr11	69071065	106
N22_10742	chr15	89430055	106
N22_11112	chr2	94289485	106
N22_11194	chr2	163472750	106
N22_11223	chr2	181392775	106
N22_11426	chr4	127419395	106
N22_11487	chr5	31291125	106
N22_11691	chr6	101198595	106
N22_11714	chr6	124920025	106
N22_11772	chr7	45461135	106
N22_11824	chr7	118243935	106
N22_11851	chr7	139140190	106
N22_10216	chr10	99442185	105
N22_10294	chr11	55682645	105
N22_10350	chr11	87109205	105
N22_10405	chr11	117394835	105
N22_10453	chr12	71340025	105
N22_10632	chr14	22679935	105
N22_10708	chr15	71889605	105
N22_10743	chr15	91018705	105
N22_10752	chr15	102698435	105
N22_10765	chr16	14317375	105
N22_10917	chr18	9958155	105
N22_11025	chr19	60874565	105
N22_11316	chr4	8850695	105
N22_11626	chr6	36645005	105
N22_11667	chr6	86401315	105
N22_11840	chr7	130519585	105
N22_11962	chr8	120589305	105
N22_10258	chr11	8966475	104
N22_10365	chr11	95516675	104
N22_10406	chr11	117479130	104
N22_10408	chr11	117963635	104
N22_10437	chr12	27065195	104
N22_10521	chr13	18282755	104
N22_10536	chr13	39523965	104
N22_10554	chr13	55172085	104
N22_10685	chr15	25878125	104
N22_10899	chr17	62980625	104
N22_11089	chr2	69586235	104
N22_11256	chr3	79145655	104
N22_11297	chr3	121539885	104
N22_11374	chr4	98840725	104
N22_11400	chr4	117409955	104
N22_11467	chr4	154958430	104
N22_11596	chr5	140584415	104
N22_11662	chr6	83121735	104
N22_11730	chr7	6287425	104
N22_11748	chr7	27486935	104
N22_11773	chr7	45522075	104
N22_11976	chr9	7767775	104
N22_12020	chr9	55355480	104
N22_12061	chr9	96982715	104
N22_10400	chr11	115628285	103
N22_10499	chr12	110187385	103
N22_10513	chr13	5890315	103
N22_10540	chr13	42656825	103
N22_10578	chr13	74317360	103
N22_10595	chr13	97375555	103
N22_10606	chr13	107208055	103
N22_10822	chr16	77407195	103
N22_10829	chr16	91770775	103
N22_10916	chr18	8044455	103
N22_10974	chr18	83839870	103
N22_11144	chr2	118218440	103
N22_11191	chr2	163108545	103
N22_11258	chr3	83098855	103
N22_11598	chr5	142440130	103
N22_11722	chr6	128424705	103
N22_10078	chr1	128472565	102
N22_10155	chr10	51911405	102
N22_10280	chr11	34739175	102
N22_10330	chr11	77965315	102
N22_10581	chr13	78872325	102
N22_10686	chr15	27129805	102
N22_10811	chr16	57888755	102
N22_10813	chr16	63806675	102
N22_11160	chr2	142445275	102
N22_11265	chr3	87974465	102
N22_11319	chr4	11951025	102
N22_11473	chr5	16002745	102
N22_11478	chr5	24344195	102
N22_11495	chr5	36054965	102
N22_11610	chr5	151218955	102
N22_11634	chr6	41147965	102
N22_11888	chr8	35965175	102
N22_11893	chr8	46246335	102
N22_11926	chr8	89571955	102
N22_12040	chr9	65178535	102
N22_12078	chr9	107904910	102
N22_10182	chr10	79854305	101
N22_10428	chr12	12723975	101
N22_10445	chr12	44338565	101
N22_10447	chr12	47276205	101
N22_10449	chr12	53066260	101
N22_10590	chr13	94064800	101
N22_10591	chr13	94084425	101
N22_10972	chr18	82811320	101
N22_11139	chr2	115869205	101
N22_11218	chr2	178662625	101
N22_11345	chr4	48045145	101
N22_11355	chr4	65558985	101
N22_11567	chr5	128712785	101
N22_11764	chr7	36695385	101
N22_11788	chr7	73637895	101
N22_11992	chr9	30480665	101
N22_12076	chr9	107453245	101
N22_10037	chr1	68047405	100
N22_10091	chr1	155750815	100
N22_10181	chr10	79767135	100
N22_10282	chr11	35523775	100
N22_10381	chr11	99316790	100
N22_709	chr12	70367763	100
N22_10504	chr12	112653390	100
N22_10530	chr13	34131195	100
N22_10552	chr13	51848025	100
N22_10620	chr14	20393675	100
N22_10709	chr15	72343000	100
N22_10714	chr15	76077245	100
N22_10923	chr18	14459455	100
N22_10938	chr18	42644765	100
N22_10999	chr19	28967900	100
N22_11095	chr2	74426945	100
N22_11157	chr2	140066785	100
N22_11164	chr2	146302535	100
N22_11474	chr5	17292715	100
N22_11518	chr5	92435225	100
N22_11639	chr6	51993065	100
N22_11712	chr6	124829085	100
N22_11727	chr7	3693695	100
N22_11831	chr7	127027595	100
N22_11882	chr8	26974045	100
N22_10038	chr1	71652950	99
N22_10076	chr1	127556425	99
N22_10111	chr1	177013045	99
N22_10290	chr11	53252480	99
N22_10331	chr11	77981825	99
N22_10414	chr11	120217170	99
N22_10448	chr12	51002425	99
N22_10556	chr13	55848945	99
N22_10604	chr13	102393650	99
N22_10612	chr14	9581605	99
N22_10848	chr17	15175645	99
N22_11188	chr2	159632695	99
N22_11193	chr2	163196055	99
N22_11211	chr2	170319305	99
N22_11624	chr6	32787535	99
N22_11625	chr6	32853715	99
N22_11688	chr6	99804455	99
N22_11908	chr8	70754590	99
N22_12046	chr9	69568995	99
N22_12064	chr9	99994420	99
N22_12075	chr9	107375665	99
N22_10039	chr1	72226535	98
N22_10145	chr10	39659715	98
N22_10189	chr10	81292815	98
N22_10423	chr12	5347775	98
N22_10526	chr13	26932790	98
N22_10541	chr13	44182660	98
N22_10553	chr13	55008815	98
N22_10596	chr13	97406925	98
N22_10669	chr14	118566320	98
N22_10828	chr16	91334815	98
N22_10837	chr16	97997305	98
N22_11003	chr19	41090040	98
N22_11016	chr19	46727460	98
N22_11042	chr2	26535585	98
N22_11344	chr4	45968115	98
N22_11425	chr4	127319805	98
N22_11499	chr5	37851600	98
N22_11570	chr5	130938600	98
N22_11571	chr5	131645985	98
N22_11580	chr5	135851160	98
N22_11633	chr6	39991025	98
N22_11682	chr6	92854930	98
N22_11805	chr7	101739435	98
N22_11907	chr8	70439855	98
N22_10067	chr1	95317225	97
N22_10084	chr1	134713710	97
N22_10457	chr12	72854515	97
N22_10558	chr13	56252175	97
N22_10601	chr13	99501425	97
N22_10628	chr14	22156025	97
N22_10652	chr14	40894755	97
N22_10670	chr14	121567085	97
N22_10856	chr17	23673555	97
N22_10960	chr18	63924725	97
N22_10980	chr19	5366775	97
N22_11264	chr3	87958280	97
N22_11380	chr4	105475345	97
N22_11703	chr6	115743785	97
N22_11784	chr7	72501175	97
N22_11868	chr8	9288185	97
N22_11918	chr8	84745805	97
N22_11933	chr8	94551705	97
N22_12035	chr9	63124235	97
N22_10043	chr1	73270985	96
N22_10056	chr1	87003325	96
N22_10096	chr1	158226985	96
N22_10113	chr1	177605605	96
N22_10134	chr10	19310385	96
N22_10241	chr10	127510575	96
N22_10360	chr11	88585245	96
N22_10389	chr11	107012715	96
N22_10522	chr13	21362765	96
N22_10721	chr15	76576365	96
N22_10727	chr15	79690455	96
N22_10847	chr17	14232895	96
N22_10986	chr19	10881435	96
N22_11175	chr2	152399105	96
N22_11216	chr2	174295645	96
N22_11261	chr3	83980430	96
N22_11382	chr4	106986295	96
N22_11486	chr5	30960285	96
N22_11509	chr5	74277865	96
N22_11604	chr5	145204135	96
N22_12072	chr9	104002580	96
N22_12087	chr9	114547825	96
N22_12099	chrX	17547445	96
N22_10016	chr1	38438660	95
N22_10075	chr1	127531385	95
N22_10099	chr1	162209835	95
N22_10172	chr10	75037175	95
N22_10266	chr11	19351805	95
N22_10362	chr11	94133445	95
N22_10409	chr11	118248765	95
N22_10454	chr12	71477905	95
N22_10459	chr12	74099085	95
N22_10636	chr14	24490535	95
N22_10657	chr14	64323965	95
N22_11001	chr19	36910895	95
N22_11057	chr2	30758655	95
N22_11087	chr2	69418455	95
N22_11228	chr3	8717815	95
N22_11244	chr3	33905425	95
N22_11421	chr4	126467795	95
N22_11582	chr5	136202055	95
N22_11800	chr7	99141510	95
N22_11807	chr7	101933995	95
N22_10028	chr1	59315225	94
N22_10049	chr1	77503065	94
N22_10057	chr1	88752565	94
N22_10171	chr10	73788365	94
N22_10243	chr10	128458425	94
N22_10285	chr11	36162225	94
N22_10371	chr11	96876405	94
N22_10377	chr11	98775415	94
N22_10542	chr13	44339250	94
N22_10551	chr13	51652020	94
N22_10637	chr14	24551315	94
N22_10647	chr14	31892335	94
N22_10778	chr16	21204675	94
N22_10819	chr16	76320145	94
N22_10869	chr17	31309455	94
N22_10895	chr17	56808745	94
N22_10922	chr18	13525765	94
N22_11052	chr2	29859265	94
N22_11111	chr2	93290985	94
N22_11161	chr2	145958470	94
N22_11222	chr2	180894995	94
N22_11332	chr4	39493785	94
N22_11379	chr4	102166030	94
N22_11485	chr5	30718555	94
N22_11550	chr5	117800140	94
N22_11957	chr8	120337895	94
N22_12044	chr9	65826325	94
N22_12050	chr9	72789095	94
N22_10022	chr1	43139865	93
N22_10032	chr1	63204455	93
N22_10199	chr10	85128090	93
N22_10446	chr12	46698645	93
N22_10509	chr12	117352005	93
N22_10661	chr14	103899505	93
N22_10667	chr14	118237155	93
N22_10675	chr15	9094605	93
N22_10817	chr16	72788215	93
N22_10846	chr17	12175735	93
N22_10859	chr17	24529280	93
N22_10878	chr17	43801325	93
N22_10926	chr18	27192245	93
N22_10929	chr18	34779490	93
N22_10945	chr18	54828175	93
N22_10963	chr18	65941325	93
N22_11048	chr2	29835495	93
N22_11072	chr2	38926800	93
N22_11109	chr2	92499900	93
N22_11184	chr2	157522805	93
N22_11318	chr4	11152615	93
N22_11677	chr6	89613750	93
N22_11779	chr7	62462420	93
N22_11790	chr7	79506100	93
N22_11823	chr7	116282935	93
N22_11832	chr7	127477895	93
N22_11912	chr8	77610775	93
N22_12030	chr9	61372505	93
N22_12048	chr9	72531710	93
N22_10064	chr1	90424195	92
N22_10198	chr10	85014445	92
N22_10209	chr10	93453485	92
N22_10340	chr11	81860875	92
N22_10416	chr11	120489510	92
N22_10549	chr13	49320225	92
N22_10641	chr14	26637955	92
N22_10687	chr15	27496215	92
N22_10793	chr16	32499835	92
N22_10838	chr17	3081820	92
N22_10900	chr17	63158085	92
N22_10946	chr18	54828565	92
N22_10982	chr19	5846720	92
N22_11036	chr2	18392070	92
N22_11059	chr2	30779505	92
N22_11197	chr2	165075165	92
N22_11239	chr3	27573665	92
N22_11358	chr4	70378280	92
N22_11475	chr5	17706390	92
N22_11483	chr5	30242015	92
N22_11586	chr5	137307825	92
N22_11652	chr6	55805805	92
N22_11689	chr6	100046390	92
N22_11706	chr6	118195285	92
N22_11878	chr8	18950275	92
N22_12062	chr9	98429910	92
N22_10141	chr10	30647785	91
N22_10248	chr10	130288215	91
N22_10319	chr11	68378705	91
N22_10343	chr11	82781085	91
N22_10378	chr11	98788995	91
N22_10487	chr12	99923315	91
N22_10507	chr12	117107555	91
N22_10571	chr13	71136565	91
N22_10574	chr13	72992600	91
N22_10615	chr14	12393675	91
N22_10696	chr15	54632955	91
N22_10712	chr15	75634085	91
N22_10730	chr15	82144045	91
N22_10911	chr17	88442045	91
N22_11099	chr2	76000975	91
N22_11235	chr3	18000185	91
N22_11276	chr3	89520065	91
N22_11428	chr4	128610155	91
N22_11546	chr5	115301195	91
N22_11655	chr6	66077470	91
N22_11768	chr7	43579620	91
N22_11959	chr8	120421855	91
N22_10053	chr1	86032770	90
N22_10079	chr1	132321775	90
N22_10135	chr10	19485845	90
N22_10136	chr10	20153585	90
N22_10191	chr10	81429805	90
N22_350	chr12	50120778	90
N22_10460	chr12	74804295	90
N22_10720	chr15	76537920	90
N22_10735	chr15	85458775	90
N22_10876	chr17	43016555	90
N22_10888	chr17	47997985	90
N22_10957	chr18	60989325	90
N22_10964	chr18	67498075	90
N22_11020	chr19	49281085	90
N22_11128	chr2	105690105	90
N22_11163	chr2	146073485	90
N22_11179	chr2	154603715	90
N22_11422	chr4	126556995	90
N22_11446	chr4	138495160	90
N22_11479	chr5	24530265	90
N22_11542	chr5	113724635	90
N22_11648	chr6	53939175	90
N22_11699	chr6	112810085	90
N22_11705	chr6	116142115	90
N22_11707	chr6	118955935	90
N22_11737	chr7	19094160	90
N22_11814	chr7	109986480	90
N22_11919	chr8	84847160	90
N22_11927	chr8	89823445	90
N22_11983	chr9	21411755	90
N22_12056	chr9	86266960	90
N22_12079	chr9	108460445	90
N22_10023	chr1	43360865	89
N22_10027	chr1	58586345	89
N22_10132	chr10	13118860	89
N22_10207	chr10	93234565	89
N22_10284	chr11	35865135	89
N22_10304	chr11	62519195	89
N22_10307	chr11	63922320	89
N22_10320	chr11	69063125	89
N22_10404	chr11	117358425	89
N22_10419	chr11	121237320	89
N22_10673	chr15	7194915	89
N22_10951	chr18	55133700	89
N22_10975	chr18	84719565	89
N22_11024	chr19	55903155	89
N22_11028	chr2	6405450	89
N22_11031	chr2	10262765	89
N22_11054	chr2	30647520	89
N22_11102	chr2	76673155	89
N22_11196	chr2	164923540	89
N22_11233	chr3	17785285	89
N22_11236	chr3	21545175	89
N22_11241	chr3	28805445	89
N22_11330	chr4	32531385	89
N22_11341	chr4	45487875	89
N22_11353	chr4	65243435	89
N22_11362	chr4	72182500	89
N22_11434	chr4	132011875	89
N22_11497	chr5	36334355	89
N22_283	chr5	136051810	89
N22_11645	chr6	52584590	89
N22_11651	chr6	55805475	89
N22_11733	chr7	6926345	89
N22_11777	chr7	51784115	89
N22_11785	chr7	72541695	89
N22_11835	chr7	128282935	89
N22_11853	chr7	139530935	89
N22_11966	chr8	124722170	89
N22_12100	chrX	48017045	89
N22_10019	chr1	41390365	88
N22_10052	chr1	85720445	88
N22_10083	chr1	133255605	88
N22_10133	chr10	17203040	88
N22_10332	chr11	78159255	88
N22_10380	chr11	99122935	88
N22_10476	chr12	86772210	88
N22_10611	chr13	113957475	88
N22_10633	chr14	22680375	88
N22_10797	chr16	35360785	88
N22_10805	chr16	43540305	88
N22_10810	chr16	57391530	88
N22_10832	chr16	93785965	88
N22_10907	chr17	80483025	88
N22_10992	chr19	24016925	88
N22_11032	chr2	12002415	88
N22_11094	chr2	73991985	88
N22_11178	chr2	153609720	88
N22_11243	chr3	30602315	88
N22_11274	chr3	89418425	88
N22_11280	chr3	93547215	88
N22_11310	chr3	154081885	88
N22_11357	chr4	69823525	88
N22_11376	chr4	100886295	88
N22_11415	chr4	124937075	88
N22_11442	chr4	135920785	88
N22_11470	chr4	155190025	88
N22_11512	chr5	75223180	88
N22_11544	chr5	114795475	88
N22_11578	chr5	135253755	88
N22_11741	chr7	25077255	88
N22_11858	chr7	141194195	88
N22_11938	chr8	95966585	88
N22_11977	chr9	14642815	88
N22_12041	chr9	65179135	88
N22_12097	chr9	124312665	88
N22_10002	chr1	9748415	87
N22_10066	chr1	91250165	87
N22_10108	chr1	172203315	87
N22_10110	chr1	176814835	87
N22_10115	chr1	180365365	87
N22_10174	chr10	75837455	87
N22_10183	chr10	79987165	87
N22_10187	chr10	81037405	87
N22_10217	chr10	99461315	87
N22_10287	chr11	50210185	87
N22_1714	chr11	56247200	87
N22_10425	chr12	8915630	87
N22_10450	chr12	53466875	87
N22_10465	chr12	79805025	87
N22_10471	chr12	83632175	87
N22_10506	chr12	116281200	87
N22_10555	chr13	55405530	87
N22_10608	chr13	112088605	87
N22_10624	chr14	21690940	87
N22_10677	chr15	10648565	87
N22_10704	chr15	63769165	87
N22_10728	chr15	81536195	87
N22_10755	chr15	103170065	87
N22_10761	chr16	11036280	87
N22_10791	chr16	31494165	87
N22_10823	chr16	77421715	87
N22_10996	chr19	26930825	87
N22_11266	chr3	88177790	87
N22_11290	chr3	103734130	87
N22_11305	chr3	142701030	87
N22_11395	chr4	115079785	87
N22_11440	chr4	133432675	87
N22_11447	chr4	138504815	87
N22_11491	chr5	33936425	87
N22_11673	chr6	88236105	87
N22_11728	chr7	4124435	87
N22_11732	chr7	6753605	87
N22_11738	chr7	19131445	87
N22_11762	chr7	35948645	87
N22_11783	chr7	70930010	87
N22_11791	chr7	79506485	87
N22_11901	chr8	65037195	87
N22_11904	chr8	69717075	87
N22_11931	chr8	91867165	87
N22_12106	chrX	74297105	87
N22_10051	chr1	81909005	86
N22_10130	chr10	7211605	86
N22_10205	chr10	87927385	86
N22_10237	chr10	127063305	86
N22_1014	chr11	69561798	86
N22_10376	chr11	97988815	86
N22_10420	chr11	121738840	86
N22_10502	chr12	112276995	86
N22_10538	chr13	41249780	86
N22_10585	chr13	84059445	86
N22_10630	chr14	22393875	86
N22_10691	chr15	28051565	86
N22_10792	chr16	31552055	86
N22_10815	chr16	70314105	86
N22_10825	chr16	89863450	86
N22_10830	chr16	92346645	86
N22_10877	chr17	43534625	86
N22_10967	chr18	74988195	86
N22_10970	chr18	77547515	86
N22_11004	chr19	41671145	86
N22_11055	chr2	30659465	86
N22_11081	chr2	66028965	86
N22_11212	chr2	170429085	86
N22_11324	chr4	21686325	86
N22_11558	chr5	122518700	86
N22_11594	chr5	139535725	86
N22_11770	chr7	44548955	86
N22_11869	chr8	10921795	86
N22_11870	chr8	11635735	86
N22_11880	chr8	22761445	86
N22_11881	chr8	24127775	86
N22_11894	chr8	46551730	86
N22_11994	chr9	32685895	86
N22_12029	chr9	61368810	86
N22_12034	chr9	62829015	86
N22_10001	chr1	9584095	85
N22_10003	chr1	12689685	85
N22_10014	chr1	36547260	85
N22_10041	chr1	72255215	85
N22_10147	chr10	40258685	85
N22_10178	chr10	78169885	85
N22_10190	chr10	81378700	85
N22_10204	chr10	87101875	85
N22_10225	chr10	111298565	85
N22_10231	chr10	121206115	85
N22_326	chr11	96873775	85
N22_10379	chr11	98968820	85
N22_10427	chr12	11317735	85
N22_10440	chr12	31191695	85
N22_10518	chr13	13482305	85
N22_10534	chr13	38037225	85
N22_10570	chr13	64443515	85
N22_10629	chr14	22213855	85
N22_10664	chr14	105499575	85
N22_10694	chr15	43477245	85
N22_10795	chr16	34807915	85
N22_10944	chr18	54719145	85
N22_10993	chr19	24284455	85
N22_11011	chr19	44267045	85
N22_11023	chr19	55790135	85
N22_11100	chr2	76029225	85
N22_11101	chr2	76058715	85
N22_11151	chr2	130563690	85
N22_11182	chr2	156720785	85
N22_11201	chr2	166021915	85
N22_11231	chr3	10387585	85
N22_11289	chr3	103716395	85
N22_11568	chr5	129632605	85
N22_11617	chr6	21949435	85
N22_11758	chr7	30563345	85
N22_11793	chr7	88491025	85
N22_11837	chr7	128535395	85
N22_11860	chr7	141443985	85
N22_11873	chr8	12610125	85
N22_11886	chr8	32204595	85
N22_11961	chr8	120535150	85
N22_12004	chr9	41160730	85
N22_12080	chr9	108517015	85
N22_10059	chr1	89401105	84
N22_10063	chr1	90153545	84
N22_10102	chr1	166024165	84
N22_10119	chr1	187965070	84
N22_10121	chr1	188806305	84
N22_10127	chr1	194161265	84
N22_10218	chr10	100022295	84
N22_10336	chr11	80289855	84
N22_10474	chr12	86509915	84
N22_10490	chr12	103144435	84
N22_10532	chr13	36282995	84
N22_10537	chr13	39878065	84
N22_10726	chr15	79467080	84
N22_10756	chr16	4003915	84
N22_10831	chr16	93140715	84
N22_10933	chr18	38091185	84
N22_10987	chr19	12495315	84
N22_11134	chr2	110043215	84
N22_11159	chr2	142187585	84
N22_11219	chr2	179292805	84
N22_11234	chr3	17896095	84
N22_11246	chr3	35088705	84
N22_11340	chr4	45407855	84
N22_11543	chr5	114175745	84
N22_11710	chr6	120550425	84
N22_11744	chr7	25755395	84
N22_12063	chr9	98563655	84
N22_10000	chr1	7313645	83
N22_10092	chr1	156782115	83
N22_10094	chr1	157077275	83
N22_407	chr1	172016871	83
N22_10160	chr10	61680215	83
N22_10179	chr10	78413045	83
N22_10347	chr11	85754335	83
N22_10464	chr12	79719485	83
N22_10531	chr13	34249045	83
N22_10626	chr14	21905055	83
N22_10713	chr15	75940995	83
N22_10757	chr16	4475205	83
N22_10776	chr16	20535325	83
N22_10794	chr16	34772820	83
N22_10818	chr16	74645160	83
N22_10821	chr16	77322635	83
N22_10871	chr17	32788405	83
N22_10912	chr17	88938425	83
N22_10973	chr18	82855625	83
N22_10976	chr18	84951615	83
N22_10981	chr19	5842735	83
N22_1096	chr19	41275802	83
N22_11021	chr19	53678075	83
N22_264	chr2	92425184	83
N22_11227	chr3	5860735	83
N22_11254	chr3	61363685	83
N22_11273	chr3	89227490	83
N22_11322	chr4	16126295	83
N22_11336	chr4	43044110	83
N22_11468	chr4	155187645	83
N22_11489	chr5	31748615	83
N22_11507	chr5	67100975	83
N22_11530	chr5	101592085	83
N22_11535	chr5	110839985	83
N22_11641	chr6	52153475	83
N22_1928	chr7	80057830	83
N22_11796	chr7	96655185	83
N22_11821	chr7	116193900	83
N22_11914	chr8	83955275	83
N22_11915	chr8	84066725	83
N22_12017	chr9	54752905	83
N22_12039	chr9	65176315	83
N22_12095	chr9	121215785	83
N22_10210	chr10	94230805	82
N22_10306	chr11	63180935	82
N22_1182	chr11	63454042	82
N22_10324	chr11	70221115	82
N22_10344	chr11	83865505	82
N22_10382	chr11	100327455	82
N22_10395	chr11	113165250	82
N22_10456	chr12	72518535	82
N22_10525	chr13	26657275	82
N22_10643	chr14	28475225	82
N22_10678	chr15	10662145	82
N22_10680	chr15	24567225	82
N22_10692	chr15	28065905	82
N22_10738	chr15	86574530	82
N22_10745	chr15	92441945	82
N22_10788	chr16	29720210	82
N22_10839	chr17	3082440	82
N22_10924	chr18	16675345	82
N22_10988	chr19	14502385	82
N22_11070	chr2	38818035	82
N22_11107	chr2	85124030	82
N22_11131	chr2	106436310	82
N22_11135	chr2	112720835	82
N22_11230	chr3	9500195	82
N22_11301	chr3	127705935	82
N22_11378	chr4	101647275	82
N22_11408	chr4	120885995	82
N22_11523	chr5	100429770	82
N22_11539	chr5	112276615	82
N22_11540	chr5	112773625	82
N22_11597	chr5	140767885	82
N22_11602	chr5	143061275	82
N22_11670	chr6	87672250	82
N22_11692	chr6	101234790	82
N22_11716	chr6	125145145	82
N22_11740	chr7	24904255	82
N22_11743	chr7	25281865	82
N22_11765	chr7	37483155	82
N22_11769	chr7	44468325	82
N22_11778	chr7	62423335	82
N22_11871	chr8	11889475	82
N22_11909	chr8	70865845	82
N22_11937	chr8	95833875	82
N22_11944	chr8	106672865	82
N22_12026	chr9	59577985	82
N22_10054	chr1	86059625	81
N22_1065	chr1	153900034	81
N22_10143	chr10	37014495	81
N22_10188	chr10	81268195	81
N22_10197	chr10	85013695	81
N22_10276	chr11	30471855	81
N22_10292	chr11	54904540	81
N22_10442	chr12	39510205	81
N22_1687	chr12	106178064	81
N22_10495	chr12	108317590	81
N22_572	chr12	119239242	81
N22_10512	chr13	5729005	81
N22_10515	chr13	8608140	81
N22_10520	chr13	17805515	81
N22_10660	chr14	100041975	81
N22_10701	chr15	60554835	81
N22_10717	chr15	76140225	81
N22_10719	chr15	76511995	81
N22_10748	chr15	102103670	81
N22_10781	chr16	26803535	81
N22_10843	chr17	6430105	81
N22_10955	chr18	60661635	81
N22_10997	chr19	27429965	81
N22_11046	chr2	27573255	81
N22_11098	chr2	75992075	81
N22_11204	chr2	166564075	81
N22_11309	chr3	147378685	81
N22_11338	chr4	44247665	81
N22_11407	chr4	120570450	81
N22_11416	chr4	125485765	81
N22_11460	chr4	148867345	81
N22_11524	chr5	100518275	81
N22_11608	chr5	149439615	81
N22_11614	chr6	11108455	81
N22_11656	chr6	67037500	81
N22_11816	chr7	110821355	81
N22_11848	chr7	136020825	81
N22_11855	chr7	140121565	81
N22_11857	chr7	140908765	81
N22_11911	chr8	71396820	81
N22_11967	chr8	127768450	81
N22_11981	chr9	21131255	81
N22_12009	chr9	44396855	81
N22_12109	chrX	101977125	81
N22_10082	chr1	133025425	80
N22_10116	chr1	182082245	80
N22_10176	chr10	77259155	80
N22_10212	chr10	94609430	80
N22_10325	chr11	70432245	80
N22_10349	chr11	86873370	80
N22_10375	chr11	97950305	80
N22_10403	chr11	117280260	80
N22_10418	chr11	120951085	80
N22_10426	chr12	9052285	80
N22_1766	chr13	55688184	80
N22_10586	chr13	84059825	80
N22_10609	chr13	112711785	80
N22_10722	chr15	77355495	80
N22_10734	chr15	85151555	80
N22_1007	chr18	45558214	80
N22_10958	chr18	61653645	80
N22_10990	chr19	16354015	80
N22_10998	chr19	28191955	80
N22_927	chr2	103643800	80
N22_762	chr3	21935837	80
N22_11269	chr3	88553095	80
N22_11283	chr3	96263340	80
N22_1609	chr4	8577527	80
N22_11335	chr4	42871885	80
N22_11427	chr4	127481175	80
N22_11555	chr5	120589055	80
N22_11581	chr5	136116535	80
N22_11627	chr6	36774385	80
N22_11697	chr6	111622610	80
N22_1394	chr6	115853568	80
N22_11850	chr7	138006025	80
N22_11928	chr8	90121165	80
N22_12049	chr9	72639665	80
N22_10013	chr1	35457765	79
N22_10097	chr1	158230375	79
N22_10156	chr10	57822695	79
N22_10175	chr10	76237875	79
N22_10238	chr10	127082210	79
N22_10244	chr10	128526185	79
N22_10262	chr11	18751595	79
N22_1966	chr11	63412558	79
N22_10493	chr12	105032600	79
N22_10573	chr13	72288565	79
N22_10594	chr13	97256745	79
N22_10597	chr13	97998805	79
N22_10605	chr13	106936925	79
N22_10689	chr15	28002755	79
N22_10711	chr15	75616675	79
N22_10715	chr15	76082550	79
N22_10724	chr15	79141225	79
N22_10862	chr17	25624440	79
N22_1898	chr17	26644704	79
N22_10904	chr17	70849885	79
N22_10927	chr18	31759835	79
N22_1236	chr18	76542985	79
N22_11005	chr19	41680435	79
N22_11047	chr2	28117975	79
N22_2070	chr2	92750878	79
N22_11123	chr2	103653155	79
N22_11141	chr2	116972775	79
N22_11202	chr2	166031285	79
N22_11215	chr2	173725565	79
N22_11253	chr3	61255370	79
N22_11325	chr4	22497255	79
N22_11389	chr4	109977910	79
N22_11411	chr4	122985255	79
N22_11454	chr4	143045330	79
N22_11492	chr5	35525665	79
N22_11522	chr5	99391665	79
N22_558	chr5	144357988	79
N22_11725	chr6	149565995	79
N22_1638	chr7	35586198	79
N22_11829	chr7	125565665	79
N22_11917	chr8	84104975	79
N22_11920	chr8	84990440	79
N22_2286	chr9	41303409	79
N22_12018	chr9	54917060	79
N22_12027	chr9	61191775	79
N22_12032	chr9	61808730	79
N22_12068	chr9	103092305	79
N22_1046	chr1	73169588	78
N22_10151	chr10	45800235	78
N22_10170	chr10	71738570	78
N22_560	chr10	85044301	78
N22_10219	chr10	100487495	78
N22_10234	chr10	122794540	78
N22_10312	chr11	67085590	78
N22_10323	chr11	70020965	78
N22_10356	chr11	88236095	78
N22_10383	chr11	100555745	78
N22_10517	chr13	11099455	78
N22_10550	chr13	49421135	78
N22_10592	chr13	96388115	78
N22_10649	chr14	32246395	78
N22_10768	chr16	17815495	78
N22_10879	chr17	46010235	78
N22_10915	chr18	4987935	78
N22_1173	chr18	60606279	78
N22_1803	chr19	20508812	78
N22_11009	chr19	42904445	78
N22_11012	chr19	44293105	78
N22_11015	chr19	46152325	78
N22_1370	chr2	22740264	78
N22_11075	chr2	46525525	78
N22_11104	chr2	78059045	78
N22_11124	chr2	104367430	78
N22_1242	chr2	142335706	78
N22_11213	chr2	170838355	78
N22_11224	chr2	181601305	78
N22_939	chr3	55354351	78
N22_11306	chr3	145646285	78
N22_11312	chr3	159789995	78
N22_11326	chr4	22498605	78
N22_11420	chr4	126321835	78
N22_11476	chr5	21733115	78
N22_11583	chr5	136230545	78
N22_1883	chr5	139150096	78
N22_11632	chr6	39304590	78
N22_11649	chr6	55392095	78
N22_11654	chr6	59024565	78
N22_11695	chr6	103649145	78
N22_11739	chr7	24890660	78
N22_11767	chr7	41632995	78
N22_11803	chr7	100932865	78
N22_11804	chr7	101413035	78
N22_11811	chr7	109579705	78
N22_1590	chr8	26472278	78
N22_11932	chr8	92059055	78
N22_12025	chr9	59072675	78
N22_12051	chr9	72878245	78
N22_12053	chr9	77620645	78
N22_12114	chrX	140573175	78
N22_10034	chr1	64854090	77
N22_10090	chr1	150392725	77
N22_581	chr10	38553684	77
N22_10144	chr10	38984605	77
N22_10149	chr10	43112515	77
N22_10229	chr10	119123725	77
N22_10235	chr10	122884215	77
N22_10247	chr10	128895575	77
N22_10255	chr11	6860505	77
N22_10309	chr11	64400645	77
N22_10310	chr11	64978805	77
N22_1130	chr11	97703226	77
N22_10402	chr11	116826735	77
N22_10462	chr12	77238030	77
N22_10539	chr13	42052885	77
N22_10699	chr15	59041190	77
N22_10700	chr15	60334215	77
N22_10723	chr15	77358885	77
N22_10741	chr15	89128425	77
N22_10759	chr16	8539385	77
N22_10796	chr16	35206115	77
N22_10820	chr16	76453855	77
N22_906	chr16	91297885	77
N22_10863	chr17	25635585	77
N22_1119	chr17	34025987	77
N22_10913	chr17	90595355	77
N22_10918	chr18	10447160	77
N22_11065	chr2	34603885	77
N22_11069	chr2	37780525	77
N22_11138	chr2	115852745	77
N22_11143	chr2	117938805	77
N22_11275	chr3	89430275	77
N22_11351	chr4	62502340	77
N22_11552	chr5	118204835	77
N22_11562	chr5	124327485	77
N22_11573	chr5	134099745	77
N22_684	chr6	88925947	77
N22_11683	chr6	94812095	77
N22_1218	chr7	19749744	77
N22_11775	chr7	48835360	77
N22_859	chr7	92874902	77
N22_11798	chr7	97480945	77
N22_11845	chr7	133627545	77
N22_11854	chr7	139581055	77
N22_11892	chr8	44935985	77
N22_11991	chr9	27670625	77
N22_11993	chr9	30541765	77
N22_12013	chr9	49950575	77
N22_12047	chr9	69766605	77
N22_623	chr1	38562910	76
N22_10030	chr1	61136205	76
N22_10061	chr1	89520505	76
N22_10165	chr10	62578455	76
N22_10236	chr10	122887745	76
N22_10269	chr11	22348760	76
N22_10270	chr11	23565985	76
N22_10301	chr11	61762165	76
N22_10393	chr11	109611585	76
N22_10422	chr12	3850935	76
N22_10463	chr12	77854805	76
N22_10472	chr12	84351145	76
N22_10653	chr14	46832145	76
N22_10693	chr15	41138075	76
N22_10747	chr15	101984565	76
N22_10749	chr15	102405595	76
N22_10754	chr15	103069285	76
N22_10767	chr16	16217555	76
N22_10804	chr16	42875645	76
N22_10835	chr16	96345275	76
N22_10845	chr17	10110015	76
N22_704	chr17	35059011	76
N22_10881	chr17	46032935	76
N22_10909	chr17	83214325	76
N22_10959	chr18	61685075	76
N22_11067	chr2	36136725	76
N22_11097	chr2	75824985	76
N22_11142	chr2	117211005	76
N22_11153	chr2	132721005	76
N22_11154	chr2	137095835	76
N22_11195	chr2	164866780	76
N22_1778	chr2	166786753	76
N22_11226	chr3	5218515	76
N22_821	chr3	89226425	76
N22_11298	chr3	122704340	76
N22_11304	chr3	136986685	76
N22_1362	chr4	44852153	76
N22_11372	chr4	97806355	76
N22_11388	chr4	108433385	76
N22_11410	chr4	122960555	76
N22_11431	chr4	130884305	76
N22_11461	chr4	148890995	76
N22_11504	chr5	49876305	76
N22_11591	chr5	138171365	76
N22_11599	chr5	142551295	76
N22_1356	chr6	52172798	76
N22_11668	chr6	87053475	76
N22_11690	chr6	100564000	76
N22_11696	chr6	108259905	76
N22_11735	chr7	16098615	76
N22_11771	chr7	44849125	76
N22_11792	chr7	79526135	76
N22_11867	chr8	8919785	76
N22_11884	chr8	29183070	76
N22_11898	chr8	61284030	76
N22_11956	chr8	119781655	76
N22_11987	chr9	22411490	76
N22_10008	chr1	14181915	75
N22_10068	chr1	97540855	75
N22_10073	chr1	126745760	75
N22_10081	chr1	132355975	75
N22_10104	chr1	167257065	75
N22_10112	chr1	177562665	75
N22_10150	chr10	43439845	75
N22_10158	chr10	59879445	75
N22_10167	chr10	63066120	75
N22_10169	chr10	67392615	75
N22_10232	chr10	121626500	75
N22_10271	chr11	24370735	75
N22_10293	chr11	55469225	75
N22_10315	chr11	68097695	75
N22_10385	chr11	102097035	75
N22_10398	chr11	114830285	75
N22_10429	chr12	12995380	75
N22_1541	chr12	15812010	75
N22_10496	chr12	108320715	75
N22_270	chr12	111693690	75
N22_10557	chr13	56216285	75
N22_10635	chr14	23391685	75
N22_10737	chr15	85947705	75
N22_10870	chr17	31385035	75
N22_10891	chr17	50006760	75
N22_2489	chr19	15727170	75
N22_10991	chr19	22823595	75
N22_11053	chr2	30042715	75
N22_1388	chr2	30794776	75
N22_11105	chr2	78064235	75
N22_11192	chr2	163190260	75
N22_11252	chr3	59277965	75
N22_11287	chr3	101462565	75
N22_11328	chr4	31493135	75
N22_11346	chr4	48048355	75
N22_11363	chr4	72233760	75
N22_11370	chr4	95772920	75
N22_11381	chr4	106529885	75
N22_11387	chr4	108431345	75
N22_11392	chr4	114728825	75
N22_11462	chr4	150128910	75
N22_11736	chr7	16365040	75
N22_11754	chr7	29954960	75
N22_1504	chr7	92561403	75
N22_11879	chr8	22185065	75
N22_11916	chr8	84084035	75
N22_1482	chr8	91692213	75
N22_1144	chr8	92356308	75
N22_11989	chr9	26806435	75
N22_12014	chr9	51233200	75
N22_10072	chr1	126711320	74
N22_10118	chr1	183697205	74
N22_10124	chr1	191325795	74
N22_1029	chr10	70949594	74
N22_10215	chr10	96646525	74
N22_10227	chr10	117426115	74
N22_10240	chr10	127342385	74
N22_10268	chr11	20741735	74
N22_306	chr11	82406605	74
N22_10352	chr11	87519495	74
N22_10353	chr11	87967875	74
N22_10367	chr11	95649025	74
N22_2049	chr11	107337479	74
N22_10439	chr12	29368495	74
N22_10497	chr12	108333245	74
N22_10505	chr12	113156325	74
N22_10514	chr13	6158155	74
N22_1529	chr13	48317698	74
N22_1929	chr13	54590159	74
N22_10613	chr14	10423725	74
N22_10634	chr14	22738725	74
N22_10655	chr14	60265120	74
N22_10698	chr15	58870075	74
N22_10707	chr15	71856320	74
N22_10780	chr16	23497480	74
N22_10841	chr17	5001965	74
N22_1140	chr17	49539483	74
N22_10932	chr18	37755725	74
N22_10971	chr18	80788185	74
N22_10983	chr19	6236365	74
N22_2570	chr19	44515311	74
N22_11038	chr2	20969780	74
N22_11045	chr2	27442375	74
N22_11225	chr2	181837815	74
N22_1774	chr3	86192605	74
N22_11270	chr3	88758415	74
N22_11294	chr3	108085575	74
N22_11321	chr4	12629155	74
N22_1323	chr4	46498773	74
N22_11377	chr4	101289245	74
N22_11419	chr4	126248625	74
N22_11538	chr5	111631675	74
N22_11545	chr5	115236020	74
N22_11559	chr5	122991510	74
N22_862	chr5	140611243	74
N22_11674	chr6	89008735	74
N22_11678	chr6	91115515	74
N22_11681	chr6	91617380	74
N22_11711	chr6	120665635	74
N22_1037	chr6	144481191	74
N22_11729	chr7	6171965	74
N22_11859	chr7	141443435	74
N22_2351	chr8	11360812	74
N22_11891	chr8	43356435	74
N22_1377	chr8	47285066	74
N22_11913	chr8	80054395	74
N22_11925	chr8	87511515	74
N22_1920	chr8	126594804	74
N22_12015	chr9	53248220	74
N22_10138	chr10	24357755	73
N22_10152	chr10	46826165	73
N22_10195	chr10	83914955	73
N22_10256	chr11	8723265	73
N22_10366	chr11	95645885	73
N22_10392	chr11	109011905	73
N22_1650	chr11	113352403	73
N22_1034	chr11	115071218	73
N22_1561	chr12	12810489	73
N22_10477	chr12	86786885	73
N22_10483	chr12	91684445	73
N22_10500	chr12	110992225	73
N22_10543	chr13	44381955	73
N22_10562	chr13	59691715	73
N22_10579	chr13	78200265	73
N22_10584	chr13	81639845	73
N22_10589	chr13	93192495	73
N22_3010	chr13	99513239	73
N22_10623	chr14	21369215	73
N22_10666	chr14	105732595	73
N22_10729	chr15	81831675	73
N22_10806	chr16	46010565	73
N22_1880	chr16	52031546	73
N22_10840	chr17	3274865	73
N22_1049	chr17	10209285	73
N22_10857	chr17	24073615	73
N22_1709	chr17	34135643	73
N22_10873	chr17	35236530	73
N22_10880	chr17	46027735	73
N22_10887	chr17	47899395	73
N22_725	chr17	57032157	73
N22_10942	chr18	54505635	73
N22_10968	chr18	75495715	73
N22_2821	chr18	76011229	73
N22_11039	chr2	25461035	73
N22_2267	chr2	32823378	73
N22_11158	chr2	141955355	73
N22_11169	chr2	146920880	73
N22_11185	chr2	158152975	73
N22_11186	chr2	158409750	73
N22_11209	chr2	167685305	73
N22_11262	chr3	84175480	73
N22_11277	chr3	89998405	73
N22_11279	chr3	90446585	73
N22_11308	chr3	146380065	73
N22_11343	chr4	45815575	73
N22_11391	chr4	111350220	73
N22_11401	chr4	117415355	73
N22_1036	chr4	118276389	73
N22_11412	chr4	123543790	73
N22_11438	chr4	133043025	73
N22_11519	chr5	97166625	73
N22_11560	chr5	123302385	73
N22_11574	chr5	134313720	73
N22_11636	chr6	48010910	73
N22_11709	chr6	119848565	73
N22_11802	chr7	100372195	73
N22_11826	chr7	119673685	73
N22_11862	chr7	143179115	73
N22_11875	chr8	13105395	73
N22_11896	chr8	57732935	73
N22_11929	chr8	90507775	73
N22_11963	chr8	121359970	73
N22_12036	chr9	63696975	73
N22_12042	chr9	65524200	73
N22_12066	chr9	102211505	73
N22_12071	chr9	103629430	73
N22_12084	chr9	110333220	73
N22_12088	chr9	114752925	73
N22_12092	chr9	119341295	73
N22_10009	chr1	20951675	72
N22_2293	chr1	75477298	72
N22_657	chr1	133397967	72
N22_2509	chr1	179546391	72
N22_2791	chr10	56228774	72
N22_1677	chr10	80702085	72
N22_1705	chr10	81182845	72
N22_10201	chr10	85917165	72
N22_10213	chr10	96331035	72
N22_10226	chr10	116389000	72
N22_10245	chr10	128626875	72
N22_10300	chr11	60537565	72
N22_10334	chr11	78261545	72
N22_10337	chr11	80335855	72
N22_1175	chr11	81280444	72
N22_10374	chr11	97622620	72
N22_10386	chr11	102579555	72
N22_545	chr13	54995010	72
N22_10566	chr13	60177725	72
N22_10600	chr13	99475625	72
N22_10625	chr14	21831195	72
N22_10648	chr14	32032660	72
N22_2045	chr14	120477604	72
N22_10824	chr16	87354225	72
N22_2330	chr17	24528092	72
N22_10860	chr17	24886385	72
N22_10953	chr18	55208345	72
N22_10961	chr18	65530585	72
N22_10989	chr19	15235800	72
N22_785	chr2	27651222	72
N22_11200	chr2	166021315	72
N22_11220	chr2	179703295	72
N22_11232	chr3	15194540	72
N22_2873	chr3	34668581	72
N22_1346	chr3	69406472	72
N22_11259	chr3	83287155	72
N22_1547	chr3	90376361	72
N22_1747	chr3	95905420	72
N22_11329	chr4	31936675	72
N22_11349	chr4	57766125	72
N22_11350	chr4	57956585	72
N22_11441	chr4	134675965	72
N22_11510	chr5	74920695	72
N22_11515	chr5	83355085	72
N22_11528	chr5	101521425	72
N22_11537	chr5	111536195	72
N22_11576	chr5	134688895	72
N22_11640	chr6	52152805	72
N22_2247	chr6	72616871	72
N22_11708	chr6	119418945	72
N22_1545	chr6	142508079	72
N22_11761	chr7	34672115	72
N22_1886	chr8	12832218	72
N22_1785	chr9	54759789	72
N22_12021	chr9	56636515	72
N22_12073	chr9	106165925	72
N22_12098	chrX	7289245	72
N22_10050	chr1	77516425	71
N22_10055	chr1	86064415	71
N22_10086	chr1	136782435	71
N22_10098	chr1	158959170	71
N22_10129	chr1	195241735	71
N22_10224	chr10	108028505	71
N22_10230	chr10	120702015	71
N22_10263	chr11	18889345	71
N22_10286	chr11	43417420	71
N22_10305	chr11	62613765	71
N22_1909	chr11	69921687	71
N22_424	chr11	114795391	71
N22_10410	chr11	118998845	71
N22_10435	chr12	24624095	71
N22_10444	chr12	44269045	71
N22_10468	chr12	79933965	71
N22_743	chr13	63980331	71
N22_3035	chr14	76875284	71
N22_2870	chr15	73833434	71
N22_1134	chr15	89373835	71
N22_1451	chr16	50380369	71
N22_10816	chr16	72553895	71
N22_10834	chr16	95589085	71
N22_10866	chr17	25920585	71
N22_2144	chr17	56325807	71
N22_1248	chr18	16293778	71
N22_11017	chr19	47909575	71
N22_2183	chr2	27515025	71
N22_11110	chr2	93190865	71
N22_11132	chr2	109135560	71
N22_1918	chr2	146169657	71
N22_11180	chr2	155050745	71
N22_3906	chr3	89412012	71
N22_11303	chr3	134172615	71
N22_1159	chr4	43442222	71
N22_2446	chr4	45018555	71
N22_11365	chr4	83519305	71
N22_11409	chr4	122832015	71
N22_11414	chr4	124751355	71
N22_11417	chr4	125912790	71
N22_11529	chr5	101538015	71
N22_1575	chr5	140565526	71
N22_588	chr5	149184604	71
N22_11661	chr6	83054505	71
N22_11664	chr6	83292905	71
N22_11704	chr6	116081635	71
N22_2338	chr7	97730611	71
N22_11815	chr7	110061515	71
N22_11822	chr7	116262755	71
N22_11876	chr8	14952540	71
N22_11899	chr8	61403465	71
N22_917	chr8	105827647	71
N22_11943	chr8	105937155	71
N22_1156	chr8	120018738	71
N22_12005	chr9	41365385	71
N22_1754	chr9	53536815	71
N22_12059	chr9	94456085	71
N22_12096	chr9	121277545	71
N22_10020	chr1	42108745	70
N22_10087	chr1	137255235	70
N22_3103	chr10	80329838	70
N22_10185	chr10	80434025	70
N22_2768	chr10	80656689	70
N22_10222	chr10	105638795	70
N22_1815	chr10	128411658	70
N22_10249	chr10	130294205	70
N22_10355	chr11	88168825	70
N22_10411	chr11	119041175	70
N22_1931	chr12	54053082	70
N22_1786	chr12	85219495	70
N22_10475	chr12	86647425	70
N22_10478	chr12	86824455	70
N22_10494	chr12	105089585	70
N22_10498	chr12	109546005	70
N22_10547	chr13	46534575	70
N22_920	chr13	51921159	70
N22_2398	chr13	83732343	70
N22_10587	chr13	84515510	70
N22_10599	chr13	98595105	70
N22_3464	chr14	32437587	70
N22_1349	chr15	6260277	70
N22_10683	chr15	25752795	70
N22_1301	chr15	82146912	70
N22_10733	chr15	84350280	70
N22_10739	chr15	88380225	70
N22_10762	chr16	11134765	70
N22_10809	chr16	55934925	70
N22_2477	chr16	92466332	70
N22_1796	chr17	25634969	70
N22_10885	chr17	47793635	70
N22_10886	chr17	47898635	70
N22_10937	chr18	42275325	70
N22_10940	chr18	47368940	70
N22_2475	chr18	68794746	70
N22_10984	chr19	6980075	70
N22_3399	chr19	20122623	70
N22_11006	chr19	41716445	70
N22_11007	chr19	42089305	70
N22_2134	chr2	33543539	70
N22_11088	chr2	69544530	70
N22_2589	chr2	92389560	70
N22_1604	chr2	118254641	70
N22_11150	chr2	130433375	70
N22_2191	chr2	136747128	70
N22_11172	chr2	148478555	70
N22_11177	chr2	153147980	70
N22_1359	chr2	153497391	70
N22_11181	chr2	155930115	70
N22_11255	chr3	62507085	70
N22_1247	chr3	65861483	70
N22_11257	chr3	80688545	70
N22_11295	chr3	116425105	70
N22_11315	chr4	8666895	70
N22_11334	chr4	41628325	70
N22_11361	chr4	72168155	70
N22_1936	chr4	124478243	70
N22_11432	chr4	131073605	70
N22_700	chr4	136160198	70
N22_11484	chr5	30707395	70
N22_1094	chr5	34660503	70
N22_2023	chr5	34942112	70
N22_1681	chr5	35425466	70
N22_11493	chr5	35873565	70
N22_1980	chr5	135688807	70
N22_11587	chr5	137333660	70
N22_11600	chr5	142821805	70
N22_2118	chr6	36776052	70
N22_1395	chr6	54554673	70
N22_11746	chr7	27285145	70
N22_11753	chr7	29315365	70
N22_11844	chr7	132610905	70
N22_2238	chr7	138153703	70
N22_2632	chr8	34363698	70
N22_2046	chr8	106338134	70
N22_11955	chr8	119778500	70
N22_2196	chr8	126839107	70
N22_11975	chr9	7177045	70
N22_1927	chr9	37054293	70
N22_12054	chr9	79918980	70
N22_12090	chr9	116298965	70
N22_12093	chr9	120157570	70
N22_2623	chrX	112370955	70
N22_10105	chr1	167349955	69
N22_1338	chr10	4553688	69
N22_10146	chr10	39672885	69
N22_10239	chr10	127290705	69
N22_10275	chr11	29390195	69
N22_10311	chr11	67001950	69
N22_10327	chr11	76589365	69
N22_10342	chr11	82764345	69
N22_10359	chr11	88582565	69
N22_1117	chr11	97435257	69
N22_2564	chr12	17690681	69
N22_10434	chr12	21417975	69
N22_10452	chr12	69074220	69
N22_10458	chr12	73730855	69
N22_2159	chr12	107516848	69
N22_2716	chr13	15624835	69
[truncated: 646 more rows]

## Sheet: Olig2
Olig2 peaks
peak_name	chromosome	summit	reads
O2_10099	chr1	126862105	601
O2_11537	chr3	35088830	589
O2_11477	chr2	150735855	586
O2_12124	chr6	128022425	582
O2_10385	chr11	64400765	578
O2_10124	chr1	138559535	577
O2_10982	chr16	30129840	575
O2_11161	chr18	54719505	575
O2_10702	chr13	64021100	574
O2_11716	chr4	71765225	574
O2_11062	chr17	16157975	573
O2_10719	chr13	81629670	566
O2_10180	chr1	194629380	543
O2_10005	chr1	9649385	535
O2_11997	chr5	149375870	534
O2_10976	chr16	29642555	530
O2_10999	chr16	50380385	527
O2_10833	chr14	79905740	518
O2_11103	chr17	70872690	518
O2_12301	chr8	8870720	517
O2_10472	chr11	114795425	516
O2_10412	chr11	80335820	514
O2_12086	chr6	100203585	513
O2_11361	chr2	48538870	507
O2_11800	chr4	136140495	507
O2_11419	chr2	105612390	505
O2_11051	chr17	15248170	504
O2_10905	chr15	75634185	502
O2_10212	chr10	38553915	501
O2_12449	chr9	20697605	501
O2_10465	chr11	113439990	500
O2_11098	chr17	66412245	500
O2_11278	chr19	45458915	500
O2_10863	chr15	25762020	497
O2_10225	chr10	45800170	496
O2_12107	chr6	119492255	494
O2_10627	chr13	26155175	493
O2_12372	chr8	80037895	493
O2_10372	chr11	55634105	491
O2_10732	chr13	94706865	490
O2_10861	chr15	13393325	490
O2_12541	chr9	92930765	490
O2_11333	chr2	29835565	488
O2_11300	chr2	4153425	487
O2_12050	chr6	66077645	486
O2_12067	chr6	91346155	486
O2_12422	chr8	120408055	486
O2_10643	chr13	39878135	485
O2_11321	chr2	25126405	484
O2_12471	chr9	37454205	484
O2_10664	chr13	48159325	483
O2_12461	chr9	33062765	482
O2_11343	chr2	31610075	481
O2_11410	chr2	101173065	481
O2_10569	chr12	89041935	479
O2_10449	chr11	96875985	478
O2_12132	chr6	144155205	477
O2_12225	chr7	109813605	477
O2_10717	chr13	78446070	475
O2_11099	chr17	66444195	475
O2_12062	chr6	87738525	475
O2_10173	chr1	194161235	474
O2_11783	chr4	127227455	474
O2_10800	chr14	47808425	472
O2_10608	chr12	117173005	471
O2_11525	chr3	18206195	471
O2_10883	chr15	56858535	470
O2_12082	chr6	97667285	470
O2_12507	chr9	58849780	469
O2_10613	chr12	119273760	468
O2_11052	chr17	15343235	467
O2_11904	chr5	101519395	466
O2_11756	chr4	116829915	465
O2_11905	chr5	101521445	465
O2_12498	chr9	54746020	464
O2_12351	chr8	57293690	463
O2_10550	chr12	79879695	462
O2_11246	chr19	21165895	462
O2_12464	chr9	35331335	462
O2_10361	chr11	47640635	460
O2_10437	chr11	88406895	460
O2_11265	chr19	36910765	460
O2_12546	chr9	96989765	460
O2_10074	chr1	90467725	459
O2_10468	chr11	113717865	459
O2_10980	chr16	29725175	459
O2_11516	chr3	8866425	459
O2_10337	chr11	20655945	457
O2_11211	chr18	76542845	457
O2_11298	chr19	58969355	457
O2_11349	chr2	34080380	457
O2_11572	chr3	87958255	457
O2_12513	chr9	61471325	457
O2_12026	chr6	36776015	456
O2_10343	chr11	28735035	455
O2_11237	chr19	12490065	455
O2_11956	chr5	127324145	455
O2_12288	chr7	143428625	455
O2_10149	chr1	177150635	454
O2_10470	chr11	113785825	454
O2_10673	chr13	51920705	453
O2_12390	chr8	91867285	453
O2_12292	chr7	145159635	452
O2_10848	chr14	119513680	451
O2_11541	chr3	37666895	451
O2_11358	chr2	45325970	450
O2_12143	chr7	28953765	450
O2_12199	chr7	89628185	450
O2_12239	chr7	115501625	450
O2_12271	chr7	134193185	450
O2_10509	chr12	28817580	449
O2_10740	chr13	99609485	449
O2_10959	chr16	16560235	449
O2_11647	chr3	159857335	448
O2_12270	chr7	134114515	448
O2_10251	chr10	75098640	447
O2_11421	chr2	105690235	447
O2_11530	chr3	27573670	447
O2_12362	chr8	65182455	446
O2_10172	chr1	192834855	444
O2_10258	chr10	80048555	443
O2_11270	chr19	42673235	442
O2_11715	chr4	71485560	442
O2_10681	chr13	56582355	441
O2_10781	chr14	24779275	441
O2_11788	chr4	130547065	441
O2_10003	chr1	7313655	440
O2_11471	chr2	146956565	439
O2_12240	chr7	115568415	439
O2_10015	chr1	20302495	438
O2_10896	chr15	69575985	438
O2_10696	chr13	63719775	437
O2_10642	chr13	39524115	436
O2_10925	chr15	90401075	436
O2_11374	chr2	69035715	436
O2_11526	chr3	18625890	436
O2_11722	chr4	76370205	436
O2_11865	chr5	38241045	436
O2_11216	chr18	79049245	435
O2_12182	chr7	73918200	435
O2_11375	chr2	70177345	433
O2_12327	chr8	31044300	432
O2_12343	chr8	46251775	431
O2_10656	chr13	46173295	430
O2_12032	chr6	39347155	430
O2_12501	chr9	55090365	430
O2_10652	chr13	44509735	429
O2_11600	chr3	108433635	429
O2_11485	chr2	160382095	428
O2_11758	chr4	117132165	428
O2_11816	chr4	148891130	428
O2_12153	chr7	37483175	428
O2_11264	chr19	36896935	427
O2_12091	chr6	107013165	427
O2_12118	chr6	127349705	427
O2_11642	chr3	149462290	426
O2_11890	chr5	97195445	426
O2_12382	chr8	90031395	425
O2_10721	chr13	83741785	424
O2_10658	chr13	47273725	423
O2_10805	chr14	55519090	423
O2_11547	chr3	49866365	423
O2_11662	chr4	13844670	423
O2_11665	chr4	22835955	423
O2_12580	chr9	121337925	423
O2_10890	chr15	64044415	422
O2_11686	chr4	46498695	422
O2_12033	chr6	39435365	422
O2_12094	chr6	112810195	422
O2_10575	chr12	99220555	421
O2_11281	chr19	48241115	421
O2_11293	chr19	56029895	421
O2_12253	chr7	128283025	421
O2_10211	chr10	38553540	420
O2_11201	chr18	71658215	420
O2_11785	chr4	128715995	420
O2_10423	chr11	85638975	419
O2_10893	chr15	67245745	419
O2_12149	chr7	36695435	419
O2_11472	chr2	147180860	418
O2_11965	chr5	131645755	418
O2_11007	chr16	72693605	417
O2_11369	chr2	60788295	417
O2_10152	chr1	177518145	416
O2_10506	chr12	27140465	416
O2_10794	chr14	31669820	416
O2_11894	chr5	98170135	416
O2_12451	chr9	20878165	416
O2_10285	chr10	95577995	415
O2_10389	chr11	68097645	415
O2_11543	chr3	40355395	415
O2_11557	chr3	52088665	415
O2_11736	chr4	99574125	415
O2_10320	chr11	4998570	414
O2_12412	chr8	114295150	414
O2_10515	chr12	44492940	413
O2_12205	chr7	92743035	413
O2_12360	chr8	64834495	413
O2_11261	chr19	30154055	412
O2_12260	chr7	130835615	412
O2_10448	chr11	96582625	411
O2_11318	chr2	19459515	411
O2_11725	chr4	84637610	411
O2_11770	chr4	120389215	411
O2_11227	chr19	5846745	410
O2_11266	chr19	41716325	410
O2_11385	chr2	74426980	410
O2_11423	chr2	106149875	410
O2_12090	chr6	101883180	410
O2_10196	chr10	24199660	409
O2_10268	chr10	84478025	409
O2_10551	chr12	79891105	408
O2_11767	chr4	119071585	408
O2_12219	chr7	100130205	408
O2_12394	chr8	94066645	408
O2_10083	chr1	101199905	407
O2_10471	chr11	114040675	407
O2_10056	chr1	73060425	406
O2_11294	chr19	56030185	406
O2_12387	chr8	91509255	406
O2_10733	chr13	95775125	405
O2_10862	chr15	25679275	405
O2_11096	chr17	63221085	405
O2_12497	chr9	53384745	405
O2_10589	chr12	106177920	404
O2_10828	chr14	75863645	404
O2_11774	chr4	124048715	404
O2_12488	chr9	49338545	404
O2_10001	chr1	3842360	403
O2_10886	chr15	59526125	403
O2_10591	chr12	108241045	402
O2_11518	chr3	16859165	402
O2_10119	chr1	136782455	401
O2_10406	chr11	77965275	401
O2_11584	chr3	98105240	401
O2_12192	chr7	79531825	401
O2_11464	chr2	146073460	400
O2_12477	chr9	43745645	400
O2_12521	chr9	65176325	400
O2_12527	chr9	69763795	400
O2_10326	chr11	11088480	399
O2_10651	chr13	44382235	399
O2_11256	chr19	26978515	399
O2_11292	chr19	56029555	399
O2_12308	chr8	10921915	399
O2_10217	chr10	40302355	398
O2_10441	chr11	94044260	398
O2_10769	chr14	16733645	398
O2_12519	chr9	65146225	398
O2_10892	chr15	64590270	397
O2_10975	chr16	28851650	397
O2_11239	chr19	14368635	397
O2_12130	chr6	142867765	397
O2_12392	chr8	91997390	397
O2_11059	chr17	15990485	396
O2_11120	chr17	90087025	396
O2_10016	chr1	20678205	395
O2_10989	chr16	37809085	395
O2_12042	chr6	52584565	395
O2_10855	chr15	7195175	394
O2_12233	chr7	112760945	394
O2_10082	chr1	98190385	393
O2_11006	chr16	72553865	393
O2_11319	chr2	20486390	393
O2_11402	chr2	93174425	393
O2_10255	chr10	79854285	392
O2_10391	chr11	68274455	392
O2_10841	chr14	103844310	391
O2_10376	chr11	60176595	390
O2_10942	chr15	102152925	390
O2_11672	chr4	32923540	390
O2_11925	chr5	112237685	390
O2_11979	chr5	139535765	390
O2_12116	chr6	127251145	390
O2_10004	chr1	9584105	389
O2_10307	chr10	126957930	389
O2_10593	chr12	108320620	389
O2_10668	chr13	51645195	389
O2_11842	chr5	20068730	389
O2_12470	chr9	37093475	389
O2_10542	chr12	77546355	388
O2_10581	chr12	102397130	388
O2_10793	chr14	30590355	388
O2_11055	chr17	15381660	388
O2_11177	chr18	57267205	388
O2_11539	chr3	35340665	388
O2_12227	chr7	111249425	388
O2_10829	chr14	75863925	387
O2_11831	chr4	154952975	387
O2_10076	chr1	90544370	386
O2_11726	chr4	85707505	386
O2_10503	chr12	25124885	385
O2_11091	chr17	58932480	385
O2_11674	chr4	33824025	385
O2_12456	chr9	27437155	385
O2_11208	chr18	75434655	384
O2_11649	chr4	7997405	384
O2_12531	chr9	73970865	384
O2_10108	chr1	132333970	383
O2_10780	chr14	24551155	383
O2_11724	chr4	84110285	383
O2_11254	chr19	26845275	382
O2_11371	chr2	65930225	382
O2_12258	chr7	130335705	382
O2_10544	chr12	77854765	381
O2_10545	chr12	79609685	381
O2_10039	chr1	49659315	380
O2_10228	chr10	51961625	380
O2_10233	chr10	57572375	380
O2_10246	chr10	70638015	380
O2_10323	chr11	8723335	380
O2_10786	chr14	25397925	380
O2_12162	chr7	49104595	380
O2_10161	chr1	182053275	379
O2_11010	chr16	74397735	379
O2_11283	chr19	53314245	379
O2_12173	chr7	67087915	379
O2_11290	chr19	55880740	378
O2_12310	chr8	12126520	378
O2_10422	chr11	85571145	377
O2_11817	chr4	149255445	377
O2_11846	chr5	23414360	377
O2_11664	chr4	22497435	376
O2_12000	chr6	3778795	376
O2_12311	chr8	12126805	376
O2_10115	chr1	133492645	375
O2_10167	chr1	188806115	375
O2_10392	chr11	68378685	375
O2_10510	chr12	29049310	375
O2_10934	chr15	95827780	375
O2_11389	chr2	75960085	375
O2_11906	chr5	101524275	375
O2_12113	chr6	123697975	375
O2_12368	chr8	72571215	375
O2_10067	chr1	82474625	374
O2_11360	chr2	45789925	374
O2_12429	chr8	120565270	374
O2_12565	chr9	108689285	374
O2_10105	chr1	131971350	373
O2_10272	chr10	85044285	373
O2_10993	chr16	42042195	373
O2_11274	chr19	44719575	373
O2_11391	chr2	79456885	373
O2_12458	chr9	29865205	373
O2_10118	chr1	134713625	372
O2_10718	chr13	78936405	372
O2_10979	chr16	29720225	372
O2_11453	chr2	137705665	372
O2_12114	chr6	125157385	372
O2_10884	chr15	57509625	371
O2_11054	chr17	15380725	371
O2_11195	chr18	67498055	371
O2_11209	chr18	75498685	371
O2_11763	chr4	117409855	371
O2_12083	chr6	98049125	371
O2_12163	chr7	49704845	371
O2_10352	chr11	35523945	370
O2_10623	chr13	18281255	370
O2_10806	chr14	56572045	370
O2_11388	chr2	74753065	370
O2_12330	chr8	32068875	370
O2_12355	chr8	61324575	370
O2_10107	chr1	132322855	369
O2_10445	chr11	96323015	369
O2_11032	chr16	92139715	369
O2_11183	chr18	63864085	369
O2_12119	chr6	127405825	369
O2_12454	chr9	23061435	369
O2_11019	chr16	77421800	368
O2_11028	chr16	91301255	368
O2_11173	chr18	55549855	368
O2_11359	chr2	45776915	368
O2_11380	chr2	73143150	368
O2_10357	chr11	40540005	367
O2_11031	chr16	91334610	367
O2_11556	chr3	52007975	367
O2_11824	chr4	153516190	367
O2_12436	chr8	123042615	367
O2_10711	chr13	72713125	366
O2_10820	chr14	66494715	366
O2_11506	chr2	173730825	366
O2_11659	chr4	13779075	366
O2_12040	chr6	51993265	366
O2_12053	chr6	72216770	366
O2_12096	chr6	112973025	366
O2_10276	chr10	87419515	365
O2_10991	chr16	38283425	365
O2_11448	chr2	136107745	365
O2_12485	chr9	48696885	365
O2_10994	chr16	42190415	364
O2_11594	chr3	103640575	364
O2_12277	chr7	139075590	364
O2_12378	chr8	86203650	364
O2_10498	chr12	15731405	363
O2_10596	chr12	108444885	363
O2_11102	chr17	70794485	363
O2_11323	chr2	25185905	363
O2_11717	chr4	72049750	363
O2_12232	chr7	112685455	363
O2_10055	chr1	72806415	362
O2_10375	chr11	56247155	362
O2_10395	chr11	69561705	362
O2_11345	chr2	32329055	362
O2_11960	chr5	128273305	362
O2_10071	chr1	89517955	361
O2_10277	chr10	87447995	361
O2_10493	chr12	12813045	361
O2_10928	chr15	93062995	361
O2_10986	chr16	34322920	361
O2_11308	chr2	10737085	361
O2_12146	chr7	35958285	361
O2_12193	chr7	80057895	361
O2_10598	chr12	109560255	360
O2_10599	chr12	109948275	360
O2_10796	chr14	32246385	360
O2_10914	chr15	81831680	360
O2_11272	chr19	44655975	360
O2_12121	chr6	127701275	360
O2_12178	chr7	73185425	360
O2_12282	chr7	139556465	360
O2_10091	chr1	118916645	359
O2_10102	chr1	129208715	359
O2_10380	chr11	63180855	359
O2_10466	chr11	113584305	359
O2_10797	chr14	40010395	359
O2_10990	chr16	37991125	359
O2_11248	chr19	21789885	359
O2_11422	chr2	105719935	359
O2_11903	chr5	101432395	359
O2_10583	chr12	104736185	358
O2_10653	chr13	44670005	358
O2_10949	chr16	4596435	358
O2_11026	chr16	91173535	358
O2_11684	chr4	44852140	358
O2_12218	chr7	99379125	358
O2_12304	chr8	9859435	358
O2_12463	chr9	35305345	358
O2_12605	chrX	130505835	358
O2_10301	chr10	121521395	357
O2_10321	chr11	5129235	357
O2_11170	chr18	55196525	357
O2_11803	chr4	136776815	357
O2_11891	chr5	97218845	357
O2_12303	chr8	9701655	357
O2_12373	chr8	80054370	357
O2_12615	chrX	162010015	357
O2_10538	chr12	73730685	356
O2_10648	chr13	43651460	356
O2_11225	chr19	4510510	356
O2_11551	chr3	51701690	356
O2_11973	chr5	135851215	356
O2_12080	chr6	97529505	356
O2_12295	chr8	7097755	356
O2_10331	chr11	18886035	355
O2_10595	chr12	108444620	355
O2_10619	chr13	13481220	355
O2_11683	chr4	44642050	355
O2_12148	chr7	36658850	355
O2_12317	chr8	18694325	355
O2_10085	chr1	104496475	354
O2_10384	chr11	63952635	354
O2_10417	chr11	83975095	354
O2_10482	chr11	119017695	354
O2_10868	chr15	27129975	354
O2_10952	chr16	7937395	354
O2_11900	chr5	101297685	354
O2_11946	chr5	122518475	354
O2_12166	chr7	62423445	354
O2_12494	chr9	52146495	354
O2_12540	chr9	90700625	354
O2_12576	chr9	116298995	354
O2_10669	chr13	51833755	353
O2_10791	chr14	28871325	353
O2_11027	chr16	91193345	353
O2_11060	chr17	15993930	353
O2_11287	chr19	55556735	353
O2_11603	chr3	109561425	353
O2_11696	chr4	54652635	353
O2_11915	chr5	107148320	353
O2_12066	chr6	91278495	353
O2_10275	chr10	87237875	352
O2_10351	chr11	35318375	352
O2_11124	chr18	8044355	352
O2_11490	chr2	165642315	352
O2_11652	chr4	8850690	352
O2_10028	chr1	37998125	351
O2_10089	chr1	110448005	351
O2_10227	chr10	51257865	351
O2_10958	chr16	16559505	351
O2_11135	chr18	21736300	351
O2_11702	chr4	57824905	351
O2_11878	chr5	70874485	351
O2_12084	chr6	98994265	351
O2_10032	chr1	41390345	350
O2_10295	chr10	111669865	350
O2_10691	chr13	60420645	350
O2_11843	chr5	21169425	350
O2_11944	chr5	121758170	350
O2_12280	chr7	139528960	350
O2_10704	chr13	64107705	349
O2_11934	chr5	114264245	349
O2_12291	chr7	144915395	349
O2_12445	chr9	13652555	349
O2_12502	chr9	55355420	349
O2_10296	chr10	118961975	348
O2_10654	chr13	44751925	348
O2_11528	chr3	22639070	348
O2_11738	chr4	100886345	348
O2_12563	chr9	108588065	348
O2_10011	chr1	12835755	347
O2_10859	chr15	10642505	347
O2_11593	chr3	103420070	347
O2_11760	chr4	117317935	347
O2_11887	chr5	92811365	347
O2_12575	chr9	114801435	347
O2_10965	chr16	22380255	346
O2_11004	chr16	63806620	346
O2_11210	chr18	75898265	346
O2_11610	chr3	119958935	346
O2_12359	chr8	61703505	346
O2_10491	chr12	10426765	345
O2_11179	chr18	60606230	345
O2_11312	chr2	13576235	345
O2_11454	chr2	139609105	345
O2_12077	chr6	94834815	345
O2_12457	chr9	29512315	345
O2_10508	chr12	27575855	344
O2_10661	chr13	48013335	344
O2_10726	chr13	90143485	344
O2_10736	chr13	97292275	344
O2_11703	chr4	62275375	344
O2_11825	chr4	154499975	344
O2_12424	chr8	120421895	344
O2_12495	chr9	52148495	344
O2_10496	chr12	13209255	343
O2_11701	chr4	57766135	343
O2_11928	chr5	112844015	343
O2_10707	chr13	68613295	342
O2_11487	chr2	160537620	342
O2_11523	chr3	18054155	342
O2_11632	chr3	141581455	342
O2_11692	chr4	54021175	342
O2_11957	chr5	127370720	342
O2_12383	chr8	90244935	342
O2_12389	chr8	91692225	342
O2_10081	chr1	97540935	341
O2_10116	chr1	133859495	341
O2_10219	chr10	40724695	341
O2_10734	chr13	95775465	341
O2_10842	chr14	105483465	341
O2_11196	chr18	68632845	341
O2_11452	chr2	137705285	341
O2_11913	chr5	104110375	341
O2_12269	chr7	132868435	341
O2_12384	chr8	90635985	341
O2_12516	chr9	63420655	341
O2_12592	chrX	60719885	341
O2_10002	chr1	5232865	340
O2_10353	chr11	35528285	340
O2_10904	chr15	75633755	340
O2_10954	chr16	13233655	340
O2_11336	chr2	29856925	340
O2_11794	chr4	133730005	340
O2_12505	chr9	57521175	340
O2_10532	chr12	69472165	339
O2_11160	chr18	54506535	339
O2_11875	chr5	66968405	339
O2_11041	chr17	7645245	338
O2_11415	chr2	103643745	338
O2_11629	chr3	138854735	338
O2_10094	chr1	121050360	337
O2_10139	chr1	166282835	337
O2_10287	chr10	96646565	337
O2_11122	chr18	4924975	337
O2_11188	chr18	65520745	337
O2_11379	chr2	72529645	337
O2_11617	chr3	127404585	337
O2_11882	chr5	75952660	337
O2_12275	chr7	137317585	337
O2_12379	chr8	87831935	337
O2_10314	chr10	128035535	336
O2_10393	chr11	69418125	336
O2_10462	chr11	109206970	336
O2_10500	chr12	17626360	336
O2_11613	chr3	122704455	336
O2_11847	chr5	23414655	336
O2_11893	chr5	97301145	336
O2_10066	chr1	82089585	335
O2_10150	chr1	177444575	335
O2_10201	chr10	30883765	335
O2_10363	chr11	51459775	335
O2_11255	chr19	26865915	335
O2_11757	chr4	116942950	335
O2_10451	chr11	98968870	334
O2_11074	chr17	29465635	334
O2_11153	chr18	48637145	334
O2_11317	chr2	18731705	334
O2_11353	chr2	38162665	334
O2_11548	chr3	49868075	334
O2_11552	chr3	51789275	334
O2_11700	chr4	57002935	334
O2_11805	chr4	139807635	334
O2_12207	chr7	95688925	334
O2_10329	chr11	16591685	333
O2_10435	chr11	88275045	333
O2_10507	chr12	27566235	333
O2_10533	chr12	69895295	333
O2_10590	chr12	107323130	333
O2_11334	chr2	29839475	333
O2_11972	chr5	135253855	333
O2_12566	chr9	108785605	333
O2_10226	chr10	50743745	332
O2_10788	chr14	28181645	332
O2_10996	chr16	44531145	332
O2_10998	chr16	45999795	332
O2_11126	chr18	9216685	332
O2_11848	chr5	24383615	332
O2_12088	chr6	100432850	332
O2_12439	chr8	125277585	332
O2_10191	chr10	17238665	331
O2_10469	chr11	113784970	331
O2_10572	chr12	92292495	331
O2_10650	chr13	44100805	331
O2_11574	chr3	87974465	331
O2_11583	chr3	96432615	331
O2_11694	chr4	54118695	331
O2_11837	chr4	155320795	331
O2_12064	chr6	89613805	331
O2_12256	chr7	130048115	331
O2_12337	chr8	36155635	331
O2_12591	chrX	53098655	331
O2_10130	chr1	156754765	330
O2_10189	chr10	17202965	330
O2_10341	chr11	25356985	330
O2_10916	chr15	82275865	330
O2_11205	chr18	74709830	330
O2_11795	chr4	133816230	330
O2_11821	chr4	151141625	330
O2_12179	chr7	73192075	330
O2_10111	chr1	133080535	329
O2_10155	chr1	177605705	329
O2_10985	chr16	33606235	329
O2_11171	chr18	55379645	329
O2_12249	chr7	126924140	329
O2_10024	chr1	35811685	328
O2_10165	chr1	187076695	328
O2_10877	chr15	42047780	328
O2_11390	chr2	78064655	328
O2_12246	chr7	126272085	328
O2_10273	chr10	87058465	327
O2_11061	chr17	15994265	327
O2_11330	chr2	27862475	327
O2_11533	chr3	31093385	327
O2_11839	chr5	15993475	327
O2_11983	chr5	140767965	327
O2_12538	chr9	80076695	327
O2_12545	chr9	96980880	327
O2_10312	chr10	127512115	326
O2_10534	chr12	70070525	326
O2_10546	chr12	79612935	326
O2_10687	chr13	59657055	326
O2_10898	chr15	70713920	326
O2_11086	chr17	47898295	326
O2_11251	chr19	24016975	326
O2_11789	chr4	130829105	326
O2_11907	chr5	101543670	326
O2_12338	chr8	36611905	326
O2_12374	chr8	80056190	326
O2_10242	chr10	62174775	325
O2_10566	chr12	87147180	325
O2_11166	chr18	54978990	325
O2_11623	chr3	131637815	325
O2_12293	chr7	145173265	325
O2_12590	chrX	49096435	325
O2_10209	chr10	37397475	324
O2_10232	chr10	57532450	324
O2_10405	chr11	77763890	324
O2_11228	chr19	6241480	324
O2_11529	chr3	24992705	324
O2_11635	chr3	144617155	324
O2_12364	chr8	69832535	324
O2_10050	chr1	61685435	323
O2_10245	chr10	69584005	323
O2_10310	chr10	127289465	323
O2_10708	chr13	71158475	323
O2_10768	chr14	12393785	323
O2_11118	chr17	87745535	323
O2_11562	chr3	57472635	323
O2_10600	chr12	110183705	322
O2_11022	chr16	85964725	322
O2_11150	chr18	39884395	322
O2_11395	chr2	84737785	322
O2_11571	chr3	83980315	322
O2_11764	chr4	117415275	322
O2_12098	chr6	113082415	322
O2_10293	chr10	109684755	321
O2_10730	chr13	93989525	321
O2_11002	chr16	63091575	321
O2_11406	chr2	96580350	321
O2_11514	chr3	8017155	321
O2_11591	chr3	102969945	321
O2_12416	chr8	116229815	321
O2_10675	chr13	54979175	320
O2_10751	chr13	109260325	320
O2_11741	chr4	103325365	320
O2_12108	chr6	119530875	320
O2_12242	chr7	115866275	320
O2_12289	chr7	143829555	320
O2_10427	chr11	86897115	319
O2_10018	chr1	33042585	318
O2_10123	chr1	138500315	318
O2_10419	chr11	84277165	318
O2_11646	chr3	159852240	318
O2_11921	chr5	111506625	318
O2_11971	chr5	134099735	318
O2_12376	chr8	80318465	318
O2_12539	chr9	86266835	318
O2_10446	chr11	96577215	317
O2_10553	chr12	79911375	317
O2_11191	chr18	66032810	317
O2_11417	chr2	105108915	317
O2_11620	chr3	129831515	317
O2_11695	chr4	54652190	317
O2_11858	chr5	35417925	317
O2_12075	chr6	94578165	317
O2_12320	chr8	25197295	317
O2_11392	chr2	79798885	316
O2_11458	chr2	142590505	316
O2_11719	chr4	72166735	316
O2_11885	chr5	85239965	316
O2_11964	chr5	131114045	316
O2_12329	chr8	31799975	316
O2_12357	chr8	61516285	316
O2_12434	chr8	122284465	316
O2_10047	chr1	59423280	315
O2_10303	chr10	122932105	315
O2_10766	chr14	12082455	315
O2_11168	chr18	55134095	315
O2_11438	chr2	124613925	315
O2_11981	chr5	140584165	315
O2_10022	chr1	35457705	314
O2_10062	chr1	77495285	314
O2_10308	chr10	126972095	314
O2_10473	chr11	115428215	314
O2_11462	chr2	145621195	314
O2_11813	chr4	143162285	314
O2_12335	chr8	35606360	314
O2_10663	chr13	48130945	313
O2_11174	chr18	55764055	313
O2_11269	chr19	42653355	313
O2_11834	chr4	155066945	313
O2_12332	chr8	32293345	313
O2_10104	chr1	131478935	312
O2_10814	chr14	64300455	312
O2_11106	chr17	73072515	312
O2_11172	chr18	55519595	312
O2_11546	chr3	49769490	312
O2_11836	chr4	155189925	312
O2_11884	chr5	77986635	312
O2_12034	chr6	39806085	312
O2_12073	chr6	93989275	312
O2_10214	chr10	39458885	311
O2_10765	chr14	10423715	311
O2_10997	chr16	45724970	311
O2_11008	chr16	73367335	311
O2_11137	chr18	23872060	311
O2_11233	chr19	9941035	311
O2_11494	chr2	168861165	311
O2_11507	chr2	180854955	311
O2_11566	chr3	62394445	311
O2_11845	chr5	22093310	311
O2_12151	chr7	36877815	311
O2_12281	chr7	139530875	311
O2_12588	chrX	47213505	311
O2_10418	chr11	84043675	310
O2_10891	chr15	64398055	310
O2_11024	chr16	90656750	310
O2_11465	chr2	146118245	310
O2_11612	chr3	122376475	310
O2_11786	chr4	128720105	310
O2_12099	chr6	114217370	310
O2_12450	chr9	20725535	310
O2_10103	chr1	131079005	309
O2_10424	chr11	85767165	309
O2_11996	chr5	149257955	309
O2_12202	chr7	89766740	309
O2_10243	chr10	63026275	308
O2_10271	chr10	85023215	308
O2_10535	chr12	70108365	308
O2_10969	chr16	24366335	308
O2_10977	chr16	29657885	308
O2_11049	chr17	15108915	308
O2_11075	chr17	31309465	308
O2_11231	chr19	7266035	308
O2_11466	chr2	146291115	308
O2_11656	chr4	11152555	308
O2_11929	chr5	113352050	308
O2_12045	chr6	54639635	308
O2_12262	chr7	131465375	308
O2_12388	chr8	91515020	308
O2_10156	chr1	179106930	307
O2_11479	chr2	154421545	307
O2_11804	chr4	139590635	307
O2_11924	chr5	112225935	307
O2_12268	chr7	132262835	307
O2_12512	chr9	61468735	307
O2_10525	chr12	55622725	306
O2_10543	chr12	77742385	306
O2_11400	chr2	92055495	306
O2_12039	chr6	51976005	306
O2_12391	chr8	91876195	306
O2_12583	chrX	11494100	306
O2_10036	chr1	43360910	305
O2_10325	chr11	8966475	305
O2_10513	chr12	35894535	305
O2_10854	chr15	7078550	305
O2_11310	chr2	13203395	305
O2_11344	chr2	32174665	305
O2_11601	chr3	108568025	305
O2_12261	chr7	130838075	305
O2_10286	chr10	96190715	304
O2_10586	chr12	105546095	304
O2_10813	chr14	64256875	304
O2_11467	chr2	146302465	304
O2_11746	chr4	107067545	304
O2_11833	chr4	154960655	304
O2_11922	chr5	111773145	304
O2_11936	chr5	115317865	304
O2_12011	chr6	16213905	304
O2_12145	chr7	34570585	304
O2_12217	chr7	99360185	304
O2_10043	chr1	55706065	303
O2_10458	chr11	105524035	303
O2_10587	chr12	105973925	303
O2_10617	chr13	5729035	303
O2_10709	chr13	72210405	303
O2_10723	chr13	84348265	303
O2_11136	chr18	23515695	303
O2_11149	chr18	38603165	303
O2_11176	chr18	57015065	303
O2_11440	chr2	128092010	303
O2_11538	chr3	35105050	303
O2_11690	chr4	48547045	303
O2_11751	chr4	110292635	303
O2_11982	chr5	140611475	303
O2_12072	chr6	93957360	303
O2_12413	chr8	114591485	303
O2_10231	chr10	56374375	302
O2_10240	chr10	61535205	302
O2_10909	chr15	78771110	302
O2_10956	chr16	16251495	302
O2_11232	chr19	9071675	302
O2_11886	chr5	86173035	302
O2_12528	chr9	69766675	302
O2_10350	chr11	34739125	301
O2_10489	chr12	7776515	301
O2_10559	chr12	84686405	301
O2_10630	chr13	28416625	301
O2_11204	chr18	74216150	301
O2_11218	chr18	80788075	301
O2_11327	chr2	26561095	301
O2_11457	chr2	142334555	301
O2_11474	chr2	147830775	301
O2_11524	chr3	18190025	301
O2_11588	chr3	102056025	301
O2_12031	chr6	39226425	301
O2_12109	chr6	120539305	301
O2_12216	chr7	98361605	301
O2_12235	chr7	112851795	301
O2_12257	chr7	130048435	301
O2_12321	chr8	25543655	301
O2_10200	chr10	30883245	300
O2_10453	chr11	100314795	300
O2_10519	chr12	49974625	300
O2_10568	chr12	88836055	300
O2_10906	chr15	75748515	300
O2_10951	chr16	7936015	300
O2_11536	chr3	35069495	300
O2_11634	chr3	142064105	300
O2_11793	chr4	133440025	300
O2_11818	chr4	149445515	300
O2_11899	chr5	101125255	300
O2_11909	chr5	102123515	300
O2_12234	chr7	112825495	300
O2_12560	chr9	106338735	300
O2_10021	chr1	35385615	299
O2_10671	chr13	51902525	299
O2_10729	chr13	93758785	299
O2_11159	chr18	54468980	299
O2_11650	chr4	8577515	299
O2_11775	chr4	124298935	299
O2_10132	chr1	158230305	298
O2_10269	chr10	84711015	298
O2_10464	chr11	111865285	298
O2_10978	chr16	29658375	298
O2_11077	chr17	33817745	298
O2_11441	chr2	128125905	298
O2_11710	chr4	65297445	298
O2_11889	chr5	92882935	298
O2_12194	chr7	82839245	298
O2_12481	chr9	47408315	298
O2_10222	chr10	43439935	297
O2_10705	chr13	64432520	297
O2_10933	chr15	95702415	297
O2_11587	chr3	102054260	297
O2_11706	chr4	63580305	297
O2_12333	chr8	34386145	297
O2_12537	chr9	80039635	297
O2_10046	chr1	59407135	296
O2_10415	chr11	83865545	296
O2_10560	chr12	85621265	296
O2_10684	chr13	58439045	296
O2_11241	chr19	15614905	296
O2_11242	chr19	15801465	296
O2_11366	chr2	58289595	296
O2_11381	chr2	73386835	296
O2_11675	chr4	35099990	296
O2_11740	chr4	103180525	296
O2_11748	chr4	108363155	296
O2_11822	chr4	152292495	296
O2_12122	chr6	127770135	296
O2_12167	chr7	63113745	296
O2_12181	chr7	73538015	296
O2_12244	chr7	120102295	296
O2_12334	chr8	34680085	296
O2_12427	chr8	120533025	296
O2_12602	chrX	100439545	296
O2_10064	chr1	77503060	295
O2_10065	chr1	78141885	295
O2_10318	chr10	130282120	295
O2_10374	chr11	55685015	295
O2_10561	chr12	86181575	295
O2_10724	chr13	84571585	295
O2_10778	chr14	22495120	295
O2_10939	chr15	101065375	295
O2_10972	chr16	25900565	295
O2_11363	chr2	51066565	295
O2_11393	chr2	81848880	295
O2_11433	chr2	117938805	295
O2_11643	chr3	153473055	295
O2_11876	chr5	66981525	295
O2_12089	chr6	101234770	295
O2_12272	chr7	134227895	295
O2_12346	chr8	47737335	295
O2_12356	chr8	61325065	295
O2_10121	chr1	137374895	294
O2_10127	chr1	153641720	294
O2_10207	chr10	37102885	294
O2_10279	chr10	89491475	294
O2_10365	chr11	51689145	294
O2_10502	chr12	25034155	294
O2_10699	chr13	63980585	294
O2_11382	chr2	73572680	294
O2_11403	chr2	93177085	294
O2_11908	chr5	101656245	294
O2_11988	chr5	145231735	294
O2_12156	chr7	40659775	294
O2_12595	chrX	73999355	294
O2_10328	chr11	14182230	293
O2_10490	chr12	8364545	293
O2_10738	chr13	99475715	293
O2_10872	chr15	28051335	293
O2_11832	chr4	154958475	293
O2_12060	chr6	84640725	293
O2_12479	chr9	46328865	293
O2_10048	chr1	59516455	292
O2_10166	chr1	187965105	292
O2_10574	chr12	99011405	292
O2_10609	chr12	118650990	292
O2_10881	chr15	56027505	292
O2_11093	chr17	62778425	292
O2_11661	chr4	13781740	292
O2_11902	chr5	101426205	292
O2_12047	chr6	55805750	292
O2_12154	chr7	37563505	292
O2_12397	chr8	96245075	292
O2_12530	chr9	71897575	292
O2_10193	chr10	19485825	291
O2_10712	chr13	73070515	291
O2_10746	chr13	107545885	291
O2_10770	chr14	16902105	291
O2_10853	chr14	122402935	291
O2_10874	chr15	32624235	291
O2_11332	chr2	28974100	291
O2_11570	chr3	79954825	291
O2_11624	chr3	134238745	291
O2_11718	chr4	72146250	291
O2_12209	chr7	96304265	291
O2_12255	chr7	129681115	291
O2_12577	chr9	120155410	291
O2_10035	chr1	43358405	290
O2_10368	chr11	54754925	290
O2_10777	chr14	22168395	290
O2_10808	chr14	57922035	290
O2_10810	chr14	59950225	290
O2_10830	chr14	76331730	290
O2_10837	chr14	97753915	290
O2_11368	chr2	60053450	290
O2_11681	chr4	44392645	290
O2_12183	chr7	75295645	290
O2_12584	chrX	17547695	290
O2_12601	chrX	99974135	290
O2_10007	chr1	11138275	289
O2_10197	chr10	24282195	289
O2_10492	chr12	12723495	289
O2_10530	chr12	56458815	289
O2_10981	chr16	30064365	289
O2_11045	chr17	10477355	289
O2_11470	chr2	146920415	289
O2_11559	chr3	53416180	289
O2_11714	chr4	71482085	289
O2_11815	chr4	148399675	289
O2_11892	chr5	97223155	289
O2_12049	chr6	65743740	289
O2_10601	chr12	111693875	288
O2_10606	chr12	116778545	288
O2_10846	chr14	118369305	288
O2_10938	chr15	101052075	288
O2_11581	chr3	96262355	288
O2_11896	chr5	98375255	288
O2_12567	chr9	108845465	288
O2_12609	chrX	152691035	288
O2_10090	chr1	112999645	287
O2_10138	chr1	165966670	287
O2_10280	chr10	90684145	287
O2_10514	chr12	39736710	287
O2_10523	chr12	53537000	287
O2_10662	chr13	48107235	287
O2_11430	chr2	115310405	287
O2_11637	chr3	144643805	287
O2_11949	chr5	123990200	287
O2_12014	chr6	17942205	287
O2_12189	chr7	78882585	287
O2_10025	chr1	36244275	286
O2_10170	chr1	191641705	286
O2_10274	chr10	87101755	286
O2_10474	chr11	115514615	286
O2_10880	chr15	52413405	286
O2_11090	chr17	50036935	286
O2_11585	chr3	101875575	286
O2_11660	chr4	13781405	286
O2_11859	chr5	35425625	286
O2_12406	chr8	108125575	286
O2_10087	chr1	106096225	285
O2_10097	chr1	124369895	285
O2_10224	chr10	45410835	285
O2_10267	chr10	83914865	285
O2_10345	chr11	31474935	285
O2_10413	chr11	82406525	285
O2_10428	chr11	87074065	285
O2_10455	chr11	101477775	285
O2_10571	chr12	89986355	285
O2_10744	chr13	105451735	285
O2_10785	chr14	25318205	285
O2_10826	chr14	75495200	285
O2_11445	chr2	131190835	285
O2_11469	chr2	146916355	285
O2_11488	chr2	160841025	285
O2_11990	chr5	146969185	285
O2_12038	chr6	49773250	285
O2_12055	chr6	72699575	285
O2_12263	chr7	131670775	285
O2_12331	chr8	32069295	285
O2_10159	chr1	180312785	284
O2_10163	chr1	184443455	284
O2_10527	chr12	55933455	284
O2_10670	chr13	51846070	284
O2_11495	chr2	168991205	284
O2_12208	chr7	96152935	284
O2_12283	chr7	140058255	284
O2_12448	chr9	20666130	284
O2_10324	chr11	8811995	283
O2_10366	chr11	53788480	283
O2_10402	chr11	76363305	283
O2_10899	chr15	71011035	283
O2_10948	chr15	103518845	283
O2_10992	chr16	38471870	283
O2_11165	chr18	54906775	283
O2_11463	chr2	146062510	283
O2_11579	chr3	94400265	283
O2_11849	chr5	24453520	283
O2_12196	chr7	83094110	283
O2_12267	chr7	132247725	283
O2_12423	chr8	120409840	283
O2_11234	chr19	10277555	282
O2_11840	chr5	16002505	282
O2_11927	chr5	112521145	282
O2_12349	chr8	53750465	282
O2_12415	chr8	116053835	282
O2_12520	chr9	65163255	282
O2_12570	chr9	110255475	282
O2_10142	chr1	167855015	281
O2_10206	chr10	36729765	281
O2_10290	chr10	103726755	281
O2_10297	chr10	119123805	281
O2_10359	chr11	44657115	281
O2_10426	chr11	86544865	281
O2_10562	chr12	86801305	281
O2_10683	chr13	57633380	281
O2_10923	chr15	86597725	281
O2_10987	chr16	35487275	281
O2_11311	chr2	13527410	281
O2_11325	chr2	26486955	281
O2_11713	chr4	71166025	281
O2_11862	chr5	36989275	281
O2_11986	chr5	142524935	281
O2_12252	chr7	128238375	281
O2_12425	chr8	120505305	281
O2_12426	chr8	120521305	281
O2_12515	chr9	62531895	281
O2_10133	chr1	162209945	280
O2_10210	chr10	37667245	280
O2_10552	chr12	79898735	280
O2_10844	chr14	114857230	280
O2_11003	chr16	63501580	280
O2_11105	chr17	71309285	280
O2_11116	chr17	84327625	280
O2_11182	chr18	61845395	280
O2_11276	chr19	45231375	280
O2_11602	chr3	108874625	280
O2_11633	chr3	141931525	280
O2_12573	chr9	113486875	280
O2_10481	chr11	118142935	279
O2_11420	chr2	105688125	279
O2_12496	chr9	52149605	279
O2_10077	chr1	91413385	278
O2_10151	chr1	177445605	278
O2_10403	chr11	76379905	278
O2_10631	chr13	28481565	278
O2_10728	chr13	92683235	278
O2_10750	chr13	107668695	278
O2_10847	chr14	118416485	278
O2_11145	chr18	31515755	278
O2_11291	chr19	55896790	278
O2_11331	chr2	28841905	278
O2_11491	chr2	166031425	278
O2_11941	chr5	120438275	278
O2_12129	chr6	137166385	278
O2_12223	chr7	109579570	278
O2_12284	chr7	141026795	278
O2_12299	chr8	8654115	278
O2_12420	chr8	120323385	278
O2_12574	chr9	114528175	278
O2_10335	chr11	20231345	277
O2_10461	chr11	106501585	277
O2_10495	chr12	12994010	277
O2_10747	chr13	107585665	277
O2_11780	chr4	126147895	277
O2_11877	chr5	67101025	277
O2_12057	chr6	73427635	277
O2_12115	chr6	125167445	277
O2_12341	chr8	45246545	277
O2_12616	chrX	166803335	277
O2_10098	chr1	126745565	276
O2_10106	chr1	132213300	276
O2_10714	chr13	75766445	276
O2_10783	chr14	24826655	276
O2_11042	chr17	9892935	276
O2_11223	chr18	82902645	276
O2_11397	chr2	85047915	276
O2_11765	chr4	117415905	276
O2_11781	chr4	126598480	276
O2_11930	chr5	113420885	276
O2_11993	chr5	148453980	276
O2_12044	chr6	54554560	276
O2_12307	chr8	10794445	276
O2_12350	chr8	54018945	276
O2_12597	chrX	84747935	276
O2_10057	chr1	73270775	275
O2_10298	chr10	120422795	275
O2_10450	chr11	96900100	275
O2_10456	chr11	101479535	275
O2_10540	chr12	75922845	275
O2_10816	chr14	64949875	275
O2_11157	chr18	52800185	275
O2_11217	chr18	80243865	275
O2_11513	chr3	5387995	275
O2_12152	chr7	37180545	275
O2_12290	chr7	144562165	275
O2_12381	chr8	89823825	275
O2_12514	chr9	61530485	275
O2_10051	chr1	63253165	274
O2_10059	chr1	74111585	274
O2_10288	chr10	99197775	274
O2_10611	chr12	118830085	274
O2_10632	chr13	28782360	274
O2_12015	chr6	25278595	274
O2_12028	chr6	38160395	274
O2_12410	chr8	112156920	274
O2_10624	chr13	18810520	273
O2_10628	chr13	26657215	273
O2_10824	chr14	73105805	273
O2_10856	chr15	8659765	273
O2_10875	chr15	37702225	273
O2_11079	chr17	35916455	273
O2_11544	chr3	40409255	273
O2_11707	chr4	64003835	273
O2_12241	chr7	115569000	273
O2_12259	chr7	130750875	273
O2_12465	chr9	35379725	273
O2_12555	chr9	102240415	273
O2_10052	chr1	64067125	272
O2_10147	chr1	176879865	272
O2_10411	chr11	80289885	272
O2_10849	chr14	120142485	272
O2_10953	chr16	11254525	272
O2_10960	chr16	16912050	272
O2_11001	chr16	57888805	272
O2_11012	chr16	74435195	272
O2_11039	chr17	5286810	272
O2_11213	chr18	78898045	272
O2_11220	chr18	81252375	272
O2_11412	chr2	102038395	272
O2_11427	chr2	109989335	272
O2_11970	chr5	133496995	272
O2_12245	chr7	120157665	272
O2_10330	chr11	16895595	271
O2_10570	chr12	89568955	271
O2_10888	chr15	61395415	271
O2_11030	chr16	91312520	271
O2_11247	chr19	21781535	271
O2_11373	chr2	68407765	271
O2_11432	chr2	116975855	271
O2_11630	chr3	139933245	271
O2_11857	chr5	33705755	271
O2_12037	chr6	48636695	271
O2_12051	chr6	66399375	271
O2_12210	chr7	96718925	271
O2_12581	chr9	121719060	271
O2_10157	chr1	179567765	270
O2_10447	chr11	96579065	270
O2_10917	chr15	82911815	270
O2_11184	chr18	64014105	270
O2_11338	chr2	30399930	270
O2_11354	chr2	38221335	270
O2_11727	chr4	87422775	270
O2_12221	chr7	101012175	270
O2_12369	chr8	76231140	270
O2_12431	chr8	121590285	270
O2_12444	chr9	7283105	270
O2_10037	chr1	47164185	269
O2_10093	chr1	119033935	269
O2_10336	chr11	20561375	269
O2_10666	chr13	48324365	269
O2_10676	chr13	54994825	269
O2_10677	chr13	55014190	269
O2_10823	chr14	69912965	269
O2_10835	chr14	87141375	269
O2_11089	chr17	50006885	269
O2_11097	chr17	65200225	269
O2_11199	chr18	70372805	269
O2_11235	chr19	10286345	269
O2_11267	chr19	42316385	269
O2_11456	chr2	141955310	269
O2_11608	chr3	119387925	269
O2_11657	chr4	12628705	269
O2_11939	chr5	119641925	269
O2_12046	chr6	54782085	269
O2_12079	chr6	97529125	269
O2_12095	chr6	112900545	269
O2_12137	chr7	4685025	269
O2_12325	chr8	28239635	269
O2_12430	chr8	121438245	269
O2_10256	chr10	79932935	268
O2_10577	chr12	99406385	268
O2_10864	chr15	25777995	268
O2_11018	chr16	77407175	268
O2_11025	chr16	90935005	268
O2_11611	chr3	121645625	268
O2_11712	chr4	66330755	268
O2_11772	chr4	122998965	268
O2_11784	chr4	128041335	268
O2_11933	chr5	113873155	268
O2_11977	chr5	138757300	268
O2_12020	chr6	31121135	268
O2_12170	chr7	63957115	268
O2_12460	chr9	30240625	268
O2_12571	chr9	110408165	268
O2_10432	chr11	88140160	267
O2_10742	chr13	103002175	267
O2_10795	chr14	31892310	267
O2_10947	chr15	103061735	267
O2_11181	chr18	60963425	267
O2_11316	chr2	18392935	267
O2_11655	chr4	9028805	267
O2_11773	chr4	122999465	267
O2_11943	chr5	121326575	267
O2_11959	chr5	127924350	267
O2_12103	chr6	116671185	267
O2_12133	chr6	144166285	267
O2_12446	chr9	16152865	267
O2_10041	chr1	52818055	266
O2_10063	chr1	77502740	266
O2_10216	chr10	39659905	266
O2_10237	chr10	60195205	266
O2_10487	chr12	3850335	266
O2_10679	chr13	55847905	266
O2_10720	chr13	81656585	266
O2_10725	chr13	84625640	266
O2_10779	chr14	22577530	266
O2_11057	chr17	15440685	266
O2_11083	chr17	44397925	266
O2_11130	chr18	13525765	266
O2_11493	chr2	168694575	266
O2_11527	chr3	21935905	266
O2_11580	chr3	94582735	266
O2_11731	chr4	95137875	266
O2_12054	chr6	72616875	266
O2_12230	chr7	111740255	266
O2_12385	chr8	90740675	266
O2_10358	chr11	44335725	265
O2_10554	chr12	80062475	265
O2_10565	chr12	86918285	265
O2_10584	chr12	104879775	265
O2_10602	chr12	112164640	265
O2_10692	chr13	62856335	265
O2_10775	chr14	22144240	265
O2_10804	chr14	55194455	265
O2_10867	chr15	27127050	265
O2_11029	chr16	91301815	265
O2_11078	chr17	35704045	265
O2_11289	chr19	55877545	265
O2_11411	chr2	101883265	265
O2_11734	chr4	98623465	265
O2_12363	chr8	68058845	265
O2_12472	chr9	40784190	265
O2_345	chr11	11941641	264
O2_10758	chr13	113880205	264
O2_10763	chr14	8219215	264
O2_10895	chr15	68881735	264
O2_10935	chr15	97993025	264
O2_11144	chr18	31449375	264
O2_11219	chr18	80811665	264
O2_11303	chr2	5596035	264
O2_11367	chr2	58533785	264
O2_11442	chr2	128297365	264
O2_12237	chr7	113814415	264
O2_12266	chr7	132233190	264
O2_12354	chr8	61283415	264
O2_12408	chr8	110266995	264
O2_12504	chr9	57073765	264
O2_12526	chr9	66701745	264
O2_12559	chr9	104646545	264
O2_10079	chr1	92904815	263
O2_10096	chr1	122394055	263
O2_10302	chr10	122919575	263
O2_10528	chr12	55983735	263
O2_10809	chr14	57999285	263
O2_10869	chr15	27496215	263
O2_11067	chr17	25795905	263
O2_11236	chr19	10825885	263
O2_11404	chr2	93177470	263
O2_11496	chr2	169061625	263
O2_11604	chr3	115604955	263
O2_11609	chr3	119876675	263
O2_11737	chr4	99575195	263
O2_11984	chr5	140791715	263
O2_12030	chr6	38730635	263
O2_12396	chr8	94551825	263
O2_10113	chr1	133397835	262
O2_10140	chr1	167082885	262
O2_10171	chr1	192755915	262
O2_10983	chr16	31546205	262
O2_11058	chr17	15824575	262
O2_11087	chr17	47990110	262
O2_11337	chr2	30363975	262
O2_11339	chr2	30693055	262
O2_12112	chr6	122340715	262
O2_12229	chr7	111693095	262
O2_12264	chr7	131697105	262
O2_12276	chr7	138153665	262
O2_12473	chr9	40949415	262
O2_10137	chr1	165814245	261
O2_10443	chr11	94989875	261
O2_10580	chr12	102396435	261
O2_10932	chr15	95064625	261
O2_11340	chr2	31152355	261
O2_11476	chr2	147981255	261
O2_11553	chr3	51795585	261
O2_11747	chr4	107674175	261
O2_11871	chr5	53525775	261
O2_11948	chr5	123302325	261
O2_12001	chr6	4087095	261
O2_12070	chr6	93849355	261
O2_11143	chr18	29267840	260
O2_11296	chr19	58437675	260
O2_11599	chr3	108425485	260
O2_11671	chr4	32531555	260
O2_12063	chr6	88925175	260
O2_12131	chr6	144043075	260
O2_12273	chr7	136722735	260
O2_12468	chr9	36858975	260
O2_12490	chr9	49962675	260
O2_10753	chr13	110063245	259
O2_11046	chr17	10770125	259
O2_11108	chr17	73771155	259
O2_11351	chr2	34279945	259
O2_11387	chr2	74745735	259
O2_11596	chr3	104059375	259
O2_11653	chr4	8957990	259
O2_11987	chr5	142962145	259
O2_11991	chr5	147155585	259
O2_12003	chr6	4740120	259
O2_12018	chr6	30492695	259
O2_12035	chr6	46451415	259
O2_12069	chr6	93820195	259
O2_12474	chr9	41303355	259
O2_10484	chr11	119767070	258
O2_10936	chr15	98969115	258
O2_11113	chr17	78107065	258
O2_11154	chr18	49559425	258
O2_11249	chr19	22554480	258
O2_11271	chr19	44407970	258
O2_11762	chr4	117373565	258
O2_11870	chr5	46830945	258
O2_12161	chr7	46509635	258
O2_12287	chr7	143124475	258
O2_12440	chr8	126826595	258
O2_10153	chr1	177555795	257
O2_10202	chr10	31516105	257
O2_10480	chr11	117849185	257
O2_10801	chr14	48073665	257
O2_10876	chr15	39876665	257
O2_10945	chr15	103030295	257
O2_11180	chr18	60735625	257
O2_11297	chr19	58968915	257
O2_11396	chr2	84775015	257
O2_11801	chr4	136160155	257
O2_11994	chr5	149164960	257
O2_12248	chr7	126885065	257
O2_12441	chr8	128003475	257
O2_10247	chr10	71738410	256
O2_10283	chr10	95035755	256
O2_10409	chr11	78786095	256
O2_10520	chr12	50120915	256
O2_10578	chr12	100228205	256
O2_10645	chr13	41249855	256
O2_11147	chr18	34982955	256
O2_11202	chr18	72033065	256
O2_11238	chr19	12794835	256
O2_11257	chr19	28329085	256
O2_11304	chr2	6405345	256
O2_11355	chr2	38348485	256
O2_11362	chr2	48629465	256
O2_11502	chr2	171594165	256
O2_11670	chr4	32041980	256
O2_11682	chr4	44561115	256
O2_11855	chr5	33378745	256
O2_11918	chr5	111138445	256
O2_11969	chr5	133096565	256
O2_12076	chr6	94773825	256
O2_12206	chr7	95688515	256
O2_12482	chr9	48675385	256
O2_10019	chr1	34183795	255
O2_10020	chr1	34216665	255
O2_10304	chr10	125800795	255
O2_10334	chr11	20200985	255
O2_10614	chr12	119377315	255
O2_10622	chr13	15714905	255
O2_10703	chr13	64081455	255
O2_11244	chr19	15827825	255
O2_11497	chr2	169298005	255
O2_11605	chr3	118562145	255
O2_12306	chr8	10173615	255
O2_12478	chr9	43761345	255
O2_10026	chr1	36691375	254
O2_10194	chr10	20285825	254
O2_10238	chr10	60583075	254
O2_10735	chr13	95869125	254
O2_10771	chr14	19985585	254
O2_10792	chr14	30137245	254
O2_10922	chr15	85994095	254
O2_10955	chr16	13438065	254
O2_11000	chr16	55322085	254
O2_11021	chr16	85308155	254
O2_11104	chr17	70917300	254
O2_11141	chr18	25646025	254
O2_11164	chr18	54902755	254
O2_11328	chr2	26903025	254
O2_11607	chr3	119108275	254
O2_11898	chr5	100675210	254
O2_11919	chr5	111220995	254
O2_12117	chr6	127335545	254
O2_12138	chr7	16312945	254
O2_12197	chr7	83444145	254
O2_12534	chr9	74860735	254
O2_10060	chr1	74397545	253
O2_10148	chr1	176994905	253
O2_10185	chr10	8176805	253
O2_10400	chr11	76262785	253
O2_10639	chr13	34244415	253
O2_10790	chr14	28525775	253
O2_11034	chr16	92346625	253
O2_11069	chr17	25882035	253
O2_11370	chr2	65929455	253
O2_11549	chr3	49879220	253
O2_11728	chr4	89678125	253
O2_11958	chr5	127805700	253
O2_12348	chr8	49282540	253
O2_12353	chr8	60884335	253
O2_10235	chr10	59899835	252
O2_10236	chr10	60105625	252
O2_10284	chr10	95199755	252
O2_10974	chr16	28708375	252
O2_11214	chr18	78984075	252
O2_11230	chr19	6610285	252
O2_11561	chr3	55756485	252
O2_11621	chr3	130481525	252
O2_11705	chr4	63554335	252
O2_11791	chr4	132270505	252
O2_12041	chr6	52368885	252
O2_12278	chr7	139213455	252
O2_12401	chr8	104301705	252
O2_12611	chrX	160352235	252
O2_10006	chr1	10231650	251
O2_10289	chr10	99285795	251
O2_10327	chr11	11822835	251
O2_10338	chr11	22348735	251
O2_10526	chr12	55926835	251
O2_10774	chr14	21411065	251
O2_10968	chr16	22955875	251
O2_11377	chr2	71517285	251
O2_11459	chr2	142715830	251
O2_11489	chr2	165513140	251
O2_11749	chr4	108832975	251
O2_10031	chr1	41140640	250
O2_10144	chr1	171281330	250
O2_10188	chr10	13754265	250
O2_10254	chr10	79804015	250
O2_10264	chr10	81070085	250
O2_10322	chr11	5520815	250
O2_10362	chr11	49938835	250
O2_10416	chr11	83867675	250
O2_10776	chr14	22156415	250
O2_10857	chr15	10421605	250
O2_11162	chr18	54828575	250
O2_11711	chr4	65839655	250
O2_12061	chr6	87738075	250
O2_12195	chr7	83077745	250
O2_12297	chr8	8484795	250
O2_12380	chr8	89057355	250
O2_12442	chr8	128418245	250
O2_12484	chr9	48694665	250
O2_12499	chr9	54810185	250
O2_12543	chr9	96238485	250
O2_10488	chr12	5999295	249
O2_526	chr13	15544424	249
O2_11037	chr16	94313665	249
O2_11115	chr17	83348635	249
O2_12214	chr7	97696615	249
O2_12222	chr7	101739605	249
O2_12483	chr9	48679065	249
O2_12493	chr9	51364205	249
O2_12568	chr9	110054225	249
O2_10174	chr1	194223315	248
O2_10187	chr10	13346675	248
O2_10221	chr10	43043595	248
O2_10229	chr10	52742845	248
O2_10436	chr11	88406465	248
O2_10452	chr11	99132125	248
O2_10647	chr13	42302600	248
O2_10764	chr14	9695565	248
O2_10838	chr14	103069845	248
O2_10845	chr14	118230605	248
O2_10902	chr15	74902395	248
O2_11134	chr18	17022725	248
O2_11481	chr2	154568915	248
O2_11521	chr3	17793835	248
O2_11835	chr4	155173665	248
O2_12024	chr6	33739075	248
O2_12184	chr7	75455335	248
O2_12190	chr7	79506005	248
O2_12509	chr9	59163515	248
O2_1959	chr1	169051580	247
O2_10182	chr10	4249485	247
O2_10349	chr11	34113115	247
O2_10442	chr11	94045230	247
O2_10646	chr13	41482865	247
O2_10693	chr13	62908305	247
O2_10700	chr13	63998445	247
O2_10701	chr13	64003335	247
O2_10762	chr13	118716550	247
O2_10773	chr14	21165865	247
O2_11473	chr2	147188305	247
O2_11616	chr3	127257735	247
O2_11636	chr3	144623395	247
O2_11641	chr3	149167335	247
O2_11658	chr4	12629735	247
O2_11668	chr4	23986115	247
O2_11897	chr5	99841135	247
O2_12048	chr6	65311120	247
O2_12092	chr6	108698515	247
O2_12134	chr6	144398345	247
O2_12136	chr7	4445655	247
O2_12265	chr7	131805675	247
O2_1488	chr7	144628433	247
O2_12323	chr8	26673255	247
O2_12503	chr9	55608900	247
O2_10034	chr1	42691775	246
O2_10177	chr1	194363275	246
O2_10220	chr10	42089995	246
O2_10239	chr10	60985320	246
O2_10241	chr10	62114115	246
O2_10388	chr11	68044425	246
O2_10429	chr11	87422565	246
O2_11073	chr17	29356095	246
O2_11475	chr2	147876775	246
O2_11500	chr2	170772225	246
O2_11512	chr3	4546140	246
O2_11534	chr3	34666540	246
O2_11666	chr4	22837165	246
O2_11720	chr4	74251975	246
O2_1409	chr7	48835316	246
O2_12176	chr7	71383965	246
O2_12296	chr8	8038155	246
O2_12367	chr8	71382595	246
O2_10114	chr1	133411875	245
O2_10300	chr10	120686275	245
O2_10433	chr11	88142530	245
O2_10454	chr11	100939555	245
O2_10576	chr12	99340190	245
O2_11335	chr2	29846445	245
O2_11486	chr2	160526600	245
O2_11501	chr2	171334595	245
O2_11517	chr3	8985995	245
O2_11568	chr3	68572400	245
O2_11625	chr3	134244055	245
O2_11806	chr4	140029690	245
O2_12220	chr7	100663395	245
O2_1565	chr8	120416881	245
O2_12459	chr9	29936075	245
O2_10316	chr10	128337635	244
O2_10342	chr11	28685645	244
O2_10885	chr15	57824585	244
O2_11017	chr16	77329130	244
O2_11081	chr17	37028825	244
O2_11189	chr18	65530505	244
O2_11221	chr18	82798740	244
O2_1132	chr4	43044109	244
O2_11867	chr5	39236975	244
O2_11881	chr5	75082665	244
O2_12006	chr6	7971180	244
O2_1456	chr7	119862045	244
O2_12342	chr8	45875725	244
O2_10045	chr1	57218125	243
O2_445	chr12	12694363	243
O2_10688	chr13	59769975	243
O2_10698	chr13	63980215	243
O2_11313	chr2	15049365	243
O2_11499	chr2	169870645	243
O2_11669	chr4	28755060	243
O2_12562	chr9	108213395	243
O2_12607	chrX	140375795	243
O2_10030	chr1	39564825	242
O2_10199	chr10	24407675	242
O2_10205	chr10	35236685	242
O2_10832	chr14	79814235	242
O2_10929	chr15	93702895	242
O2_11480	chr2	154538945	242
O2_11883	chr5	76665675	242
O2_11962	chr5	129169405	242
O2_12005	chr6	5381075	242
O2_12071	chr6	93913105	242
O2_12085	chr6	99207365	242
O2_12139	chr7	27689390	242
O2_12285	chr7	141215905	242
O2_12466	chr9	35443795	242
O2_10053	chr1	64975545	241
O2_10100	chr1	127531345	241
O2_10122	chr1	138029755	241
O2_10136	chr1	165763650	241
O2_10265	chr10	81432995	241
O2_10291	chr10	105484555	241
O2_10420	chr11	84579045	241
O2_10749	chr13	107664035	241
O2_11252	chr19	24372455	241
O2_11314	chr2	17533825	241
O2_11854	chr5	31864325	241
O2_12191	chr7	79526005	241
O2_12215	chr7	97804795	241
O2_12455	chr9	25695210	241
O2_12462	chr9	34375335	241
O2_12529	chr9	70297185	241
O2_12544	chr9	96958230	241
O2_12598	chrX	84860425	241
O2_10110	chr1	133080175	240
O2_10204	chr10	34317145	240
O2_10262	chr10	80332295	240
O2_10404	chr11	77491715	240
O2_10457	chr11	105451495	240
O2_10615	chr13	3712410	240
O2_10754	chr13	110115525	240
O2_10870	chr15	27581805	240
O2_10911	chr15	80260855	240
O2_11036	chr16	94227795	240
O2_11072	chr17	27505575	240
O2_11250	chr19	22841335	240
O2_11449	chr2	136745165	240
O2_11554	chr3	51805710	240
O2_11622	chr3	131019910	240
O2_11742	chr4	104497415	240
O2_11812	chr4	143045445	240
O2_12029	chr6	38433850	240
O2_12126	chr6	128845545	240
O2_12231	chr7	112280665	240
O2_12251	chr7	127935635	240
O2_1501	chr8	11308869	240
O2_12438	chr8	125135215	240
O2_10278	chr10	87546235	239
O2_10340	chr11	24308105	239
O2_10494	chr12	12904855	239
O2_10563	chr12	86824575	239
O2_10761	chr13	115687540	239
O2_11273	chr19	44696245	239
O2_11509	chr2	180954915	239
O2_11560	chr3	53576505	239
O2_11651	chr4	8799645	239
O2_11826	chr4	154600240	239
O2_1231	chr5	30718344	239
O2_11912	chr5	103938965	239
O2_11963	chr5	130938505	239
O2_1344	chr6	92765057	239
O2_12211	chr7	96816925	239
O2_12476	chr9	42626475	239
O2_12525	chr9	66506235	239
O2_10306	chr10	126526485	238
O2_10394	chr11	69553525	238
O2_10414	chr11	82518835	238
O2_10497	chr12	14152090	238
O2_10517	chr12	44840225	238
O2_472	chr12	72442140	238
O2_10557	chr12	80945425	238
O2_10685	chr13	58905185	238
O2_10850	chr14	121567065	238
O2_10964	chr16	21204670	238
O2_11207	chr18	74961305	238
O2_11222	chr18	82811195	238
O2_11322	chr2	25169930	238
O2_11531	chr3	29541595	238
O2_11598	chr3	105784005	238
O2_11644	chr3	154082165	238
O2_11645	chr3	156937125	238
O2_11776	chr4	124478250	238
O2_11838	chr5	13198045	238
O2_11967	chr5	132501065	238
O2_11999	chr5	151249505	238
O2_12007	chr6	8259275	238
O2_1394	chr7	27756671	238
O2_12224	chr7	109672305	238
O2_12409	chr8	110764840	238
O2_10292	chr10	105713385	237
O2_10434	chr11	88161445	237
O2_10660	chr13	47984335	237
O2_10887	chr15	60968555	237
O2_10918	chr15	84418110	237
O2_11047	chr17	12030445	237
O2_11114	chr17	79818195	237
O2_11132	chr18	16670275	237
O2_11133	chr18	16703805	237
O2_11492	chr2	167087975	237
O2_11511	chr2	181186815	237
O2_11618	chr3	127626095	237
O2_11868	chr5	39988195	237
O2_11874	chr5	66954145	237
O2_11911	chr5	103778765	237
O2_12393	chr8	92134565	237
O2_10017	chr1	32192455	236
O2_10069	chr1	86993025	236
O2_10078	chr1	91414255	236
O2_10230	chr10	54134325	236
O2_10407	chr11	78032145	236
O2_10605	chr12	112939005	236
O2_10626	chr13	24889745	236
O2_10755	chr13	110871935	236
O2_11066	chr17	25624655	236
O2_11262	chr19	30420125	236
O2_11299	chr2	3512855	236
O2_11401	chr2	92750940	236
O2_11425	chr2	108827805	236
O2_11563	chr3	58112725	236
O2_11708	chr4	65196835	236
O2_12058	chr6	77050675	236
O2_12123	chr6	128020215	236
O2_12518	chr9	63787285	236
O2_12594	chrX	73513305	236
O2_10092	chr1	118982625	235
O2_10208	chr10	37140865	235
O2_10259	chr10	80118695	235
O2_10387	chr11	67379905	235
O2_10585	chr12	105089405	235
O2_10597	chr12	108565165	235
O2_11064	chr17	23700255	235
O2_11138	chr18	24021575	235
O2_11364	chr2	51139725	235
O2_11424	chr2	106822715	235
O2_11431	chr2	115581345	235
O2_11447	chr2	134856915	235
O2_11478	chr2	151973455	235
O2_11542	chr3	38697995	235
O2_11856	chr5	33512785	235
O2_11974	chr5	136102345	235
O2_12140	chr7	28148405	235
O2_12247	chr7	126623155	235
O2_12344	chr8	46567455	235
O2_12352	chr8	60878745	235
O2_12428	chr8	120549515	235
O2_1611	chr9	60517403	235
O2_10175	chr1	194226850	234
O2_10401	chr11	76290505	234
O2_10516	chr12	44747075	234
O2_10607	chr12	117054385	234
O2_10644	chr13	40917545	234
O2_10672	chr13	51917845	234
O2_10815	chr14	64324015	234
O2_11169	chr18	55136760	234
O2_11190	chr18	65698575	234
O2_11253	chr19	26747895	234
O2_11413	chr2	102838405	234
O2_11766	chr4	119070525	234
O2_11954	chr5	125195380	234
O2_12043	chr6	53910250	234
O2_12286	chr7	141394945	234
O2_12294	chr7	145182545	234
O2_12313	chr8	12430395	234
O2_12552	chr9	100272565	234
O2_12582	chr9	122008955	234
O2_12604	chrX	106222545	234
O2_1906	chr1	38438700	233
O2_10073	chr1	90222305	233
O2_1946	chr1	128405184	233
O2_10184	chr10	6465985	233
O2_108	chr11	53252561	233
O2_10556	chr12	80858465	233
O2_10811	chr14	60079995	233
O2_10900	chr15	73984045	233
O2_11125	chr18	9216235	233
O2_11275	chr19	44817875	233
O2_11280	chr19	46727295	233
O2_11565	chr3	61363715	233
O2_11573	chr3	87972655	233
O2_11689	chr4	48287695	233
O2_11739	chr4	100890575	233
O2_11759	chr4	117283435	233
O2_11823	chr4	152674485	233
O2_12027	chr6	37937875	233
O2_12452	chr9	21320655	233
O2_12542	chr9	94456165	233
O2_10154	chr1	177561905	232
O2_10260	chr10	80161755	232
O2_10339	chr11	23895275	232
O2_10603	chr12	112221785	232
O2_10641	chr13	37509605	232
O2_1746	chr13	56260518	232
O2_10731	chr13	94564465	232
O2_11156	chr18	49832675	232
O2_11429	chr2	113327675	232
O2_11436	chr2	119322675	232
O2_11679	chr4	43248325	232
O2_11771	chr4	122955615	232
O2_11917	chr5	110486785	232
O2_1324	chr6	52194692	232
O2_12168	chr7	63189945	232
O2_12312	chr8	12383510	232
O2_12398	chr8	98573045	232
O2_12453	chr9	22024745	232
O2_12511	chr9	61370425	232
O2_12549	chr9	98424905	232
O2_12551	chr9	99797585	232
O2_10383	chr11	63922540	231
O2_10634	chr13	28810925	231
O2_10695	chr13	63554755	231
O2_10843	chr14	114821460	231
O2_10897	chr15	70170995	231
O2_10944	chr15	102693015	231
O2_11094	chr17	62872095	231
O2_11111	chr17	76112075	231
O2_11142	chr18	27192525	231
O2_11192	chr18	66226895	231
O2_11315	chr2	17838925	231
O2_11578	chr3	90376365	231
O2_11638	chr3	145646255	231
O2_11761	chr4	117323700	231
O2_11810	chr4	141998625	231
O2_1234	chr5	34942028	231
O2_12157	chr7	44671105	231
O2_12164	chr7	49709845	231
O2_12201	chr7	89682135	231
O2_12336	chr8	35625545	231
O2_12523	chr9	65215370	231
O2_10044	chr1	56833410	230
O2_10070	chr1	88478415	230
O2_10129	chr1	155083315	230
O2_10145	chr1	172095440	230
O2_10213	chr10	39171315	230
O2_10347	chr11	32113245	230
O2_639	chr14	40956403	230
O2_10971	chr16	25818415	230
O2_10973	chr16	26803475	230
O2_11016	chr16	77322655	230
O2_11152	chr18	45015695	230
O2_854	chr18	76595461	230
O2_2242	chr19	38015620	230
O2_11356	chr2	44526575	230
O2_12127	chr6	134603625	230
O2_12243	chr7	118447415	230
O2_12298	chr8	8498895	230
O2_12316	chr8	12871585	230
O2_12585	chrX	22849765	230
O2_12586	chrX	38730625	230
O2_12589	chrX	48015885	230
O2_12596	chrX	77050965	230
O2_10266	chr10	83605845	229
O2_10309	chr10	127063315	229
O2_10332	chr11	19021185	229
O2_10477	chr11	116853785	229
O2_10486	chr12	3426795	229
O2_2106	chr12	41315031	229
O2_10536	chr12	71015985	229
O2_10882	chr15	56847855	229
O2_11197	chr18	69404585	229
O2_877	chr19	14891038	229
O2_11545	chr3	41195195	229
O2_2001	chr5	90880749	229
O2_11931	chr5	113448635	229
O2_12377	chr8	84848255	229
O2_12475	chr9	41365455	229
O2_10058	chr1	73271180	228
O2_10075	chr1	90486555	228
O2_2114	chr1	102170769	228
O2_360	chr11	36697287	228
O2_416	chr11	96596127	228
O2_10501	chr12	21503435	228
O2_10555	chr12	80230280	228
O2_10638	chr13	34131855	228
O2_1776	chr13	44317359	228
O2_10789	chr14	28450975	228
O2_10836	chr14	97638255	228
O2_10860	chr15	12708540	228
O2_10889	chr15	62903330	228
O2_10931	chr15	95012385	228
O2_11035	chr16	94160565	228
O2_11155	chr18	49576685	228
O2_11203	chr18	72641325	228
O2_11263	chr19	36534505	228
O2_35	chr2	110180150	228
O2_11590	chr3	102537335	228
O2_11814	chr4	148088115	228
O2_11901	chr5	101323495	228
O2_12366	chr8	70700045	228
O2_10367	chr11	54056250	227
O2_10524	chr12	54053185	227
O2_10537	chr12	72854565	227
O2_10667	chr13	49317005	227
O2_11107	chr17	73325595	227
O2_11112	chr17	76451455	227
O2_11301	chr2	4436705	227
O2_11306	chr2	7207855	227
O2_11535	chr3	34680115	227
O2_11564	chr3	58883085	227
O2_2516	chr3	103716514	227
O2_11627	chr3	136749325	227
O2_11667	chr4	23983195	227
O2_11779	chr4	125809935	227
O2_11782	chr4	126968330	227
O2_11802	chr4	136602765	227
O2_11923	chr5	111894265	227
O2_12012	chr6	16727355	227
O2_12074	chr6	94401405	227
O2_70	chr6	112943910	227
O2_12177	chr7	73141545	227
O2_12522	chr9	65179235	227
O2_10013	chr1	16661540	226
O2_1769	chr1	134061202	226
O2_10257	chr10	80044350	226
O2_10475	chr11	115603855	226
O2_10521	chr12	52671595	226
O2_10558	chr12	84487820	226
O2_10649	chr13	43739795	226
O2_10957	chr16	16255395	226
O2_11023	chr16	89944345	226
O2_11056	chr17	15382390	226
O2_11065	chr17	24470205	226
O2_11461	chr2	144729235	226
O2_11704	chr4	62659425	226
O2_11721	chr4	75562715	226
O2_11730	chr4	94559575	226
O2_11940	chr5	119706765	226
O2_12019	chr6	30616735	226
O2_12250	chr7	127104685	226
O2_12400	chr8	103366775	226
O2_12517	chr9	63696985	226
O2_2034	chrX	162087580	226
O2_10333	chr11	19531870	225
O2_10467	chr11	113687195	225
O2_10522	chr12	52869875	225
O2_10822	chr14	67631895	225
O2_10852	chr14	122229215	225
O2_10984	chr16	31933250	225
[truncated: 1,010 more rows]

## Sheet: Nkx6.1
Nkx6.1 peaks
peak_name	chromosome	summit	reads
N61_12443	chr6	144481355	394
N61_11828	chr3	79875065	382
N61_10327	chr10	85451825	372
N61_12877	chrX	134576785	370
N61_11433	chr19	14777475	363
N61_10992	chr14	121016385	360
N61_12750	chr9	35305345	359
N61_10048	chr1	42059205	345
N61_10565	chr12	14383625	341
N61_12345	chr6	61004095	337
N61_12381	chr6	96420915	336
N61_11614	chr2	78655865	332
N61_12408	chr6	112810115	332
N61_10013	chr1	13861425	331
N61_11924	chr4	8868025	331
N61_12526	chr7	109016525	328
N61_11326	chr18	13446825	324
N61_12335	chr6	52321675	320
N61_10879	chr14	21991375	319
N61_11613	chr2	77879770	317
N61_12714	chr9	9413455	316
N61_11350	chr18	35380825	314
N61_12300	chr6	32853715	312
N61_12666	chr8	95967185	310
N61_11581	chr2	63970475	309
N61_11886	chr3	138003675	308
N61_12658	chr8	89823805	304
N61_11223	chr16	86778960	302
N61_12594	chr8	24127515	302
N61_11014	chr15	16741495	300
N61_11770	chr3	18911005	299
N61_11855	chr3	107913225	298
N61_12888	chrX	167655175	297
N61_10625	chr12	56458905	296
N61_10801	chr13	78283115	296
N61_12466	chr7	49704845	290
N61_12795	chr9	74871330	288
N61_11925	chr4	9053760	284
N61_10148	chr1	126726420	283
N61_10806	chr13	82224925	283
N61_10554	chr11	120228975	282
N61_11822	chr3	71959265	282
N61_11678	chr2	114702855	280
N61_11998	chr4	78722835	277
N61_12158	chr5	64532845	276
N61_10495	chr11	88216305	275
N61_10247	chr10	24484350	274
N61_11108	chr16	6531545	274
N61_12490	chr7	76454295	274
N61_10386	chr10	124285380	268
N61_11445	chr19	20808425	267
N61_11456	chr19	28009205	267
N61_12371	chr6	87420300	267
N61_10721	chr13	11099325	266
N61_11628	chr2	87091285	265
N61_12863	chrX	50973735	265
N61_10435	chr11	39242515	264
N61_11632	chr2	91255125	261
N61_11850	chr3	102025475	261
N61_11058	chr15	61562425	260
N61_12252	chr5	131971125	260
N61_11677	chr2	114599305	257
N61_11961	chr4	34274935	257
N61_10071	chr1	62974260	256
N61_11271	chr17	50553765	256
N61_11972	chr4	48930595	254
N61_10302	chr10	67921745	253
N61_10410	chr11	26773645	253
N61_12061	chr4	130887455	253
N61_12138	chr5	50477125	252
N61_10224	chr10	8134095	250
N61_10629	chr12	59857885	249
N61_10941	chr14	88390195	249
N61_10756	chr13	39109265	248
N61_11626	chr2	83609665	248
N61_10448	chr11	43975675	246
N61_11001	chr15	3441805	245
N61_11022	chr15	27129965	245
N61_12265	chr5	146567640	245
N61_12647	chr8	71699945	245
N61_10534	chr11	113448740	243
N61_10331	chr10	87932505	240
N61_10987	chr14	118566275	240
N61_10901	chr14	47808765	238
N61_10376	chr10	120178045	237
N61_11276	chr17	56409695	237
N61_11738	chr2	165881320	237
N61_11025	chr15	29388585	236
N61_10910	chr14	58325155	235
N61_11551	chr2	44525620	235
N61_12710	chr9	4479795	235
N61_10986	chr14	118322315	234
N61_12388	chr6	101234965	233
N61_11651	chr2	103083360	231
N61_11923	chr4	8679275	231
N61_10774	chr13	49353835	230
N61_10555	chr12	4519595	229
N61_12095	chr5	16002605	227
N61_11969	chr4	44512020	226
N61_10946	chr14	91108835	225
N61_12047	chr4	117551825	225
N61_12185	chr5	76075735	225
N61_11917	chr4	6773155	224
N61_12688	chr8	112357715	224
N61_10249	chr10	25140625	222
N61_10325	chr10	85022995	222
N61_11393	chr18	67871425	222
N61_12287	chr6	16753135	222
N61_10338	chr10	91040885	221
N61_11492	chr19	59142355	221
N61_11135	chr16	33858655	220
N61_12007	chr4	87244765	220
N61_12357	chr6	65781595	220
N61_10201	chr1	178596945	219
N61_11415	chr18	83735775	219
N61_12473	chr7	59268965	219
N61_11854	chr3	105302285	218
N61_10749	chr13	35163390	217
N61_12052	chr4	120795005	217
N61_11296	chr17	69632325	215
N61_12288	chr6	21167995	214
N61_11086	chr15	90141465	213
N61_12700	chr8	127768355	212
N61_10712	chr13	6644925	210
N61_10368	chr10	112678005	209
N61_11302	chr17	82493525	209
N61_10568	chr12	15988605	207
N61_12002	chr4	82916815	207
N61_12780	chr9	63150185	207
N61_10765	chr13	43726005	206
N61_10844	chr13	106174005	206
N61_10915	chr14	63586335	206
N61_10043	chr1	38368045	203
N61_10995	chr14	122810560	203
N61_11754	chr2	180747035	202
N61_11154	chr16	48347565	201
N61_10506	chr11	96310665	200
N61_10892	chr14	29434345	200
N61_11452	chr19	24841645	199
N61_11259	chr17	30230220	198
N61_12123	chr5	37851905	198
N61_12077	chr4	148867305	196
N61_10631	chr12	61403005	195
N61_11122	chr16	26066145	195
N61_11835	chr3	84640740	195
N61_11095	chr15	94261355	194
N61_11785	chr3	34435505	194
N61_11219	chr16	84608275	193
N61_11665	chr2	108072125	193
N61_11778	chr3	29030955	193
N61_11037	chr15	39816335	192
N61_11459	chr19	30487895	192
N61_11497	chr2	6261205	192
N61_12271	chr5	150401965	192
N61_12771	chr9	52278135	192
N61_10142	chr1	120600475	191
N61_10751	chr13	36447845	191
N61_12349	chr6	61326705	191
N61_12226	chr5	107073630	190
N61_10961	chr14	102408055	189
N61_12353	chr6	62871060	189
N61_10121	chr1	100740495	188
N61_10252	chr10	28684325	188
N61_10648	chr12	71229565	188
N61_12264	chr5	146147655	188
N61_12104	chr5	20103900	187
N61_10084	chr1	72076235	186
N61_12352	chr6	62608815	186
N61_12233	chr5	114553945	185
N61_10194	chr1	169027765	184
N61_10574	chr12	21426665	184
N61_11098	chr15	97640865	183
N61_12196	chr5	83584275	183
N61_10380	chr10	121882810	182
N61_10383	chr10	122919475	182
N61_11304	chr17	84830945	181
N61_10095	chr1	77630275	180
N61_12016	chr4	98388370	179
N61_11171	chr16	60818765	178
N61_11247	chr17	15072065	177
N61_11493	chr19	59628695	177
N61_12486	chr7	71442795	177
N61_12621	chr8	50393175	177
N61_12845	chr9	120676525	177
N61_10297	chr10	62174665	176
N61_10671	chr12	89568995	176
N61_11297	chr17	72549705	176
N61_12163	chr5	65393215	176
N61_11417	chr18	84738525	175
N61_12373	chr6	89467185	175
N61_12868	chrX	92455350	175
N61_10954	chr14	96640245	174
N61_11425	chr19	10277515	174
N61_11921	chr4	7458805	174
N61_12573	chr8	8973105	174
N61_10284	chr10	51917650	173
N61_10477	chr11	74786025	173
N61_12244	chr5	127398435	173
N61_12279	chr6	11621830	173
N61_10512	chr11	101483960	172
N61_10798	chr13	73070655	172
N61_12583	chr8	12325295	172
N61_12746	chr9	32824585	172
N61_10716	chr13	8103245	171
N61_10059	chr1	52867325	170
N61_10294	chr10	60625335	170
N61_10536	chr11	113844185	170
N61_11075	chr15	75086895	170
N61_12667	chr8	96557190	170
N61_10398	chr11	17450830	169
N61_10474	chr11	71947325	169
N61_10585	chr12	37507605	169
N61_11340	chr18	21434515	169
N61_11360	chr18	47697850	169
N61_12431	chr6	129247175	169
N61_11116	chr16	16069385	168
N61_11622	chr2	82278985	168
N61_10256	chr10	30406225	167
N61_10950	chr14	94087555	167
N61_11562	chr2	52763735	167
N61_11811	chr3	60952025	167
N61_12189	chr5	79685530	167
N61_10972	chr14	110808165	166
N61_12329	chr6	51620060	166
N61_12624	chr8	52445840	166
N61_10269	chr10	44778090	165
N61_10747	chr13	32332105	165
N61_11659	chr2	105612280	165
N61_12464	chr7	40501375	165
N61_12656	chr8	86389700	165
N61_10107	chr1	89848385	164
N61_10714	chr13	7688015	164
N61_11898	chr3	146744850	164
N61_12582	chr8	12268245	164
N61_11240	chr17	5268005	163
N61_11774	chr3	20792555	163
N61_11970	chr4	45240695	163
N61_11981	chr4	58039925	163
N61_12716	chr9	10812465	163
N61_10690	chr12	102549515	162
N61_12805	chr9	89876230	162
N61_10035	chr1	32017025	161
N61_10234	chr10	15561005	161
N61_10433	chr11	38494605	161
N61_10475	chr11	72129110	161
N61_10656	chr12	76376075	161
N61_11891	chr3	141505775	161
N61_10141	chr1	120557645	160
N61_10826	chr13	94084565	160
N61_11138	chr16	37176755	160
N61_11846	chr3	96432695	160
N61_12231	chr5	111055315	160
N61_12301	chr6	32875030	160
N61_10315	chr10	76990485	159
N61_10367	chr10	111846135	159
N61_10570	chr12	17626270	159
N61_12073	chr4	140311770	159
N61_12401	chr6	105484405	159
N61_12806	chr9	90700505	159
N61_12823	chr9	98758335	159
N61_10681	chr12	93800425	158
N61_10745	chr13	31531955	158
N61_10928	chr14	77430390	158
N61_10993	chr14	122450795	158
N61_11261	chr17	32993035	158
N61_11270	chr17	49856485	158
N61_11736	chr2	163155855	158
N61_12465	chr7	49637185	158
N61_10790	chr13	69934965	157
N61_11763	chr3	7552170	157
N61_12103	chr5	20068840	157
N61_12206	chr5	97197535	157
N61_11496	chr2	5595985	156
N61_11833	chr3	83980405	156
N61_11867	chr3	122996405	156
N61_12028	chr4	104199915	156
N61_10261	chr10	36029985	155
N61_10515	chr11	103251885	155
N61_10878	chr14	21509125	155
N61_12626	chr8	53793355	155
N61_10210	chr1	186914805	154
N61_10364	chr10	109988165	154
N61_11253	chr17	23329885	154
N61_12618	chr8	49180515	154
N61_12653	chr8	79984055	154
N61_10090	chr1	75693105	153
N61_10272	chr10	46045595	153
N61_11051	chr15	54632960	153
N61_11294	chr17	66569245	153
N61_11461	chr19	32030655	153
N61_11776	chr3	25285075	153
N61_11790	chr3	35574545	153
N61_11908	chr3	153024225	153
N61_11960	chr4	33842815	153
N61_11983	chr4	59239675	153
N61_12639	chr8	64245675	153
N61_10401	chr11	20557555	152
N61_11252	chr17	20890655	152
N61_11357	chr18	45475900	152
N61_11672	chr2	112342275	152
N61_10422	chr11	33596805	151
N61_10444	chr11	42537240	151
N61_11233	chr16	94632245	151
N61_11432	chr19	14566925	151
N61_11662	chr2	106150055	151
N61_12092	chr5	13955675	151
N61_12171	chr5	69652445	151
N61_10628	chr12	57736955	150
N61_12634	chr8	61451770	150
N61_12884	chrX	162087645	150
N61_10159	chr1	134807425	149
N61_12501	chr7	84765685	149
N61_12832	chr9	105427475	149
N61_10245	chr10	24199515	148
N61_10501	chr11	92611940	148
N61_11875	chr3	130039590	148
N61_11932	chr4	12892925	148
N61_12108	chr5	24536965	148
N61_12218	chr5	102140420	148
N61_12236	chr5	117667805	148
N61_12600	chr8	26961535	148
N61_10371	chr10	114666450	147
N61_11570	chr2	57378415	147
N61_11657	chr2	105428325	147
N61_11775	chr3	24720495	147
N61_12129	chr5	43187950	147
N61_12574	chr8	9193915	147
N61_10128	chr1	110751320	146
N61_10372	chr10	116096935	146
N61_10793	chr13	72288935	146
N61_10812	chr13	84515255	146
N61_11848	chr3	100856115	146
N61_12039	chr4	111355775	146
N61_10306	chr10	71426475	145
N61_10411	chr11	27469055	145
N61_10649	chr12	71625005	145
N61_11066	chr15	65840235	145
N61_11308	chr17	88257295	145
N61_11595	chr2	72253065	145
N61_11625	chr2	82911285	145
N61_11630	chr2	88977225	145
N61_11794	chr3	44645705	145
N61_12682	chr8	109383395	145
N61_10007	chr1	10498005	144
N61_10063	chr1	57862070	144
N61_10207	chr1	183299265	144
N61_10239	chr10	19933465	144
N61_10243	chr10	23898695	144
N61_10381	chr10	121919795	144
N61_11700	chr2	130125405	144
N61_12540	chr7	118297595	144
N61_12864	chrX	66734685	144
N61_10182	chr1	157728515	143
N61_10384	chr10	123768825	143
N61_10660	chr12	78065990	143
N61_10673	chr12	89986135	143
N61_11466	chr19	36866275	143
N61_12384	chr6	99015360	143
N61_10132	chr1	111938195	142
N61_10346	chr10	98988260	142
N61_11003	chr15	6246640	142
N61_11286	chr17	61255585	142
N61_12067	chr4	136431395	142
N61_12511	chr7	94742275	142
N61_12725	chr9	16148095	142
N61_12762	chr9	46091955	142
N61_12883	chrX	158049755	142
N61_10070	chr1	62707415	141
N61_10975	chr14	112652495	141
N61_12056	chr4	124076235	141
N61_12480	chr7	69139195	141
N61_10562	chr12	10411345	140
N61_10934	chr14	83302885	140
N61_11931	chr4	12629615	140
N61_12459	chr7	37044705	140
N61_12675	chr8	103314575	140
N61_10067	chr1	60426570	139
N61_11674	chr2	113996890	139
N61_11869	chr3	124619315	139
N61_11944	chr4	23994385	139
N61_12247	chr5	130427915	139
N61_12331	chr6	51904760	139
N61_12548	chr7	127659355	139
N61_12761	chr9	43934185	139
N61_10089	chr1	75318935	138
N61_10436	chr11	39505035	137
N61_11119	chr16	22242225	137
N61_11750	chr2	173940000	137
N61_12560	chr7	137321105	137
N61_12680	chr8	107790005	137
N61_11376	chr18	55550005	136
N61_12010	chr4	89470215	136
N61_12337	chr6	52616535	136
N61_12394	chr6	102550505	136
N61_12545	chr7	121433435	136
N61_12726	chr9	16170945	136
N61_10821	chr13	91178965	135
N61_11082	chr15	83888445	135
N61_11182	chr16	67454425	135
N61_11401	chr18	70527515	135
N61_11419	chr18	87755355	135
N61_11482	chr19	54604665	135
N61_11834	chr3	84116955	135
N61_12148	chr5	59762215	135
N61_12440	chr6	140430165	135
N61_12724	chr9	13773205	135
N61_12813	chr9	94272055	135
N61_12861	chrX	42824765	135
N61_10060	chr1	53639885	134
N61_10062	chr1	56856165	134
N61_11391	chr18	67137435	134
N61_11429	chr19	12726890	134
N61_11805	chr3	52064965	134
N61_10110	chr1	90544495	133
N61_10655	chr12	75894945	133
N61_10692	chr12	103265445	133
N61_10711	chr13	6613835	133
N61_10827	chr13	94677540	133
N61_10882	chr14	22763790	133
N61_11550	chr2	44303125	133
N61_11597	chr2	73103145	133
N61_11837	chr3	86290445	133
N61_12167	chr5	67099305	133
N61_12249	chr5	131117215	133
N61_12402	chr6	107013225	133
N61_12502	chr7	87341985	133
N61_12684	chr8	110401845	133
N61_10246	chr10	24357965	132
N61_10330	chr10	87096125	132
N61_10417	chr11	31328425	132
N61_10736	chr13	25771455	132
N61_10766	chr13	43787365	132
N61_10898	chr14	40010505	132
N61_11717	chr2	137112315	132
N61_12256	chr5	138552535	132
N61_12355	chr6	64086730	132
N61_10228	chr10	10376545	131
N61_10933	chr14	81778775	131
N61_12019	chr4	99659635	131
N61_12100	chr5	18590855	131
N61_12510	chr7	94738965	131
N61_12674	chr8	103314275	131
N61_10319	chr10	78007185	130
N61_10355	chr10	107281635	130
N61_10363	chr10	109042055	130
N61_10652	chr12	72854425	130
N61_10855	chr13	113975705	130
N61_11125	chr16	26741715	130
N61_11529	chr2	31639675	130
N61_12400	chr6	104472385	130
N61_12447	chr7	6889295	130
N61_12579	chr8	9494665	130
N61_10340	chr10	92163285	129
N61_10351	chr10	102171955	129
N61_10518	chr11	104351415	129
N61_10556	chr12	5081565	129
N61_10849	chr13	109736445	129
N61_10889	chr14	28915065	129
N61_10948	chr14	92496385	129
N61_11424	chr19	6610315	129
N61_12014	chr4	95699725	129
N61_12083	chr4	154009645	129
N61_12127	chr5	42067465	129
N61_12210	chr5	99298265	129
N61_12550	chr7	131652095	129
N61_12665	chr8	94962665	129
N61_12799	chr9	77297290	129
N61_12816	chr9	95906955	129
N61_10795	chr13	72693210	128
N61_12379	chr6	95577710	128
N61_12455	chr7	35546755	128
N61_12718	chr9	10911275	128
N61_12758	chr9	41160735	128
N61_12825	chr9	99100555	128
N61_12876	chrX	115396645	128
N61_10117	chr1	97541155	127
N61_10238	chr10	18117835	127
N61_11124	chr16	26600145	127
N61_11617	chr2	80398855	127
N61_11777	chr3	26641665	127
N61_11912	chr3	157732775	127
N61_12113	chr5	30880580	127
N61_10215	chr1	191452055	126
N61_10587	chr12	38174935	126
N61_10713	chr13	7191695	126
N61_10769	chr13	46259460	126
N61_10989	chr14	119013485	126
N61_11029	chr15	32339745	126
N61_11227	chr16	90467975	126
N61_11621	chr2	82091405	126
N61_11843	chr3	90724995	126
N61_10397	chr11	15888835	125
N61_10533	chr11	113292605	125
N61_10576	chr12	28045595	125
N61_10944	chr14	89744155	125
N61_11121	chr16	25912995	125
N61_11483	chr19	55492145	125
N61_11807	chr3	55027585	125
N61_11832	chr3	83772235	125
N61_12246	chr5	129715350	125
N61_10760	chr13	40064100	124
N61_11128	chr16	28894945	124
N61_11739	chr2	168457370	124
N61_11800	chr3	47351895	124
N61_12547	chr7	126544985	124
N61_12605	chr8	29771155	124
N61_12735	chr9	25782405	124
N61_10610	chr12	50121920	123
N61_10808	chr13	83271635	123
N61_10952	chr14	95267885	123
N61_11279	chr17	59366265	123
N61_11620	chr2	82055935	123
N61_11709	chr2	134927230	123
N61_11814	chr3	66139740	123
N61_11922	chr4	8041840	123
N61_12079	chr4	151244955	123
N61_12642	chr8	65394170	123
N61_10000	chr1	3667590	122
N61_10022	chr1	19762785	122
N61_10267	chr10	43440255	122
N61_10332	chr10	88042645	122
N61_10521	chr11	107111535	122
N61_10651	chr12	72498915	122
N61_11402	chr18	71471945	122
N61_11761	chr3	5326835	122
N61_12254	chr5	133310390	122
N61_12474	chr7	64522510	122
N61_12555	chr7	132948510	122
N61_12818	chr9	96573490	122
N61_12865	chrX	73997945	122
N61_10211	chr1	186964075	121
N61_10337	chr10	90947420	121
N61_10726	chr13	12869925	121
N61_10840	chr13	104690805	121
N61_11315	chr17	92583085	121
N61_11469	chr19	37958800	121
N61_11517	chr2	18294145	121
N61_11687	chr2	117162170	121
N61_11783	chr3	33582430	121
N61_12420	chr6	118897745	121
N61_10120	chr1	99587990	120
N61_10642	chr12	67401225	120
N61_10724	chr13	11836075	120
N61_10744	chr13	30492725	120
N61_10867	chr14	11609705	120
N61_10930	chr14	79659125	120
N61_10958	chr14	97561615	120
N61_11054	chr15	56739970	120
N61_11129	chr16	29168345	120
N61_11588	chr2	66181335	120
N61_11713	chr2	135944390	120
N61_11809	chr3	58112435	120
N61_11926	chr4	10183385	120
N61_12251	chr5	131645845	120
N61_12495	chr7	78267815	120
N61_10205	chr1	181307985	119
N61_10278	chr10	48473235	119
N61_10785	chr13	63628925	119
N61_11145	chr16	43244205	119
N61_11329	chr18	13967635	119
N61_11579	chr2	63625875	119
N61_11762	chr3	5813150	119
N61_11882	chr3	135466615	119
N61_11906	chr3	151200435	119
N61_12139	chr5	50486735	119
N61_12175	chr5	72263445	119
N61_12192	chr5	81164985	119
N61_12435	chr6	134805045	119
N61_12603	chr8	28557435	119
N61_12643	chr8	65479225	119
N61_10283	chr10	50945085	118
N61_10379	chr10	121203105	118
N61_10825	chr13	93996705	118
N61_11147	chr16	44125280	118
N61_11156	chr16	51260875	118
N61_11260	chr17	30816455	118
N61_11363	chr18	49556045	118
N61_11929	chr4	11586565	118
N61_11967	chr4	37768360	118
N61_12156	chr5	63250075	118
N61_12356	chr6	65748765	118
N61_12416	chr6	117496485	118
N61_12649	chr8	76231455	118
N61_12676	chr8	105199565	118
N61_12719	chr9	11093195	118
N61_12817	chr9	96572725	118
N61_10881	chr14	22680555	117
N61_11132	chr16	33099645	117
N61_11230	chr16	91793155	117
N61_11453	chr19	26037855	117
N61_11991	chr4	72167955	117
N61_12106	chr5	23414460	117
N61_12117	chr5	33669075	117
N61_12565	chr7	139706235	117
N61_12687	chr8	112257475	117
N61_12732	chr9	24316530	117
N61_12826	chr9	101437845	117
N61_12886	chrX	163099835	117
N61_10125	chr1	103948360	116
N61_10281	chr10	49324825	116
N61_10528	chr11	111293355	116
N61_10543	chr11	115334695	116
N61_10804	chr13	80234385	116
N61_11193	chr16	72077715	116
N61_11221	chr16	85889895	116
N61_11601	chr2	74111175	116
N61_11977	chr4	54306025	116
N61_12074	chr4	140452465	116
N61_12429	chr6	127467475	116
N61_12753	chr9	37413285	116
N61_10008	chr1	11033905	115
N61_10010	chr1	12753590	115
N61_10728	chr13	17585105	115
N61_10797	chr13	73070335	115
N61_11187	chr16	70261550	115
N61_11192	chr16	71967995	115
N61_11489	chr19	57682245	115
N61_11874	chr3	128758775	115
N61_11963	chr4	35745850	115
N61_12003	chr4	83365545	115
N61_12076	chr4	148682295	115
N61_12316	chr6	41604105	115
N61_12436	chr6	135665440	115
N61_12509	chr7	94484365	115
N61_10698	chr12	108959670	114
N61_11278	chr17	58472875	114
N61_11468	chr19	37118340	114
N61_11487	chr19	56499005	114
N61_11703	chr2	132653055	114
N61_11780	chr3	29214515	114
N61_12520	chr7	100985185	114
N61_12640	chr8	64902205	114
N61_10051	chr1	43360875	113
N61_10621	chr12	55537915	113
N61_10914	chr14	62874395	113
N61_11017	chr15	24697820	113
N61_11532	chr2	33785165	113
N61_12166	chr5	67013785	113
N61_12235	chr5	116552075	113
N61_12531	chr7	112668685	113
N61_12871	chrX	107209370	113
N61_10254	chr10	29871835	112
N61_10586	chr12	37887185	112
N61_11114	chr16	12932190	112
N61_11200	chr16	74643735	112
N61_11377	chr18	55680415	112
N61_11476	chr19	49282515	112
N61_11544	chr2	41633060	112
N61_11767	chr3	12152345	112
N61_11914	chr3	158914355	112
N61_12338	chr6	52830645	112
N61_12541	chr7	120620405	112
N61_12577	chr8	9431445	112
N61_10483	chr11	77947225	111
N61_10504	chr11	93722335	111
N61_10708	chr12	119077790	111
N61_10960	chr14	102236485	111
N61_11094	chr15	93115860	111
N61_11101	chr15	99669095	111
N61_11231	chr16	93304965	111
N61_11757	chr2	181917605	111
N61_11812	chr3	61127455	111
N61_12084	chr5	6247975	111
N61_12453	chr7	35004520	111
N61_12469	chr7	54904155	111
N61_12535	chr7	115448675	111
N61_12554	chr7	132578040	111
N61_12623	chr8	52058380	111
N61_12628	chr8	54961925	111
N61_12652	chr8	77985455	111
N61_12727	chr9	16772545	111
N61_10259	chr10	33875155	110
N61_10407	chr11	23973855	110
N61_10468	chr11	68049430	110
N61_10617	chr12	53070925	110
N61_10816	chr13	87757085	110
N61_11258	chr17	30189225	110
N61_11266	chr17	40600835	110
N61_11543	chr2	38300870	110
N61_11719	chr2	137705550	110
N61_12122	chr5	37640215	110
N61_12257	chr5	138571535	110
N61_12491	chr7	76475635	110
N61_12549	chr7	129580395	110
N61_12803	chr9	84761125	110
N61_10081	chr1	70114845	109
N61_10127	chr1	110447795	109
N61_10339	chr10	92161075	109
N61_10370	chr10	114329195	109
N61_10438	chr11	39677545	109
N61_10592	chr12	39324085	109
N61_10644	chr12	67446135	109
N61_10969	chr14	108244480	109
N61_11268	chr17	43113800	109
N61_11593	chr2	71368075	109
N61_11707	chr2	133751165	109
N61_11787	chr3	34504405	109
N61_12114	chr5	32365095	109
N61_12145	chr5	56950965	109
N61_12276	chr6	6084715	109
N61_12332	chr6	51992955	109
N61_12632	chr8	58256300	109
N61_10188	chr1	163643605	108
N61_10222	chr10	5105305	108
N61_10291	chr10	58950300	108
N61_10552	chr11	119610925	108
N61_10862	chr13	118342445	108
N61_11404	chr18	73250510	108
N61_11426	chr19	10642935	108
N61_11965	chr4	37099295	108
N61_11968	chr4	43140900	108
N61_12205	chr5	96360780	108
N61_12216	chr5	101590745	108
N61_12272	chr6	4413915	108
N61_10004	chr1	7968280	107
N61_10055	chr1	49164360	107
N61_10546	chr11	116754600	107
N61_10647	chr12	68605725	107
N61_10674	chr12	90335755	107
N61_11000	chr14	124275755	107
N61_11115	chr16	13219905	107
N61_11245	chr17	12915175	107
N61_11949	chr4	28907890	107
N61_12487	chr7	72729275	107
N61_10001	chr1	4533895	106
N61_10196	chr1	171188475	106
N61_10296	chr10	62150015	106
N61_10311	chr10	74400015	106
N61_10567	chr12	15405605	106
N61_10876	chr14	19919435	106
N61_10971	chr14	110740055	106
N61_11225	chr16	87580420	106
N61_11407	chr18	77141595	106
N61_12140	chr5	51049570	106
N61_12161	chr5	64877825	106
N61_12182	chr5	75013155	106
N61_12234	chr5	116421015	106
N61_12393	chr6	102334765	106
N61_12568	chr7	142502915	106
N61_12815	chr9	95135610	106
N61_10079	chr1	69179715	105
N61_10119	chr1	98432820	105
N61_10393	chr11	10334735	105
N61_10409	chr11	26104240	105
N61_10441	chr11	41316295	105
N61_10669	chr12	89315635	105
N61_10799	chr13	76562575	105
N61_10962	chr14	103851060	105
N61_11555	chr2	46547785	105
N61_11735	chr2	163100925	105
N61_11825	chr3	78015385	105
N61_11895	chr3	144378710	105
N61_11952	chr4	30935685	105
N61_11958	chr4	33391215	105
N61_12018	chr4	99574425	105
N61_12151	chr5	59878195	105
N61_12424	chr6	122341005	105
N61_12536	chr7	115501610	105
N61_12673	chr8	103232415	105
N61_12742	chr9	29332475	105
N61_12858	chrX	19500480	105
N61_12874	chrX	110767695	105
N61_10031	chr1	27323095	104
N61_10666	chr12	81813345	104
N61_10758	chr13	39641745	104
N61_10903	chr14	48754550	104
N61_11050	chr15	54397040	104
N61_11264	chr17	35645365	104
N61_11317	chr17	94674105	104
N61_11331	chr18	14459475	104
N61_11635	chr2	95585385	104
N61_11760	chr3	5212695	104
N61_11782	chr3	29751850	104
N61_11872	chr3	126709185	104
N61_11974	chr4	49931655	104
N61_12496	chr7	78478465	104
N61_12572	chr8	8637305	104
N61_12576	chr8	9258505	104
N61_12612	chr8	43718245	104
N61_12797	chr9	76521155	104
N61_10014	chr1	14812425	103
N61_10134	chr1	113088025	103
N61_10280	chr10	49105585	103
N61_10387	chr10	129686525	103
N61_10447	chr11	43849190	103
N61_10811	chr13	84064835	103
N61_11130	chr16	30130075	103
N61_11144	chr16	42903695	103
N61_11213	chr16	79703010	103
N61_11589	chr2	67259145	103
N61_12116	chr5	32783990	103
N61_12259	chr5	140086775	103
N61_12261	chr5	141507635	103
N61_12631	chr8	57904650	103
N61_12829	chr9	103101140	103
N61_12860	chrX	38354785	103
N61_10032	chr1	27695530	102
N61_10354	chr10	104779270	102
N61_10357	chr10	108300955	102
N61_10488	chr11	81582395	102
N61_10594	chr12	40837405	102
N61_10623	chr12	55640175	102
N61_10720	chr13	10696715	102
N61_10868	chr14	12338085	102
N61_11042	chr15	47723320	102
N61_11149	chr16	45163795	102
N61_11603	chr2	74649330	102
N61_11692	chr2	122632125	102
N61_11730	chr2	155429985	102
N61_11887	chr3	138894065	102
N61_12054	chr4	123421945	102
N61_12396	chr6	103649145	102
N61_12528	chr7	109813575	102
N61_12544	chr7	121335705	102
N61_12681	chr8	109285135	102
N61_12787	chr9	68603855	102
N61_12809	chr9	91352965	102
N61_10103	chr1	85889085	101
N61_10276	chr10	48154745	101
N61_10378	chr10	120706965	101
N61_10416	chr11	30895905	101
N61_10865	chr13	119441285	101
N61_10936	chr14	84771240	101
N61_10963	chr14	103899045	101
N61_11074	chr15	73384895	101
N61_11339	chr18	19251675	101
N61_11441	chr19	16904810	101
N61_11471	chr19	45102845	101
N61_11524	chr2	25629825	101
N61_11725	chr2	145620995	101
N61_11928	chr4	11450345	101
N61_11989	chr4	70378165	101
N61_12610	chr8	40323160	101
N61_12636	chr8	62241425	101
N61_10003	chr1	7313495	100
N61_10199	chr1	176511605	100
N61_10519	chr11	105095495	100
N61_10530	chr11	111483850	100
N61_10558	chr12	8561415	100
N61_10572	chr12	20300555	100
N61_10601	chr12	45538975	100
N61_10794	chr13	72405000	100
N61_10800	chr13	78201310	100
N61_10875	chr14	19738745	100
N61_11078	chr15	79210265	100
N61_11091	chr15	91454915	100
N61_11131	chr16	31529505	100
N61_11423	chr19	4820565	100
N61_11430	chr19	12881335	100
N61_11558	chr2	50322485	100
N61_11844	chr3	90753910	100
N61_11864	chr3	119001185	100
N61_11899	chr3	147175745	100
N61_12062	chr4	131139675	100
N61_12344	chr6	60323510	100
N61_12348	chr6	61301745	100
N61_10388	chr10	130264840	99
N61_10517	chr11	104327260	99
N61_10547	chr11	116990405	99
N61_10569	chr12	16549065	99
N61_10581	chr12	34220670	99
N61_10599	chr12	43127550	99
N61_10717	chr13	8461675	99
N61_10904	chr14	49154825	99
N61_10965	chr14	106141105	99
N61_11024	chr15	29332565	99
N61_11306	chr17	85529045	99
N61_11373	chr18	54989875	99
N61_11649	chr2	101652955	99
N61_11697	chr2	128752895	99
N61_11873	chr3	127627385	99
N61_11935	chr4	15813785	99
N61_12033	chr4	105986115	99
N61_12064	chr4	132552995	99
N61_12070	chr4	140011315	99
N61_12223	chr5	105473855	99
N61_12237	chr5	118562270	99
N61_12413	chr6	115308305	99
N61_12659	chr8	90354510	99
N61_12887	chrX	163212530	99
N61_10165	chr1	140846735	98
N61_10198	chr1	175054970	98
N61_10482	chr11	77888215	98
N61_10508	chr11	96596395	98
N61_10614	chr12	51175685	98
N61_10675	chr12	90643025	98
N61_10733	chr13	23751895	98
N61_10805	chr13	82034305	98
N61_11097	chr15	96340425	98
N61_11152	chr16	45627555	98
N61_11174	chr16	63406835	98
N61_11204	chr16	75977160	98
N61_11335	chr18	17890135	98
N61_11336	chr18	18792455	98
N61_11706	chr2	133691085	98
N61_12051	chr4	119548155	98
N61_12297	chr6	27192595	98
N61_12391	chr6	101883095	98
N61_12450	chr7	28227965	98
N61_12564	chr7	138307355	98
N61_12731	chr9	24162075	98
N61_12757	chr9	40949625	98
N61_10167	chr1	145565710	97
N61_10345	chr10	98241395	97
N61_10600	chr12	45358895	97
N61_10603	chr12	46698420	97
N61_10757	chr13	39524025	97
N61_10823	chr13	91980215	97
N61_10839	chr13	104680225	97
N61_11044	chr15	49290765	97
N61_11310	chr17	88323135	97
N61_11500	chr2	7534905	97
N61_11508	chr2	12655990	97
N61_11765	chr3	11801415	97
N61_11900	chr3	147626805	97
N61_11980	chr4	57705300	97
N61_11997	chr4	78149515	97
N61_12567	chr7	140438130	97
N61_12638	chr8	62623285	97
N61_12838	chr9	113473845	97
N61_10053	chr1	48505470	96
N61_10113	chr1	94813875	96
N61_10154	chr1	131724665	96
N61_10231	chr10	14038545	96
N61_10349	chr10	101039725	96
N61_10459	chr11	54954195	96
N61_10541	chr11	114488345	96
N61_10732	chr13	23446460	96
N61_10846	chr13	107452495	96
N61_10896	chr14	39756255	96
N61_11084	chr15	86040155	96
N61_11201	chr16	74687285	96
N61_11369	chr18	52800045	96
N61_11486	chr19	55894195	96
N61_11746	chr2	171594150	96
N61_12309	chr6	36096785	96
N61_12538	chr7	116282835	96
N61_12685	chr8	111202935	96
N61_10138	chr1	116780805	95
N61_10202	chr1	179004055	95
N61_10352	chr10	102357245	95
N61_10520	chr11	106981955	95
N61_11265	chr17	37049475	95
N61_11277	chr17	57868415	95
N61_11305	chr17	84957775	95
N61_11789	chr3	35245465	95
N61_11791	chr3	35756685	95
N61_12046	chr4	117318035	95
N61_12055	chr4	123804165	95
N61_12691	chr8	114115955	95
N61_12769	chr9	49764495	95
N61_10045	chr1	41430195	94
N61_10428	chr11	37073405	94
N61_10445	chr11	43140185	94
N61_10582	chr12	34536965	94
N61_10777	chr13	54199245	94
N61_10945	chr14	90913610	94
N61_10967	chr14	107026625	94
N61_11069	chr15	68502670	94
N61_11111	chr16	11238490	94
N61_11257	chr17	30051950	94
N61_11289	chr17	63689105	94
N61_11344	chr18	25760215	94
N61_11390	chr18	67121245	94
N61_11536	chr2	34522965	94
N61_11569	chr2	57375555	94
N61_11652	chr2	103655585	94
N61_11726	chr2	146302315	94
N61_11743	chr2	170642880	94
N61_11766	chr3	12101490	94
N61_11879	chr3	133086435	94
N61_11893	chr3	142970785	94
N61_11905	chr3	150971605	94
N61_12144	chr5	56260175	94
N61_12224	chr5	106560990	94
N61_12347	chr6	61298460	94
N61_12625	chr8	53307265	94
N61_10158	chr1	132807470	93
N61_10295	chr10	60636020	93
N61_10575	chr12	24855860	93
N61_10645	chr12	67492415	93
N61_10771	chr13	47655095	93
N61_10834	chr13	101571310	93
N61_10978	chr14	114147655	93
N61_11235	chr16	96374535	93
N61_11467	chr19	36897255	93
N61_11542	chr2	38077415	93
N61_11602	chr2	74489145	93
N61_11623	chr2	82637020	93
N61_11799	chr3	46944695	93
N61_11801	chr3	49527325	93
N61_11919	chr4	7062095	93
N61_11992	chr4	72390340	93
N61_12322	chr6	46360010	93
N61_12723	chr9	13540715	93
N61_12759	chr9	41326170	93
N61_12866	chrX	76599085	93
N61_10072	chr1	63049935	92
N61_10143	chr1	121088215	92
N61_10156	chr1	132291695	92
N61_10264	chr10	39673890	92
N61_10403	chr11	22220325	92
N61_10485	chr11	79995510	92
N61_10487	chr11	81579915	92
N61_10611	chr12	50122305	92
N61_10710	chr13	6146935	92
N61_11043	chr15	48109255	92
N61_11206	chr16	76763025	92
N61_11239	chr17	3928935	92
N61_11416	chr18	84055935	92
N61_11437	chr19	15371185	92
N61_11505	chr2	9363135	92
N61_11857	chr3	108908855	92
N61_11915	chr4	3605935	92
N61_12275	chr6	5977965	92
N61_12305	chr6	34052675	92
N61_12333	chr6	52005475	92
N61_12562	chr7	137872665	92
N61_12571	chr8	7289525	92
N61_12754	chr9	37454345	92
N61_12812	chr9	94094215	92
N61_10226	chr10	9297955	91
N61_10307	chr10	71494655	91
N61_10423	chr11	33739330	91
N61_10461	chr11	56749375	91
N61_10580	chr12	32132965	91
N61_10640	chr12	66603610	91
N61_10819	chr13	90910695	91
N61_10832	chr13	97633895	91
N61_10859	chr13	117731685	91
N61_10891	chr14	29086845	91
N61_11183	chr16	67948220	91
N61_11234	chr16	95695990	91
N61_11242	chr17	9391145	91
N61_11792	chr3	38502350	91
N61_11940	chr4	21684555	91
N61_12468	chr7	50380435	91
N61_12615	chr8	48535170	91
N61_10050	chr1	42565585	90
N61_10083	chr1	71244655	90
N61_10545	chr11	116748035	90
N61_10597	chr12	42194525	90
N61_10661	chr12	79362585	90
N61_10848	chr13	108951790	90
N61_10861	chr13	118089090	90
N61_11080	chr15	81745255	90
N61_12071	chr4	140029645	90
N61_12298	chr6	27500185	90
N61_12312	chr6	38566220	90
N61_12351	chr6	61649975	90
N61_12361	chr6	72699775	90
N61_12366	chr6	79567695	90
N61_12437	chr6	138485065	90
N61_12446	chr6	147647995	90
N61_12587	chr8	16072740	90
N61_12592	chr8	23605915	90
N61_12672	chr8	102596485	90
N61_12730	chr9	23122680	90
N61_12756	chr9	39278995	90
N61_10064	chr1	59161175	89
N61_10160	chr1	138968750	89
N61_10204	chr1	180855040	89
N61_10323	chr10	84683295	89
N61_10426	chr11	35517450	89
N61_10578	chr12	28924740	89
N61_10700	chr12	109560310	89
N61_10742	chr13	29371140	89
N61_10814	chr13	85135635	89
N61_10983	chr14	116128095	89
N61_11140	chr16	39104270	89
N61_11196	chr16	72553855	89
N61_11333	chr18	17423330	89
N61_11367	chr18	51826325	89
N61_11439	chr19	15864855	89
N61_11472	chr19	46794985	89
N61_11566	chr2	56586045	89
N61_11670	chr2	110840360	89
N61_11686	chr2	116075965	89
N61_11751	chr2	174489545	89
N61_11759	chr3	5004010	89
N61_11772	chr3	20436365	89
N61_11779	chr3	29200325	89
N61_11836	chr3	84937575	89
N61_11852	chr3	103824005	89
N61_11916	chr4	6684890	89
N61_12049	chr4	119070580	89
N61_12072	chr4	140143660	89
N61_12101	chr5	19728830	89
N61_12124	chr5	39201730	89
N61_12188	chr5	79380805	89
N61_12415	chr6	117127625	89
N61_12432	chr6	131168665	89
N61_12492	chr7	77098005	89
N61_12697	chr8	122398205	89
N61_12880	chrX	143483055	89
N61_10097	chr1	78051930	88
N61_10157	chr1	132624700	88
N61_10251	chr10	28208145	88
N61_10540	chr11	114103890	88
N61_10544	chr11	116513585	88
N61_10974	chr14	112306945	88
N61_11045	chr15	49921345	88
N61_11112	chr16	12071785	88
N61_11160	chr16	52043355	88
N61_11167	chr16	57848500	88
N61_11325	chr18	11352155	88
N61_11379	chr18	55812680	88
N61_11412	chr18	80169415	88
N61_11434	chr19	14823295	88
N61_11509	chr2	13168335	88
N61_11514	chr2	16424085	88
N61_11539	chr2	36811765	88
N61_11600	chr2	73805885	88
N61_11681	chr2	115456245	88
N61_11936	chr4	16465860	88
N61_11946	chr4	25682235	88
N61_12215	chr5	101425365	88
N61_12280	chr6	12260965	88
N61_12363	chr6	74240160	88
N61_12398	chr6	103802415	88
N61_12463	chr7	40398015	88
N61_12651	chr8	76689695	88
N61_12776	chr9	61029115	88
N61_12873	chrX	110318465	88
N61_10086	chr1	73334745	87
N61_10183	chr1	158230125	87
N61_10200	chr1	177148865	87
N61_10412	chr11	27542025	87
N61_10513	chr11	102130870	87
N61_10639	chr12	66339465	87
N61_10665	chr12	80060895	87
N61_10940	chr14	87433615	87
N61_10973	chr14	111627930	87
N61_11103	chr15	103069365	87
N61_11164	chr16	55286825	87
N61_11405	chr18	73405070	87
N61_11463	chr19	33299585	87
N61_11534	chr2	34237590	87
N61_11580	chr2	63670115	87
N61_11592	chr2	70908335	87
N61_11711	chr2	135271835	87
N61_11803	chr3	51730095	87
N61_11956	chr4	32581255	87
N61_12057	chr4	125144675	87
N61_12085	chr5	6327965	87
N61_12314	chr6	39622245	87
N61_12569	chr7	144681790	87
N61_12774	chr9	59467760	87
N61_10056	chr1	49426150	86
N61_10260	chr10	34180265	86
N61_10685	chr12	98887335	86
N61_10688	chr12	101563635	86
N61_10739	chr13	26932985	86
N61_10982	chr14	115995855	86
N61_11117	chr16	16245335	86
N61_11184	chr16	68412480	86
N61_11214	chr16	81622755	86
N61_11394	chr18	68632715	86
N61_11535	chr2	34469195	86
N61_11541	chr2	37625630	86
N61_11680	chr2	115310295	86
N61_11788	chr3	34680255	86
N61_11851	chr3	103277275	86
N61_11951	chr4	30344490	86
N61_12066	chr4	135210180	86
N61_12091	chr5	13556750	86
N61_12130	chr5	45595875	86
N61_12153	chr5	61935675	86
N61_12197	chr5	87614795	86
N61_12214	chr5	101246590	86
N61_12229	chr5	110027435	86
N61_12273	chr6	4517445	86
N61_12281	chr6	12809715	86
N61_12375	chr6	93962015	86
N61_12451	chr7	29042065	86
N61_12655	chr8	84761275	86
N61_12668	chr8	96576975	86
N61_12819	chr9	97497770	86
N61_10016	chr1	15724305	85
N61_10037	chr1	32379880	85
N61_10123	chr1	102376790	85
N61_10193	chr1	168259120	85
N61_10244	chr10	24165355	85
N61_10347	chr10	99872865	85
N61_10414	chr11	29247715	85
N61_10457	chr11	51527875	85
N61_10561	chr12	9172105	85
N61_10689	chr12	101945555	85
N61_10707	chr12	118767835	85
N61_11077	chr15	76394760	85
N61_11237	chr16	97031415	85
N61_11324	chr18	10447155	85
N61_11586	chr2	65886935	85
N61_11727	chr2	146598875	85
N61_11804	chr3	51888755	85
N61_11892	chr3	142512175	85
N61_11896	chr3	144664870	85
N61_11913	chr3	158472470	85
N61_12081	chr4	152577400	85
N61_12154	chr5	61935995	85
N61_12268	chr5	148370525	85
N61_12293	chr6	23990835	85
N61_12295	chr6	25061415	85
N61_12539	chr7	117819795	85
N61_12563	chr7	137940300	85
N61_12599	chr8	26747660	85
N61_12747	chr9	33062760	85
N61_12766	chr9	47624275	85
N61_12784	chr9	65825705	85
N61_12842	chr9	116591945	85
N61_10024	chr1	20165680	84
N61_10046	chr1	41968045	84
N61_10152	chr1	127536565	84
N61_10241	chr10	21893905	84
N61_10257	chr10	33455525	84
N61_10421	chr11	33288715	84
N61_10429	chr11	37879845	84
N61_10503	chr11	93246685	84
N61_10511	chr11	99093250	84
N61_10773	chr13	48542265	84
N61_10778	chr13	56257995	84
N61_10807	chr13	82253095	84
N61_10890	chr14	29038470	84
N61_10895	chr14	38964250	84
N61_10909	chr14	58324700	84
N61_11241	chr17	9303455	84
N61_11389	chr18	66380040	84
N61_11438	chr19	15735175	84
N61_11533	chr2	34107425	84
N61_11654	chr2	105122395	84
N61_11656	chr2	105317965	84
N61_11749	chr2	173725525	84
N61_11902	chr3	148209860	84
N61_11904	chr3	150176835	84
N61_12328	chr6	51523225	84
N61_12383	chr6	97521085	84
N61_12479	chr7	68473015	84
N61_12523	chr7	107341835	84
N61_12611	chr8	43290800	84
N61_10098	chr1	80052450	83
N61_10108	chr1	89935025	83
N61_10150	chr1	127250685	83
N61_10235	chr10	15699775	83
N61_10321	chr10	83080720	83
N61_10324	chr10	85008460	83
N61_10395	chr11	13294645	83
N61_10473	chr11	71811975	83
N61_10608	chr12	49326010	83
N61_10682	chr12	93960695	83
N61_10737	chr13	26605385	83
N61_10829	chr13	95928415	83
N61_10959	chr14	98450065	83
N61_11002	chr15	4380980	83
N61_11013	chr15	15856525	83
N61_11073	chr15	73291655	83
N61_11212	chr16	78657840	83
N61_11313	chr17	89534935	83
N61_11328	chr18	13797065	83
N61_11495	chr2	3873860	83
N61_11506	chr2	10296555	83
N61_11545	chr2	41667575	83
N61_11556	chr2	47085065	83
N61_11633	chr2	91627095	83
N61_11718	chr2	137372835	83
N61_11910	chr3	155411005	83
N61_11954	chr4	31937300	83
N61_11976	chr4	53352115	83
N61_12230	chr5	110689075	83
N61_12241	chr5	123336855	83
N61_12242	chr5	125650105	83
N61_12354	chr6	63794755	83
N61_12411	chr6	113937035	83
N61_12712	chr9	8875915	83
N61_12777	chr9	61071160	83
N61_12856	chrX	14323655	83
N61_10026	chr1	20180340	82
N61_10172	chr1	149320075	82
N61_10221	chr10	4105895	82
N61_10377	chr10	120368745	82
N61_10451	chr11	45895575	82
N61_10486	chr11	81283195	82
N61_10668	chr12	85887735	82
N61_10780	chr13	57851475	82
N61_10843	chr13	105451480	82
N61_10929	chr14	79022405	82
N61_11083	chr15	84511265	82
N61_11199	chr16	74397760	82
N61_11246	chr17	14813955	82
N61_11282	chr17	59962835	82
N61_11410	chr18	78723835	82
N61_11480	chr19	53533220	82
N61_11504	chr2	8826565	82
N61_11574	chr2	59267025	82
N61_11616	chr2	78842465	82
N61_11737	chr2	165762725	82
N61_11985	chr4	64822915	82
N61_12075	chr4	145408785	82
N61_12099	chr5	17560215	82
N61_12162	chr5	65003705	82
N61_12212	chr5	101074565	82
N61_12274	chr6	5029335	82
N61_12302	chr6	32999525	82
N61_12324	chr6	46704940	82
N61_12417	chr6	117958635	82
N61_12613	chr8	46690475	82
N61_12798	chr9	76692995	82
N61_10052	chr1	43498265	81
N61_10068	chr1	61067075	81
N61_10178	chr1	155554615	81
N61_10274	chr10	46503745	81
N61_10301	chr10	66800115	81
N61_10366	chr10	111163215	81
N61_10476	chr11	72415925	81
N61_10612	chr12	50186300	81
N61_10684	chr12	96651970	81
N61_10686	chr12	100626465	81
N61_10734	chr13	25570725	81
N61_10781	chr13	58692145	81
N61_10937	chr14	85059175	81
N61_10943	chr14	89145355	81
N61_11072	chr15	70170735	81
N61_11133	chr16	33196115	81
N61_11143	chr16	42117760	81
N61_11244	chr17	10700750	81
N61_11285	chr17	61217490	81
N61_11354	chr18	42799165	81
N61_11372	chr18	54718325	81
N61_11413	chr18	80243790	81
N61_11756	chr2	181763245	81
N61_12031	chr4	105476540	81
N61_12063	chr4	131461345	81
N61_12118	chr5	33705415	81
N61_12190	chr5	80531555	81
N61_12282	chr6	13894045	81
N61_12395	chr6	103521310	81
N61_12428	chr6	127070615	81
N61_12438	chr6	138959185	81
N61_12442	chr6	143693055	81
N61_12619	chr8	50119555	81
N61_12622	chr8	50766745	81
N61_12650	chr8	76532895	81
N61_12670	chr8	98086095	81
N61_12741	chr9	29326105	81
N61_10099	chr1	81767135	80
N61_10137	chr1	116069925	80
N61_10177	chr1	153962805	80
N61_10271	chr10	45735665	80
N61_10328	chr10	86390425	80
N61_10432	chr11	38397405	80
N61_10539	chr11	113950435	80
N61_10699	chr12	108998475	80
N61_10925	chr14	75739275	80
N61_10926	chr14	76773275	80
N61_11004	chr15	6288625	80
N61_11010	chr15	14999725	80
N61_11106	chr16	3247230	80
N61_11190	chr16	71665615	80
N61_11272	chr17	54870225	80
N61_11274	chr17	55498705	80
N61_11281	chr17	59744000	80
N61_11311	chr17	88328075	80
N61_11499	chr2	6624005	80
N61_11560	chr2	50790730	80
N61_11607	chr2	75305235	80
N61_11753	chr2	179397695	80
N61_11830	chr3	81083095	80
N61_11838	chr3	86541505	80
N61_11840	chr3	88900500	80
N61_12013	chr4	95668700	80
N61_12020	chr4	100233625	80
N61_12102	chr5	19751125	80
N61_12179	chr5	74520650	80
N61_12184	chr5	75082840	80
N61_12219	chr5	102462345	80
N61_12346	chr6	61066315	80
N61_12377	chr6	94340435	80
N61_12399	chr6	103874645	80
N61_12503	chr7	87688395	80
N61_12597	chr8	24287880	80
N61_10015	chr1	15118605	79
N61_10066	chr1	60295170	79
N61_10350	chr10	102087510	79
N61_10464	chr11	59588555	79
N61_10465	chr11	61574985	79
N61_10497	chr11	89982675	79
N61_10529	chr11	111415105	79
N61_10670	chr12	89525260	79
N61_10683	chr12	96265405	79
N61_10701	chr12	109645605	79
N61_10824	chr13	92675875	79
N61_11141	chr16	39308915	79
N61_11222	chr16	85940120	79
N61_11256	chr17	27361195	79
N61_11301	chr17	81849685	79
N61_11341	chr18	24224305	79
N61_11443	chr19	19522455	79
N61_11488	chr19	56549110	79
N61_11748	chr2	173394450	79
N61_11827	chr3	79455995	79
N61_11862	chr3	117928645	79
N61_11894	chr3	144198405	79
N61_12199	chr5	90778900	79
N61_12225	chr5	106890065	79
N61_12370	chr6	85237985	79
N61_12434	chr6	133039915	79
N61_12497	chr7	78728515	79
N61_12530	chr7	111249525	79
N61_12559	chr7	136073455	79
N61_12604	chr8	28803690	79
N61_10091	chr1	76404915	78
N61_10189	chr1	163825425	78
N61_10442	chr11	41690825	78
N61_10492	chr11	86194020	78
N61_10509	chr11	97214245	78
N61_10584	chr12	36094505	78
N61_10613	chr12	50191220	78
N61_10677	chr12	90867925	78
N61_10696	chr12	105407865	78
N61_10731	chr13	23323225	78
N61_10815	chr13	85823575	78
N61_10837	chr13	102814495	78
N61_10888	chr14	28450935	78
N61_11047	chr15	51810315	78
N61_11057	chr15	60318105	78
N61_11061	chr15	62509675	78
N61_11089	chr15	91331075	78
N61_11217	chr16	83861295	78
N61_11316	chr17	94012855	78
N61_11345	chr18	27048405	78
N61_11587	chr2	65934965	78
N61_11610	chr2	76515305	78
N61_11691	chr2	119118305	78
N61_11734	chr2	162581590	78
N61_11755	chr2	181520010	78
N61_11824	chr3	75809265	78
N61_11885	chr3	137851065	78
N61_12172	chr5	70378865	78
N61_12174	chr5	71910535	78
N61_12181	chr5	74729270	78
N61_12284	chr6	16325795	78
N61_12409	chr6	112885475	78
N61_12457	chr7	36710725	78
N61_12507	chr7	93797165	78
N61_12519	chr7	99112785	78
N61_12648	chr8	71724795	78
N61_12773	chr9	56032865	78
N61_12869	chrX	99900015	78
N61_10197	chr1	173438955	77
N61_10255	chr10	30058200	77
N61_10312	chr10	74542405	77
N61_10362	chr10	108866765	77
N61_10450	chr11	44767095	77
N61_10532	chr11	112628055	77
N61_10817	chr13	88620645	77
N61_10852	chr13	110982155	77
N61_10927	chr14	77400565	77
N61_10985	chr14	118230355	77
N61_11012	chr15	15518570	77
N61_11018	chr15	25276785	77
N61_11158	chr16	51722995	77
N61_11179	chr16	66853860	77
N61_11290	chr17	64032690	77
N61_11291	chr17	64544465	77
N61_11293	chr17	66142905	77
N61_11300	chr17	79873615	77
N61_11364	chr18	49622865	77
N61_11368	chr18	52288105	77
N61_11383	chr18	58125390	77
N61_11513	chr2	15962255	77
N61_11523	chr2	25183170	77
N61_11530	chr2	31641105	77
N61_11531	chr2	32019265	77
N61_11690	chr2	118743530	77
N61_11702	chr2	132482295	77
N61_11768	chr3	13118975	77
N61_11784	chr3	33692130	77
N61_11793	chr3	44001215	77
N61_11810	chr3	58314365	77
N61_11847	chr3	98105205	77
N61_12009	chr4	88106680	77
N61_12086	chr5	9401155	77
N61_12094	chr5	15985925	77
N61_12119	chr5	34336305	77
N61_12133	chr5	46830855	77
N61_12159	chr5	64690055	77
N61_12183	chr5	75072015	77
N61_12389	chr6	101263550	77
N61_12498	chr7	81930855	77
N61_12553	chr7	132502995	77
N61_12578	chr8	9467635	77
N61_12596	chr8	24221695	77
N61_12606	chr8	29931055	77
N61_12645	chr8	67001665	77
N61_12669	chr8	96999925	77
N61_12835	chr9	107471805	77
N61_12857	chrX	18180735	77
N61_10069	chr1	62632010	76
N61_10170	chr1	148604105	76
N61_10186	chr1	160399595	76
N61_10275	chr10	48109555	76
N61_10279	chr10	48960435	76
N61_10285	chr10	52516965	76
N61_10299	chr10	65630395	76
N61_10365	chr10	110166185	76
N61_10446	chr11	43817685	76
N61_10449	chr11	44657155	76
N61_10595	chr12	41308965	76
N61_10626	chr12	56614950	76
N61_10836	chr13	102449670	76
N61_10877	chr14	21120705	76
N61_10976	chr14	113465935	76
N61_10984	chr14	117076800	76
N61_11040	chr15	42606555	76
N61_11065	chr15	65525210	76
N61_11102	chr15	100847105	76
N61_11148	chr16	44429685	76
N61_11269	chr17	44247315	76
N61_11283	chr17	60408455	76
N61_11303	chr17	83218665	76
N61_11375	chr18	55529460	76
N61_11448	chr19	22067365	76
N61_11450	chr19	23312640	76
N61_11479	chr19	52276815	76
N61_11564	chr2	54583015	76
N61_11634	chr2	92152855	76
N61_11740	chr2	168839935	76
N61_11742	chr2	170071355	76
N61_11797	chr3	46106845	76
N61_11870	chr3	125235205	76
N61_11948	chr4	25870695	76
N61_11962	chr4	34584995	76
N61_11986	chr4	65252440	76
N61_12096	chr5	16647975	76
N61_12149	chr5	59770295	76
N61_12173	chr5	71029075	76
N61_12296	chr6	26392055	76
N61_12308	chr6	35754555	76
N61_12475	chr7	65128110	76
N61_12566	chr7	140121575	76
N61_12584	chr8	12381835	76
N61_12637	chr8	62251015	76
N61_12693	chr8	115982405	76
N61_12744	chr9	31620875	76
N61_12801	chr9	82970565	76
N61_12814	chr9	94557710	76
N61_12878	chrX	134899495	76
N61_10038	chr1	33503355	75
N61_10094	chr1	77617465	75
N61_10109	chr1	90393900	75
N61_10216	chr1	192236275	75
N61_10225	chr10	9215085	75
N61_10316	chr10	77443260	75
N61_10439	chr11	39728105	75
N61_10784	chr13	63571995	75
N61_10831	chr13	97427615	75
N61_11035	chr15	37706840	75
N61_11049	chr15	54254555	75
N61_11070	chr15	69415375	75
N61_11096	chr15	95159610	75
N61_11137	chr16	35505415	75
N61_11165	chr16	56005880	75
N61_11172	chr16	61385635	75
N61_11232	chr16	94366235	75
N61_11309	chr17	88319365	75
N61_11348	chr18	33212865	75
N61_11462	chr19	33226940	75
N61_11568	chr2	57120395	75
N61_11615	chr2	78756840	75
N61_11627	chr2	84306895	75
N61_11661	chr2	105963495	75
N61_11689	chr2	117941495	75
N61_12006	chr4	85902065	75
N61_12012	chr4	92775760	75
N61_12037	chr4	110287955	75
N61_12038	chr4	111187185	75
N61_12125	chr5	40592965	75
N61_12195	chr5	82674375	75
N61_12221	chr5	104791535	75
N61_12222	chr5	104934795	75
N61_12270	chr5	149438455	75
N61_12323	chr6	46468245	75
N61_12392	chr6	101983165	75
N61_12405	chr6	111059515	75
N61_12494	chr7	77812525	75
N61_12679	chr8	106102850	75
N61_12717	chr9	10842640	75
N61_12811	chr9	93546895	75
N61_12831	chr9	104355695	75
N61_10030	chr1	26756075	74
N61_10034	chr1	29994280	74
N61_10112	chr1	92189415	74
N61_10229	chr10	11090025	74
N61_10290	chr10	58793675	74
N61_10342	chr10	95519625	74
N61_10406	chr11	23821035	74
N61_10538	chr11	113921740	74
N61_10579	chr12	31641080	74
N61_10637	chr12	65874645	74
N61_10762	chr13	42192530	74
N61_10828	chr13	94709455	74
N61_10851	chr13	110927305	74
N61_11007	chr15	10335205	74
N61_11033	chr15	35952475	74
N61_11150	chr16	45178205	74
N61_11169	chr16	58121185	74
N61_11216	chr16	82755195	74
N61_11255	chr17	25561875	74
N61_11284	chr17	60457055	74
N61_11347	chr18	30888580	74
N61_11378	chr18	55786225	74
N61_11399	chr18	70231515	74
N61_11422	chr18	90579305	74
N61_11436	chr19	14968720	74
N61_11477	chr19	49856330	74
N61_11583	chr2	64177885	74
N61_1455	chr2	102038341	74
N61_11685	chr2	115920385	74
N61_11876	chr3	131672865	74
N61_11973	chr4	49127895	74
N61_11999	chr4	79483305	74
N61_12262	chr5	141570525	74
N61_12448	chr7	16618235	74
N61_12500	chr7	84401685	74
N61_12506	chr7	92048055	74
N61_12561	chr7	137500585	74
N61_12616	chr8	48677450	74
N61_12629	chr8	55716555	74
N61_12635	chr8	61991245	74
N61_12820	chr9	97795850	74
N61_10075	chr1	64078130	73
N61_10144	chr1	122333585	73
N61_10176	chr1	150948895	73
N61_10206	chr1	183122425	73
N61_10237	chr10	18083385	73
N61_10318	chr10	77658610	73
N61_10329	chr10	86722610	73
N61_10341	chr10	95276035	73
N61_10382	chr10	122720715	73
N61_10396	chr11	14108235	73
N61_10516	chr11	103757590	73
N61_10524	chr11	108084305	73
N61_10577	chr12	28785045	73
N61_10589	chr12	38620215	73
N61_10609	chr12	49960075	73
N61_10624	chr12	56402465	73
N61_10643	chr12	67437305	73
N61_10653	chr12	74804295	73
N61_10706	chr12	118244150	73
N61_10729	chr13	20835075	73
N61_10803	chr13	79432645	73
N61_10885	chr14	25843365	73
N61_11036	chr15	39586135	73
N61_11067	chr15	66329035	73
N61_11134	chr16	33245545	73
N61_11157	chr16	51590175	73
N61_11186	chr16	69471235	73
N61_11263	chr17	34011010	73
N61_11322	chr18	7950160	73
N61_11501	chr2	8444760	73
N61_11553	chr2	45031935	73
N61_11638	chr2	96890935	73
N61_11660	chr2	105791135	73
N61_11716	chr2	136834055	73
N61_11871	chr3	126656000	73
N61_11881	chr3	134726735	73
N61_11927	chr4	11202570	73
N61_11955	chr4	32477695	73
N61_11982	chr4	58304445	73
N61_12208	chr5	98376995	73
N61_12286	chr6	16582485	73
N61_12289	chr6	21830475	73
N61_12380	chr6	95908440	73
N61_12663	chr8	92663360	73
N61_12683	chr8	109437005	73
N61_12755	chr9	37458565	73
N61_12841	chr9	116206505	73
N61_10039	chr1	35861155	72
N61_10077	chr1	68093915	72
N61_10195	chr1	170477965	72
N61_10233	chr10	15062125	72
N61_10263	chr10	36576035	72
N61_10298	chr10	64763495	72
N61_10322	chr10	83964790	72
N61_10333	chr10	89159085	72
N61_10392	chr11	7339855	72
N61_10480	chr11	76392685	72
N61_10636	chr12	64759220	72
N61_10646	chr12	67962205	72
N61_10662	chr12	79419140	72
N61_10697	chr12	106608350	72
N61_10764	chr13	42606975	72
N61_10770	chr13	47368675	72
N61_10863	chr13	118942935	72
N61_10922	chr14	72866110	72
N61_11021	chr15	27081245	72
N61_11170	chr16	59832375	72
N61_11337	chr18	18814715	72
N61_11361	chr18	47760145	72
N61_11371	chr18	54533515	72
N61_11380	chr18	55983575	72
N61_11403	chr18	71769975	72
N61_11406	chr18	74059525	72
N61_11475	chr19	48453365	72
N61_11519	chr2	19793745	72
N61_11537	chr2	34665565	72
N61_11591	chr2	68645575	72
N61_11608	chr2	75325595	72
N61_11612	chr2	77425245	72
N61_11664	chr2	106747175	72
N61_11675	chr2	114349425	72
N61_11679	chr2	115277065	72
N61_11696	chr2	128501055	72
N61_11699	chr2	129473035	72
N61_11722	chr2	142148245	72
N61_11821	chr3	71350105	72
N61_11866	chr3	119850205	72
N61_11884	chr3	137459705	72
N61_11890	chr3	141185385	72
N61_11918	chr4	6927230	72
N61_11995	chr4	75996105	72
N61_12001	chr4	81625125	72
N61_12090	chr5	12278135	72
N61_12126	chr5	40989135	72
N61_12170	chr5	69056005	72
N61_12207	chr5	97213945	72
N61_12209	chr5	98434115	72
N61_12232	chr5	113395585	72
N61_12285	chr6	16531045	72
N61_12292	chr6	23123085	72
N61_12406	chr6	111149965	72
N61_12418	chr6	118517915	72
N61_12422	chr6	120372555	72
N61_12514	chr7	96671105	72
N61_12575	chr8	9213485	72
N61_12748	chr9	33971375	72
N61_12810	chr9	92001985	72
N61_12872	chrX	108732355	72
N61_1419	chrX	112371070	72
N61_10009	chr1	12410245	71
N61_10023	chr1	19881380	71
N61_10096	chr1	77919675	71
N61_10164	chr1	140451095	71
N61_10203	chr1	180175305	71
N61_10213	chr1	188529845	71
N61_10250	chr10	26198035	71
N61_10305	chr10	71178625	71
N61_10317	chr10	77492775	71
N61_10374	chr10	116506835	71
N61_10427	chr11	36693620	71
N61_10553	chr11	120026150	71
N61_10591	chr12	39177265	71
N61_10627	chr12	57238640	71
N61_10654	chr12	75882735	71
N61_10702	chr12	109674825	71
N61_10738	chr13	26659660	71
N61_10782	chr13	60123565	71
N61_10791	chr13	70840850	71
N61_10822	chr13	91336975	71
N61_10980	chr14	115378420	71
N61_11188	chr16	70836415	71
N61_11207	chr16	77580465	71
N61_11398	chr18	69375595	71
N61_11458	chr19	29708490	71
N61_11481	chr19	53954485	71
N61_11516	chr2	17327130	71
N61_11582	chr2	64167555	71
N61_11663	chr2	106194040	71
N61_11721	chr2	141039455	71
N61_11728	chr2	147876645	71
N61_11741	chr2	169973935	71
N61_11745	chr2	170990870	71
N61_11752	chr2	179333470	71
N61_11823	chr3	74921205	71
N61_11941	chr4	22472520	71
N61_12087	chr5	9703315	71
N61_12105	chr5	20216625	71
N61_12311	chr6	37089670	71
N61_12318	chr6	44966825	71
N61_12341	chr6	55590545	71
N61_12660	chr8	90755725	71
N61_12689	chr8	113399085	71
N61_12733	chr9	24464945	71
N61_12749	chr9	34390065	71
N61_12827	chr9	102211655	71
N61_12840	chr9	114851445	71
N61_10019	chr1	17040645	70
N61_10020	chr1	18956785	70
N61_10033	chr1	29291350	70
N61_10061	chr1	54149595	70
N61_10153	chr1	129515630	70
N61_10265	chr10	41081355	70
N61_10268	chr10	44719925	70
N61_10413	chr11	28469195	70
N61_10455	chr11	50384310	70
N61_10472	chr11	71024305	70
N61_10596	chr12	41745845	70
N61_10618	chr12	53434330	70
N61_10619	chr12	53820565	70
N61_1756	chr12	57179425	70
N61_10632	chr12	61937765	70
N61_10650	chr12	71782620	70
N61_10658	chr12	77497815	70
N61_10754	chr13	38156560	70
N61_10761	chr13	41591975	70
N61_10787	chr13	64054095	70
N61_10918	chr14	64655110	70
N61_10942	chr14	88602585	70
N61_11016	chr15	22826635	70
N61_11079	chr15	80446785	70
N61_11312	chr17	88764155	70
N61_11400	chr18	70498195	70
N61_11440	chr19	16703450	70
N61_11491	chr19	58301025	70
N61_11554	chr2	45117755	70
N61_11563	chr2	53491450	70
N61_11585	chr2	65852865	70
N61_11596	chr2	73099975	70
N61_11604	chr2	74704385	70
N61_11655	chr2	105248140	70
N61_11733	chr2	161806665	70
N61_11839	chr3	86713135	70
N61_11903	chr3	149021635	70
N61_11920	chr4	7247465	70
N61_11943	chr4	23280720	70
N61_11984	chr4	63483730	70
N61_12068	chr4	138021070	70
N61_12121	chr5	36218845	70
N61_12180	chr5	74686095	70
N61_12238	chr5	120231920	70
N61_12306	chr6	34258805	70
N61_12310	chr6	36488495	70
N61_12382	chr6	96909115	70
N61_12386	chr6	100384580	70
N61_1649	chr6	118477996	70
N61_12419	chr6	118647770	70
N61_12444	chr6	146776690	70
N61_12508	chr7	94281705	70
N61_12521	chr7	102381455	70
N61_12522	chr7	104077455	70
N61_12537	chr7	115568910	70
N61_12617	chr8	48812245	70
N61_12768	chr9	48896060	70
N61_12786	chr9	67112465	70
N61_12791	chr9	71176305	70
N61_12792	chr9	71486255	70
N61_12833	chr9	105447385	70
N61_12879	chrX	140465285	70
N61_10101	chr1	85165705	69
N61_10105	chr1	88678550	69
N61_10116	chr1	97499005	69
N61_10133	chr1	112461240	69
N61_10190	chr1	163884475	69
N61_10219	chr1	194958105	69
N61_10242	chr10	23511065	69
N61_10399	chr11	18907235	69
N61_10434	chr11	38856685	69
N61_10507	chr11	96327245	69
N61_10676	chr12	90712995	69
N61_10678	chr12	91079935	69
N61_10680	chr12	92682950	69
N61_10704	chr12	116892705	69
N61_10789	chr13	68919995	69
N61_10792	chr13	71158395	69
N61_10853	chr13	112957955	69
N61_10900	chr14	45060275	69
N61_10908	chr14	58109270	69
N61_10951	chr14	94352345	69
N61_1900	chr14	105223134	69
N61_11011	chr15	15141280	69
N61_11110	chr16	11117330	69
N61_11177	chr16	63981830	69
N61_11215	chr16	82161075	69
N61_11358	chr18	46116855	69
N61_11515	chr2	16667175	69
N61_11653	chr2	103798165	69
N61_11712	chr2	135732465	69
N61_1670	chr3	34437231	69
N61_11863	chr3	118760435	69
N61_12030	chr4	105166020	69
N61_12032	chr4	105642425	69
N61_12036	chr4	109343190	69
N61_12080	chr4	151574885	69
N61_12112	chr5	30707465	69
N61_12131	chr5	46150825	69
N61_12147	chr5	59247895	69
N61_12152	chr5	61907145	69
N61_12202	chr5	92864985	69
N61_12277	chr6	8875405	69
N61_12294	chr6	24142515	69
N61_12330	chr6	51849725	69
N61_12362	chr6	72731440	69
N61_12403	chr6	107757575	69
N61_12439	chr6	140381450	69
N61_12458	chr7	36984995	69
N61_12489	chr7	74930950	69
N61_12517	chr7	98629495	69
N61_12595	chr8	24205950	69
N61_12783	chr9	64857565	69
N61_12789	chr9	68947960	69
N61_12882	chrX	157342725	69
N61_10115	chr1	97182890	68
N61_10122	chr1	100928415	68
N61_10174	chr1	150587965	68
N61_10217	chr1	193727815	68
N61_10266	chr10	43332005	68
N61_10273	chr10	46087835	68
N61_10440	chr11	39778355	68
N61_10453	chr11	47399415	68
N61_10559	chr12	8713775	68
N61_10560	chr12	8740335	68
N61_10606	chr12	48157585	68
N61_10718	chr13	8907045	68
N61_10835	chr13	101984605	68
N61_10919	chr14	66378955	68
N61_11030	chr15	33302665	68
N61_11032	chr15	35871465	68
N61_11100	chr15	97995915	68
N61_11113	chr16	12312610	68
N61_11155	chr16	50047265	68
N61_11159	chr16	51897485	68
N61_11162	chr16	53627050	68
N61_11185	chr16	68662005	68
N61_11210	chr16	78063775	68
N61_11287	chr17	61665255	68
N61_11382	chr18	57034535	68
N61_11455	chr19	27768190	68
N61_11510	chr2	13350170	68
N61_11528	chr2	31610035	68
N61_11552	chr2	44685835	68
N61_11572	chr2	58985985	68
N61_11576	chr2	61766855	68
N61_11631	chr2	90954225	68
N61_11720	chr2	138988870	68
N61_11819	chr3	70804835	68
N61_11889	chr3	141109255	68
N61_11909	chr3	153363055	68
N61_11950	chr4	29381195	68
N61_12000	chr4	80493780	68
N61_12024	chr4	101806115	68
N61_12060	chr4	128537645	68
N61_12097	chr5	17018485	68
N61_12132	chr5	46662565	68
N61_12142	chr5	56017915	68
N61_12150	chr5	59776795	68
N61_12164	chr5	65654670	68
N61_12177	chr5	72644075	68
N61_12245	chr5	129384290	68
N61_12258	chr5	139540045	68
N61_12291	chr6	22206850	68
N61_12315	chr6	39875555	68
N61_12376	chr6	94031785	68
N61_12425	chr6	122569975	68
N61_12445	chr6	146796895	68
N61_12644	chr8	66306320	68
N61_12701	chr8	127824550	68
N61_12715	chr9	9975005	68
N61_12722	chr9	13495645	68
N61_12737	chr9	26532415	68
N61_12764	chr9	46995225	68
N61_12782	chr9	64400755	68
N61_12890	chrX	169099640	68
N61_10082	chr1	70744165	67
N61_10085	chr1	72679885	67
N61_10087	chr1	73629970	67
N61_10088	chr1	73778580	67
N61_10124	chr1	103935235	67
N61_10145	chr1	123617255	67
N61_10151	chr1	127381885	67
N61_10218	chr1	194227265	67
N61_10248	chr10	24954975	67
N61_10309	chr10	73096265	67
N61_10336	chr10	90684115	67
N61_10400	chr11	19468855	67
N61_10402	chr11	21055810	67
N61_10419	chr11	33026825	67
N61_10462	chr11	57374235	67
N61_10505	chr11	96176685	67
N61_10510	chr11	97565485	67
N61_10550	chr11	118576785	67
N61_10583	chr12	35250650	67
N61_10693	chr12	103568505	67
N61_10743	chr13	30066245	67
N61_10753	chr13	38133340	67
N61_10772	chr13	48264695	67
N61_10842	chr13	105407090	67
N61_10874	chr14	18387925	67
N61_10894	chr14	38917115	67
N61_10899	chr14	40680265	67
N61_10907	chr14	56235500	67
N61_10968	chr14	108202625	67
N61_10977	chr14	113759605	67
N61_11090	chr15	91426875	67
N61_11107	chr16	3265015	67
N61_11127	chr16	27775085	67
N61_11298	chr17	73773345	67
N61_11342	chr18	24232675	67
N61_11388	chr18	65530555	67
N61_11421	chr18	88481595	67
[truncated: 481 more rows]

## Sheet: Gli1
Gli1 peaks
peak_name	chromosome	summit	reads
Gli1_10047	chr13	63566455	570
Gli1_10048	chr13	63569305	534
Gli1_10118	chr2	147188285	476
Gli1_10178	chr7	28148395	463
Gli1_10221	chrX	137038325	462
Gli1_10050	chr13	63719765	459
Gli1_10103	chr19	26930765	455
Gli1_10192	chr8	80314950	449
Gli1_10199	chr8	120671975	447
Gli1_10127	chr3	102190225	440
Gli1_10040	chr12	56621355	428
Gli1_10079	chr15	91078185	427
Gli1_10116	chr2	146920865	427
Gli1_10053	chr13	63980555	417
Gli1_10024	chr11	78189525	416
Gli1_10049	chr13	63573495	407
Gli1_10185	chr7	139299635	397
Gli1_10054	chr13	64003315	394
Gli1_10159	chr5	113420720	394
Gli1_10101	chr19	23401995	390
Gli1_10220	chrX	111697105	384
Gli1_10119	chr2	147876820	381
Gli1_10137	chr4	117095895	381
Gli1_10005	chr1	183299290	359
Gli1_10204	chr9	35305345	357
Gli1_10122	chr2	164866770	351
Gli1_10020	chr11	51638125	348
Gli1_10057	chr13	99151395	343
Gli1_10133	chr4	71485460	343
Gli1_10181	chr7	44351335	336
Gli1_10136	chr4	108989725	335
Gli1_10146	chr4	150914435	335
Gli1_10176	chr6	145176685	333
Gli1_10130	chr4	40144825	325
Gli1_10135	chr4	108363015	323
Gli1_10029	chr11	118998730	322
Gli1_10056	chr13	90039785	322
Gli1_10131	chr4	57691005	320
Gli1_10144	chr4	140259155	313
Gli1_10046	chr13	60085145	311
Gli1_10006	chr10	4774285	309
Gli1_10001	chr1	93478355	308
Gli1_10193	chr8	83662445	305
Gli1_10068	chr15	38282405	301
Gli1_10039	chr12	56614715	297
Gli1_10189	chr8	34054135	291
Gli1_10052	chr13	63901515	289
Gli1_10173	chr6	101284565	289
Gli1_10175	chr6	118186985	289
Gli1_10117	chr2	146959375	288
Gli1_10061	chr14	62293080	286
Gli1_10171	chr6	97666975	286
Gli1_10003	chr1	177562010	283
Gli1_10067	chr15	34748000	283
Gli1_10009	chr10	77191235	281
Gli1_10044	chr13	42977180	281
Gli1_10004	chr1	177562505	277
Gli1_10098	chr18	84768980	277
Gli1_10012	chr10	94458885	276
Gli1_10032	chr12	9030310	275
Gli1_10016	chr11	6895285	274
Gli1_10033	chr12	17626195	273
Gli1_10147	chr4	151604695	273
Gli1_10043	chr12	105546195	271
Gli1_10031	chr12	7371295	259
Gli1_10177	chr7	6410265	256
Gli1_10143	chr4	140030510	255
Gli1_10023	chr11	76483585	254
Gli1_10011	chr10	94129765	251
Gli1_10070	chr15	57509675	251
Gli1_10092	chr18	25668270	250
Gli1_10014	chr10	120551985	248
Gli1_10169	chr6	87738460	248
Gli1_10188	chr8	24627110	248
Gli1_10140	chr4	126202895	244
Gli1_10187	chr8	14072735	244
Gli1_10030	chr11	120071230	243
Gli1_10182	chr7	50357415	241
Gli1_10082	chr16	29720205	239
Gli1_10099	chr19	4989205	239
Gli1_10064	chr14	123028065	238
Gli1_10121	chr2	157913425	238
Gli1_10128	chr3	103716460	237
Gli1_10162	chr5	125110975	237
Gli1_10206	chr9	69764205	237
Gli1_10025	chr11	79611545	235
Gli1_10202	chr9	21847045	234
Gli1_10168	chr6	47651165	233
Gli1_10126	chr3	102126195	232
Gli1_10063	chr14	75863690	231
Gli1_10076	chr15	82107125	231
Gli1_10045	chr13	59928025	230
Gli1_10203	chr9	21950525	230
Gli1_10125	chr3	95624755	229
Gli1_10149	chr4	153542815	228
Gli1_10156	chr5	107561550	228
Gli1_10161	chr5	124176965	227
Gli1_10170	chr6	97521515	226
Gli1_10190	chr8	57405455	225
Gli1_10007	chr10	38554175	223
Gli1_10141	chr4	130829125	222
Gli1_10074	chr15	75086895	221
Gli1_10008	chr10	40372025	219
Gli1_10108	chr2	93177035	219
Gli1_10072	chr15	74156245	218
Gli1_10160	chr5	120571245	217
Gli1_10123	chr3	9607985	215
Gli1_10055	chr13	64021125	213
Gli1_10214	chr9	114584565	211
Gli1_10034	chr12	28907125	210
Gli1_10155	chr5	101125085	210
Gli1_10041	chr12	89569175	209
Gli1_10174	chr6	116208045	209
Gli1_10211	chr9	106457240	209
Gli1_10059	chr14	15868925	207
Gli1_10083	chr16	30285855	207
Gli1_10086	chr17	29451205	207
Gli1_10120	chr2	148036945	207
Gli1_10164	chr5	125179515	207
Gli1_10000	chr1	16136955	206
Gli1_10179	chr7	34431335	205
Gli1_10212	chr9	108578525	205
Gli1_10091	chr18	4650325	204
Gli1_10142	chr4	135596235	202
Gli1_10038	chr12	55933615	201
Gli1_10058	chr13	107366115	201
Gli1_10094	chr18	58465215	201
Gli1_10036	chr12	50967575	200
Gli1_10213	chr9	110304775	199
Gli1_86	chr1	38867521	198
Gli1_10085	chr17	27642765	196
Gli1_10114	chr2	110036455	195
Gli1_10089	chr17	67697975	194
Gli1_10077	chr15	84829635	193
Gli1_10163	chr5	125177525	192
Gli1_10207	chr9	70817625	191
Gli1_10154	chr5	98167645	190
Gli1_10042	chr12	90229365	189
Gli1_10196	chr8	90828245	189
Gli1_10071	chr15	72568735	188
Gli1_10097	chr18	75901765	188
Gli1_10066	chr15	26804355	187
Gli1_10180	chr7	37496575	186
Gli1_10138	chr4	117098615	185
Gli1_10167	chr6	9002905	184
Gli1_10060	chr14	27068135	183
Gli1_10090	chr18	3839925	183
Gli1_10150	chr4	155859530	183
Gli1_10205	chr9	60794235	181
Gli1_10065	chr15	10687525	179
Gli1_10104	chr19	32223805	179
Gli1_10191	chr8	70893735	179
Gli1_10087	chr17	46799865	178
Gli1_10184	chr7	64839900	178
Gli1_10019	chr11	50369485	177
Gli1_10028	chr11	118585015	177
Gli1_10153	chr5	52644165	175
Gli1_10035	chr12	42972945	174
Gli1_10073	chr15	74535915	174
Gli1_10002	chr1	153900365	173
Gli1_142	chr11	103112685	173
Gli1_10088	chr17	65942575	173
Gli1_10139	chr4	119073925	173
Gli1_10022	chr11	58194120	172
Gli1_10084	chr16	95963045	172
Gli1_10152	chr5	36115405	170
Gli1_10200	chr9	3000120	170
Gli1_10062	chr14	63681720	169
Gli1_10102	chr19	24626035	169
Gli1_146	chr7	49306256	168
Gli1_10021	chr11	55324015	167
Gli1_167	chr2	93975566	167
Gli1_10166	chr5	148454095	167
Gli1_10015	chr10	126071610	166
Gli1_10107	chr2	75815145	166
Gli1_10210	chr9	102671775	166
Gli1_10215	chr9	120152185	166
Gli1_10051	chr13	63729835	165
Gli1_149	chr13	98205325	165
Gli1_10134	chr4	72122480	165
Gli1_10172	chr6	100432875	165
Gli1_137	chr9	61471328	165
Gli1_10027	chr11	86954765	164
Gli1_10165	chr5	125185065	163
Gli1_10186	chr8	12127675	163
Gli1_201	chr11	104320559	161
Gli1_10096	chr18	75899765	161
Gli1_10013	chr10	117167225	160
Gli1_164	chr7	40659903	160
Gli1_10197	chr8	105967145	160
Gli1_10194	chr8	84947285	159
Gli1_10198	chr8	120331455	159
Gli1_10208	chr9	95775025	159
Gli1_10018	chr11	49809145	158
Gli1_181	chr19	3912644	158
Gli1_214	chr15	62470966	156
Gli1_10080	chr15	100314625	156
Gli1_185	chr7	88491170	156
Gli1_171	chr5	66800644	155
Gli1_257	chr4	136431429	153
Gli1_10081	chr16	28841375	152
Gli1_172	chr3	156980128	152
Gli1_200	chr17	29185800	151
Gli1_10093	chr18	28131215	151
Gli1_10145	chr4	140498255	151
Gli1_10151	chr5	25010510	151
Gli1_269	chr5	150665702	151
Gli1_16	chr10	127340751	150
Gli1_10124	chr3	34441485	150
Gli1_244	chr4	13270107	150
Gli1_10132	chr4	63963665	150
Gli1_194	chr4	87768184	150
Gli1_10157	chr5	110486815	150
Gli1_246	chr6	148260623	150
Gli1_10017	chr11	20165195	149
Gli1_154	chr8	36105633	149
Gli1_10183	chr7	60004325	148
Gli1_10222	chrX	166728165	148
Gli1_249	chr11	78246103	147
Gli1_251	chr3	84513333	147
Gli1_10069	chr15	51940865	146
Gli1_260	chr17	49044319	146
Gli1_197	chr7	139528684	146
Gli1_243	chr11	8723187	145
Gli1_207	chr14	14690560	145
Gli1_10100	chr19	7261745	145
Gli1_182	chr5	38895836	145
Gli1_10010	chr10	87546495	144
Gli1_10106	chr2	33018245	144
Gli1_10209	chr9	99242185	144
Gli1_179	chr11	35502353	142
Gli1_247	chr19	36534572	142
Gli1_267	chr4	119415562	142
Gli1_275	chr5	50123044	142
Gli1_10075	chr15	78119960	141
Gli1_10078	chr15	85660955	141
Gli1_10095	chr18	58961295	141
Gli1_10129	chr3	133774415	141
Gli1_300	chr3	129239030	140
Gli1_265	chr4	72049915	140
Gli1_192	chr6	127250221	140
Gli1_285	chr11	104295949	139
Gli1_10037	chr12	54111145	139
Gli1_328	chr15	8632569	139
Gli1_10201	chr9	16153765	139
Gli1_298	chr10	41467413	138
Gli1_242	chr10	120339450	138
Gli1_28	chr13	63562960	138
Gli1_321	chr5	64864900	138
Gli1_261	chr5	133992276	138
Gli1_318	chr7	73712659	138
Gli1_283	chr14	121566915	137
Gli1_199	chr4	107569240	137
Gli1_259	chr4	152435434	137
Gli1_288	chr12	15731414	136
Gli1_236	chr16	9561946	136
Gli1_290	chr2	165797327	136
Gli1_315	chr5	129966622	136
Gli1_123	chr8	36548119	136
Gli1_310	chr14	120535176	135
Gli1_273	chr15	88904203	135
Gli1_198	chr2	32175615	135
Gli1_271	chr5	23914851	135
Gli1_245	chr5	115301228	135
Gli1_10195	chr8	85525645	135
Gli1_278	chr11	35544316	134
Gli1_295	chr12	85051131	134
Gli1_293	chr15	97450636	134
Gli1_264	chr16	4964418	134
Gli1_316	chr18	78165559	134
Gli1_329	chr9	63950607	134
Gli1_10026	chr11	80428525	133
Gli1_333	chr12	71959560	133
Gli1_254	chr5	30708229	133
Gli1_129	chr4	134253253	132
Gli1_299	chr9	108827048	132
Gli1_313	chr1	34536824	131
Gli1_327	chr12	40438131	131
Gli1_340	chr14	30590457	131
Gli1_381	chr2	165249137	131
Gli1_324	chr6	94163473	131
Gli1_336	chr10	116951168	130
Gli1_10115	chr2	130633100	130
Gli1_312	chr10	4540572	129
Gli1_356	chr11	5495541	129
Gli1_10105	chr19	42256045	129
Gli1_10158	chr5	112718805	129
Gli1_282	chr11	4806620	128
Gli1_165	chr13	28775426	128
Gli1_335	chr13	44796095	128
Gli1_255	chr2	83681996	128
Gli1_319	chr4	120886020	128
Gli1_347	chr8	88012648	128
Gli1_374	chr1	62412600	127
Gli1_184	chr12	111672829	127
Gli1_435	chr11	36303253	126
Gli1_351	chr13	49320246	126
Gli1_367	chr16	10700300	126
Gli1_344	chr3	136115976	126
Gli1_382	chr5	15986033	126
Gli1_309	chr7	114066798	126
Gli1_334	chr10	13117479	125
Gli1_392	chr14	31269721	125
Gli1_409	chr18	76171784	125
Gli1_10148	chr4	152799635	125
Gli1_276	chr11	36225825	124
Gli1_345	chr10	96631262	123
Gli1_230	chr11	76946285	123
Gli1_378	chr17	15108958	123
Gli1_420	chr11	55607925	122
Gli1_391	chr11	67722658	122
Gli1_445	chr12	16549072	122
Gli1_204	chr16	91192821	122
Gli1_353	chr2	131505216	122
Gli1_287	chr5	139078085	122
Gli1_338	chr13	34109845	121
Gli1_189	chr5	134455878	121
Gli1_311	chr6	4849950	121
Gli1_363	chr10	30883376	120
Gli1_226	chr10	85540059	120
Gli1_348	chr11	69800668	120
Gli1_443	chr11	113586666	120
Gli1_212	chr13	63726227	120
Gli1_456	chr15	56426187	120
Gli1_414	chr2	58289473	120
Gli1_268	chr1	57951527	119
Gli1_337	chr1	75495130	119
Gli1_228	chr12	91683726	119
Gli1_379	chr16	46121470	119
Gli1_169	chr3	34758081	119
Gli1_480	chr3	147801848	119
Gli1_463	chr8	31576476	119
Gli1_399	chr8	80959799	119
Gli1_331	chr2	92434254	118
Gli1_373	chr8	113963402	118
Gli1_433	chr12	12531771	117
Gli1_376	chr2	146725130	117
Gli1_258	chr3	35088340	117
Gli1_289	chr5	108077189	117
Gli1_317	chr9	61136532	117
Gli1_270	chr9	124257629	117
Gli1_279	chr11	60176929	116
Gli1_428	chr2	34090762	116
Gli1_218	chr5	125195330	116
Gli1_304	chr9	63075459	116
Gli1_248	chr12	110188820	115
Gli1_232	chr3	84412190	115
Gli1_555	chr11	109011899	114
Gli1_502	chr13	115653645	114
Gli1_394	chr18	49770998	114
Gli1_472	chr2	153032423	114
Gli1_418	chr6	29719114	114
Gli1_498	chr8	93521142	114
Gli1_370	chr9	37254778	114
Gli1_364	chr1	75667790	113
Gli1_423	chr10	40710780	113
Gli1_402	chr11	69534532	113
Gli1_478	chr12	24425177	113
Gli1_396	chr12	72846249	113
Gli1_422	chr15	10011686	113
Gli1_424	chr18	52410025	113
Gli1_223	chr2	146834530	113
Gli1_354	chr6	5013015	113
Gli1_459	chr7	30087958	113
Gli1_403	chr8	11393489	113
Gli1_451	chr8	122581117	113
Gli1_430	chr14	63713238	112
Gli1_400	chr4	151289299	112
Gli1_450	chr7	3206744	112
Gli1_454	chr9	61071138	112
Gli1_366	chr12	52765099	111
Gli1_486	chr16	13233659	111
Gli1_368	chr18	35662087	111
Gli1_325	chr2	129800162	111
Gli1_530	chr5	66428303	111
Gli1_513	chr1	171150452	110
Gli1_314	chr15	10465876	110
Gli1_494	chr18	10317102	110
Gli1_383	chr19	40549028	110
Gli1_464	chr2	134856892	110
Gli1_371	chr3	31061303	110
Gli1_438	chr8	6974146	110
Gli1_458	chr9	41610664	110
Gli1_524	chr9	61757274	110
Gli1_360	chr11	12529225	109
Gli1_439	chr12	40477960	109
Gli1_377	chr2	144157027	109
Gli1_408	chr2	150749222	109
Gli1_449	chr6	80545178	109
Gli1_355	chr8	108937521	109
Gli1_339	chr9	106885620	109
Gli1_350	chr11	81613329	108
Gli1_440	chr13	54971042	108
Gli1_385	chr13	84401214	108
Gli1_461	chr2	170838340	108
Gli1_484	chr1	164121594	107
Gli1_266	chr10	61416107	107
Gli1_427	chr13	63627319	107
Gli1_437	chr2	169826487	107
Gli1_568	chr5	146261172	107
Gli1_536	chr6	121473254	107
Gli1_490	chr7	35958369	107
Gli1_444	chr9	96892717	107
Gli1_521	chr1	105555500	106
Gli1_447	chr11	98942309	106
Gli1_550	chr15	86430205	106
Gli1_386	chr19	44719781	106
Gli1_509	chr5	116886420	106
Gli1_482	chr7	45229705	106
Gli1_332	chr10	86304938	105
Gli1_699	chr12	89041925	105
Gli1_493	chr13	54750908	105
Gli1_539	chr16	91770708	105
Gli1_485	chr19	7129144	105
Gli1_352	chr3	138821105	105
Gli1_432	chr5	125340889	105
Gli1_410	chr7	45112100	105
Gli1_584	chr9	42277745	105
Gli1_581	chrX	106222526	105
Gli1_401	chr1	125560721	104
Gli1_395	chr12	5999659	104
Gli1_442	chr16	29658018	104
Gli1_510	chr16	85680615	104
Gli1_602	chr19	23076036	104
Gli1_644	chr2	116894146	104
Gli1_492	chr3	138381270	104
Gli1_346	chr6	83043729	104
Gli1_425	chr8	34080598	104
Gli1_466	chr1	12729640	103
Gli1_483	chr10	12550337	103
Gli1_467	chr11	115052415	103
Gli1_362	chr12	76255485	103
Gli1_541	chr12	80034977	103
Gli1_306	chr15	27998256	103
Gli1_272	chr19	53058700	103
Gli1_514	chr5	24873074	103
Gli1_307	chr9	45350058	103
Gli1_551	chr10	19449169	102
Gli1_590	chr10	118907889	102
Gli1_575	chr15	7531530	102
Gli1_540	chr18	55210021	102
Gli1_542	chr8	91057038	102
Gli1_635	chr10	22142777	101
Gli1_506	chr11	8575935	101
Gli1_543	chr12	56459028	101
Gli1_393	chr12	75515135	101
Gli1_697	chr13	81639780	101
Gli1_412	chr5	148591416	101
Gli1_623	chr6	51619749	101
Gli1_446	chr8	120425449	101
Gli1_598	chrX	48017055	101
Gli1_546	chrX	112370904	101
Gli1_413	chr1	132160269	100
Gli1_528	chr12	57109038	100
Gli1_681	chr12	104764113	100
Gli1_407	chr17	23599439	100
Gli1_574	chr3	38618169	100
Gli1_520	chr4	46202907	100
Gli1_349	chr4	114821888	100
Gli1_404	chr8	83594113	100
Gli1_213	chr9	40456541	100
Gli1_406	chr1	179574855	99
Gli1_654	chr10	92289396	99
Gli1_577	chr11	76380252	99
Gli1_468	chr11	101974415	99
Gli1_519	chr12	80874496	99
Gli1_326	chr13	63528810	99
Gli1_559	chr13	69442024	99
Gli1_361	chr16	37385058	99
Gli1_441	chr19	26978499	99
Gli1_525	chr6	97045340	99
Gli1_573	chr8	91867166	99
Gli1_517	chr11	3409120	98
Gli1_702	chr12	74804294	98
Gli1_475	chr14	54449465	98
Gli1_728	chr19	41616001	98
Gli1_674	chr2	159012962	98
Gli1_652	chr2	164855120	98
Gli1_594	chr2	181673721	98
Gli1_672	chr3	123163534	98
Gli1_582	chr5	134340305	98
Gli1_263	chr7	44603656	98
Gli1_716	chr7	133295505	98
Gli1_495	chr8	47744772	98
Gli1_178	chr9	61372425	98
Gli1_601	chr11	52512226	97
Gli1_615	chr13	29809465	97
Gli1_388	chr19	8741162	97
Gli1_323	chr4	54652610	97
Gli1_687	chr4	70378157	97
Gli1_411	chr4	114903293	97
Gli1_579	chr5	129331354	97
Gli1_645	chr7	45213990	97
Gli1_650	chr8	117311130	97
Gli1_291	chr12	56520563	96
Gli1_685	chr13	43892123	96
Gli1_608	chr19	57507017	96
Gli1_809	chr2	181917690	96
Gli1_599	chr3	39962534	96
Gli1_617	chr5	103938934	96
Gli1_526	chr6	124920081	96
Gli1_473	chr6	143425440	96
Gli1_725	chr16	26079155	95
Gli1_696	chr3	39235132	95
Gli1_578	chr4	55206478	95
Gli1_722	chr5	36054991	95
Gli1_426	chr8	77815352	95
Gli1_455	chr8	80055943	95
Gli1_465	chr1	132192275	94
Gli1_614	chr10	106609373	94
Gli1_651	chr12	52728576	94
Gli1_677	chr17	56242166	94
Gli1_592	chr19	45337154	94
Gli1_752	chr2	71526015	94
Gli1_689	chr4	63104527	94
Gli1_518	chr5	20068754	94
Gli1_533	chr5	99385268	94
Gli1_597	chr5	144389007	94
Gli1_496	chr6	90737577	94
Gli1_769	chr7	78491376	94
Gli1_759	chr1	37253638	93
Gli1_731	chr1	71407880	93
Gli1_763	chr1	153705207	93
Gli1_730	chr11	63024293	93
Gli1_619	chr12	105322401	93
Gli1_217	chr14	18270220	93
Gli1_529	chr2	128393567	93
Gli1_705	chr3	9347671	93
Gli1_678	chr6	120822633	93
Gli1_560	chr1	90424179	92
Gli1_479	chr11	69838662	92
Gli1_624	chr12	15749910	92
Gli1_742	chr13	18575770	92
Gli1_634	chr13	44722427	92
Gli1_764	chr16	46617695	92
Gli1_576	chr17	16158036	92
Gli1_618	chr18	35823051	92
Gli1_666	chr4	120370217	92
Gli1_612	chr4	144894981	92
Gli1_823	chr8	79982371	92
Gli1_552	chr8	85441760	92
Gli1_535	chr1	92936566	91
Gli1_682	chr1	171222615	91
Gli1_415	chr11	86960583	91
Gli1_727	chr11	87264098	91
Gli1_613	chr14	7840264	91
Gli1_372	chr2	71629978	91
Gli1_545	chr6	3201509	91
Gli1_627	chr6	97759060	91
Gli1_657	chr7	134997717	91
Gli1_522	chr9	110745673	91
Gli1_777	chr1	83314408	90
Gli1_643	chr14	60523334	90
Gli1_844	chr15	44553697	90
Gli1_680	chr15	99903755	90
Gli1_690	chr16	93398711	90
Gli1_757	chr18	64685085	90
Gli1_784	chr4	21712355	90
Gli1_739	chr11	31742304	89
Gli1_531	chr12	79097145	89
Gli1_292	chr13	99475636	89
Gli1_850	chr3	34735132	89
Gli1_416	chr7	19345671	89
Gli1_668	chr7	139233886	89
Gli1_564	chr8	115487126	89
Gli1_883	chr9	41070936	89
Gli1_647	chr9	108296776	89
Gli1_589	chr11	61308389	88
Gli1_583	chr15	8629582	88
Gli1_508	chr16	66924957	88
Gli1_421	chr17	34028264	88
Gli1_256	chr2	30658017	88
Gli1_343	chr2	30779500	88
Gli1_711	chr2	130408415	88
Gli1_429	chr4	106562942	88
Gli1_779	chr5	97380114	88
Gli1_811	chr7	24359407	88
Gli1_740	chr7	35178870	88
Gli1_554	chr7	95810300	88
Gli1_767	chr7	132385099	88
Gli1_874	chr9	37485392	88
Gli1_800	chr9	60519749	88
Gli1_477	chr9	114799011	88
Gli1_693	chr10	102762786	87
Gli1_629	chr11	63936790	87
Gli1_642	chr11	70553835	87
Gli1_862	chr11	113056248	87
Gli1_547	chr12	83632098	87
Gli1_603	chr18	53309634	87
Gli1_632	chr19	53423553	87
Gli1_960	chr5	33438392	87
Gli1_743	chr5	101297661	87
Gli1_744	chr7	44770220	87
Gli1_860	chr1	33764051	86
Gli1_503	chr11	115071172	86
Gli1_956	chr13	115788004	86
Gli1_831	chr15	74076119	86
Gli1_277	chr17	27041258	86
Gli1_301	chr17	29398094	86
Gli1_470	chr17	80710381	86
Gli1_712	chr18	39009077	86
Gli1_792	chr2	66029973	86
Gli1_692	chr3	95659718	86
Gli1_571	chr6	147575292	86
Gli1_790	chr7	49388334	86
Gli1_653	chr7	141111032	86
Gli1_864	chr1	193419359	85
Gli1_548	chr11	82570052	85
Gli1_775	chr11	100103201	85
Gli1_591	chr11	114740810	85
Gli1_390	chr11	120262597	85
Gli1_593	chr13	63171861	85
Gli1_476	chr14	69912975	85
Gli1_655	chr17	5623416	85
Gli1_679	chr17	25941766	85
Gli1_776	chr19	55556739	85
Gli1_723	chr3	34234631	85
Gli1_840	chr6	51060600	85
Gli1_734	chr6	100402943	85
Gli1_569	chr7	29411533	85
Gli1_804	chr7	135139559	85
Gli1_768	chr8	120409787	85
Gli1_369	chr9	102531510	85
Gli1_815	chr11	119991475	84
Gli1_749	chr12	39741262	84
Gli1_880	chr15	75756414	84
Gli1_952	chr15	78894309	84
Gli1_585	chr15	97376515	84
Gli1_807	chr2	156345251	84
Gli1_505	chr2	180589856	84
Gli1_616	chr3	134244043	84
Gli1_785	chr4	134684056	84
Gli1_1125	chr6	113852562	84
Gli1_990	chr7	81481028	84
Gli1_922	chr8	8038128	84
Gli1_1007	chr8	119258792	84
Gli1_732	chr9	85685421	84
Gli1_380	chr9	97672352	84
Gli1_611	chr1	134405896	83
Gli1_875	chr11	85734309	83
Gli1_587	chr13	28696275	83
Gli1_497	chr13	99516817	83
Gli1_888	chr14	119914672	83
Gli1_717	chr19	3840609	83
Gli1_595	chr2	8509962	83
Gli1_670	chr2	153497414	83
Gli1_895	chr2	181332733	83
Gli1_753	chr4	97708080	83
Gli1_913	chr4	136924748	83
Gli1_799	chr8	106338163	83
Gli1_852	chr8	119854207	83
Gli1_639	chrX	97376603	83
Gli1_1018	chr1	179446689	82
Gli1_967	chr11	45925651	82
Gli1_854	chr11	71871957	82
Gli1_863	chr13	63988516	82
Gli1_765	chr14	22783456	82
Gli1_964	chr14	34252619	82
Gli1_955	chr16	22337185	82
Gli1_565	chr19	46761060	82
Gli1_557	chr2	24084463	82
Gli1_1006	chr2	171805639	82
Gli1_963	chr3	80608706	82
Gli1_572	chr4	107067509	82
Gli1_969	chr4	133122430	82
Gli1_453	chr4	155382297	82
Gli1_906	chr6	119489961	82
Gli1_718	chr7	75436513	82
Gli1_747	chr8	107595073	82
Gli1_688	chr9	63195678	82
Gli1_848	chr1	176474784	81
Gli1_936	chr10	60445351	81
Gli1_934	chr15	25137344	81
Gli1_620	chr2	109677623	81
Gli1_1069	chr2	136714313	81
Gli1_780	chr2	172888303	81
Gli1_1034	chr4	76370207	81
Gli1_917	chr4	83976280	81
Gli1_976	chr4	127620070	81
Gli1_987	chr5	23781323	81
Gli1_859	chr5	134445989	81
Gli1_700	chr5	148690422	81
Gli1_786	chr6	82112717	81
Gli1_448	chr7	27285873	81
Gli1_766	chr7	121873095	81
Gli1_710	chr8	120177427	81
Gli1_330	chr11	88139502	80
Gli1_971	chr11	105539003	80
Gli1_544	chr11	113710189	80
Gli1_796	chr12	12939146	80
Gli1_733	chr13	98573730	80
Gli1_638	chr15	75968973	80
Gli1_676	chr16	74307420	80
Gli1_761	chr17	25474514	80
Gli1_648	chr18	24326949	80
Gli1_819	chr19	28908435	80
Gli1_511	chr2	85037437	80
Gli1_899	chr3	141504492	80
Gli1_504	chr4	134020797	80
Gli1_1170	chr9	20857309	80
Gli1_637	chr10	94621571	79
Gli1_954	chr11	59930222	79
Gli1_916	chr15	6628867	79
Gli1_1026	chr16	8839195	79
Gli1_499	chr19	8736172	79
Gli1_805	chr19	44473025	79
Gli1_843	chr19	47328333	79
Gli1_951	chr2	4371535	79
Gli1_802	chr2	5314671	79
Gli1_771	chr2	33178736	79
Gli1_808	chr2	61177146	79
Gli1_993	chr2	93032246	79
Gli1_1107	chr2	147886388	79
Gli1_512	chr3	34444416	79
Gli1_1094	chr4	83049386	79
Gli1_724	chr5	129169747	79
Gli1_1017	chr5	132500856	79
Gli1_562	chr8	10922033	79
Gli1_1082	chrX	48124862	79
Gli1_671	chr1	118913856	78
Gli1_983	chr11	69543828	78
Gli1_928	chr11	82406524	78
Gli1_622	chr11	84967342	78
Gli1_365	chr12	3780530	78
Gli1_915	chr14	75393549	78
Gli1_741	chr15	102399630	78
Gli1_877	chr18	68352329	78
Gli1_471	chr19	25231261	78
Gli1_798	chr19	46598827	78
Gli1_1118	chr3	143866723	78
Gli1_940	chr5	119472552	78
Gli1_661	chr8	84656237	78
Gli1_774	chr9	15357525	78
Gli1_966	chr9	49110587	78
Gli1_925	chr9	69669809	78
Gli1_1134	chr9	72766986	78
Gli1_419	chr10	85044777	77
Gli1_873	chr11	69368121	77
Gli1_1190	chr13	24945790	77
Gli1_1207	chr14	63502024	77
Gli1_994	chr2	119288670	77
Gli1_992	chr4	140525100	77
Gli1_600	chr9	97919877	77
Gli1_1158	chr9	110249073	77
Gli1_686	chr11	79646640	76
Gli1_1028	chr12	84161809	76
Gli1_715	chr13	92612105	76
Gli1_474	chr16	5256333	76
Gli1_195	chr17	3082401	76
Gli1_866	chr18	80629138	76
Gli1_1139	chr2	28607521	76
Gli1_1025	chr2	39806919	76
Gli1_783	chr4	6453388	76
Gli1_968	chr4	139016386	76
Gli1_457	chr5	101521688	76
Gli1_885	chr5	111196115	76
Gli1_1260	chr6	101883137	76
Gli1_586	chr8	10173091	76
Gli1_745	chr8	80054475	76
Gli1_1087	chr1	80240168	75
Gli1_881	chr1	131745579	75
Gli1_549	chr10	80249244	75
Gli1_988	chr11	101226032	75
Gli1_580	chr12	54354512	75
Gli1_793	chr14	64593798	75
Gli1_1110	chr14	76320222	75
Gli1_1058	chr15	72689988	75
Gli1_893	chr18	33950867	75
Gli1_1021	chr19	59267536	75
Gli1_989	chr2	167587213	75
Gli1_806	chr4	131919064	75
Gli1_1202	chr5	74999171	75
Gli1_1108	chr5	147634086	75
Gli1_1040	chr6	126003083	75
Gli1_772	chr7	3412286	75
Gli1_1161	chr7	120901967	75
Gli1_662	chr8	48589258	75
Gli1_872	chr8	120407966	75
Gli1_1145	chr9	31796526	75
Gli1_1097	chr1	21216497	74
Gli1_858	chr10	77179222	74
Gli1_878	chr12	4179070	74
Gli1_1080	chr12	108179885	74
Gli1_879	chr13	42527292	74
Gli1_1180	chr15	7269947	74
Gli1_675	chr19	23133390	74
Gli1_631	chr4	83417869	74
Gli1_891	chr4	138453939	74
Gli1_748	chr6	108710067	74
Gli1_1091	chr8	46551870	74
Gli1_1138	chr8	49069657	74
Gli1_434	chr8	126498302	74
Gli1_1160	chr9	36858900	74
Gli1_460	chr9	37053266	74
Gli1_1012	chr9	118607751	74
Gli1_1031	chr10	20153748	73
Gli1_633	chr10	31445592	73
Gli1_481	chr10	40523496	73
Gli1_817	chr11	88690173	73
Gli1_980	chr12	105010311	73
Gli1_1060	chr12	111691730	73
Gli1_738	chr13	56612243	73
Gli1_959	chr17	29490224	73
Gli1_1127	chr2	33582848	73
Gli1_1064	chr2	119674803	73
Gli1_720	chr2	168001802	73
Gli1_721	chr3	96432305	73
Gli1_1187	chr5	39236948	73
Gli1_946	chr8	10746940	73
Gli1_1068	chr8	14340292	73
Gli1_1063	chr8	121950193	73
Gli1_897	chr9	52527559	73
Gli1_1043	chr1	156843413	72
Gli1_387	chr16	85801332	72
Gli1_991	chr18	35269116	72
Gli1_1042	chr2	60766684	72
Gli1_1182	chr2	67644641	72
Gli1_1281	chr3	134172600	72
Gli1_782	chr4	119685289	72
Gli1_1011	chr8	24823967	72
Gli1_1201	chr9	21830144	72
Gli1_1378	chr9	37093372	72
Gli1_1020	chr1	59376193	71
Gli1_1315	chr1	89764136	71
Gli1_1464	chr1	106372622	71
Gli1_789	chr1	155083910	71
Gli1_1115	chr11	66933019	71
Gli1_1287	chr11	84916323	71
Gli1_982	chr11	102631349	71
Gli1_1003	chr11	108586948	71
Gli1_828	chr11	119187666	71
Gli1_1104	chr15	74387439	71
Gli1_1131	chr17	16218731	71
Gli1_824	chr17	43535169	71
Gli1_1121	chr17	50196455	71
Gli1_683	chr18	36274740	71
Gli1_1275	chr2	29604230	71
Gli1_1154	chr4	116830168	71
Gli1_882	chr5	13982595	71
Gli1_1144	chr6	82737359	71
Gli1_135	chr8	84662703	71
Gli1_999	chr9	63713040	71
Gli1_1052	chr1	118648286	70
Gli1_1345	chr1	191098117	70
Gli1_1237	chr12	15563006	70
Gli1_887	chr12	27616996	70
Gli1_1055	chr12	89181587	70
Gli1_1086	chr13	54759717	70
Gli1_452	chr13	64036596	70
Gli1_610	chr13	89741534	70
Gli1_972	chr15	88709221	70
Gli1_1502	chr3	38547207	70
Gli1_953	chr3	108017540	70
Gli1_1230	chr4	95125562	70
Gli1_1056	chr5	146878287	70
Gli1_1191	chr7	28592777	70
Gli1_861	chr8	4238728	70
Gli1_853	chr8	9935487	70
Gli1_1193	chr9	96128094	70
Gli1_1198	chr9	106351437	70

## Sheet: Sox2-d
Sox2 peaks (dorsal)
peak_name	chromosome	summit	reads
S2_1_587	chr1	4093007	56
S2_1_10001	chr1	5233015	78
S2_1_2168	chr1	7327446	43
S2_1_2593	chr1	10992184	41
S2_1_1661	chr1	12385245	48
S2_1_1097	chr1	12577023	46
S2_1_10002	chr1	12826485	63
S2_1_1255	chr1	13134266	51
S2_1_1150	chr1	13981947	37
S2_1_1856	chr1	14145533	40
S2_1_612	chr1	16901188	39
S2_1_2083	chr1	18169107	37
S2_1_644	chr1	19012866	53
S2_1_10003	chr1	19149160	67
S2_1_3217	chr1	19243128	38
S2_1_10004	chr1	19254005	204
S2_1_10005	chr1	20584595	65
S2_1_2651	chr1	20630018	38
S2_1_10006	chr1	24185595	64
S2_1_1561	chr1	27393855	38
S2_1_2500	chr1	28181629	38
S2_1_10007	chr1	29603055	57
S2_1_1715	chr1	30074135	41
S2_1_1284	chr1	34316421	48
S2_1_1406	chr1	35108834	38
S2_1_10008	chr1	35115725	142
S2_1_1525	chr1	38395371	41
S2_1_1600	chr1	39556123	40
S2_1_10009	chr1	41390495	62
S2_1_315	chr1	42107608	53
S2_1_896	chr1	42369697	50
S2_1_2073	chr1	44784329	39
S2_1_1076	chr1	45892354	52
S2_1_500	chr1	45901965	50
S2_1_1092	chr1	47164026	40
S2_1_10010	chr1	51230380	59
S2_1_2853	chr1	51424402	37
S2_1_1317	chr1	51697795	42
S2_1_2227	chr1	52029559	40
S2_1_1961	chr1	55706009	40
S2_1_319	chr1	57733448	56
S2_1_1417	chr1	58829428	48
S2_1_1127	chr1	59414821	45
S2_1_598	chr1	59941947	55
S2_1_245	chr1	61685411	63
S2_1_2997	chr1	62229458	37
S2_1_2363	chr1	62783772	37
S2_1_10011	chr1	64146265	61
S2_1_1147	chr1	65156173	43
S2_1_10012	chr1	66124930	67
S2_1_10013	chr1	66914155	60
S2_1_2184	chr1	67985474	41
S2_1_3308	chr1	68676697	37
S2_1_1989	chr1	69487970	45
S2_1_1179	chr1	72226499	40
S2_1_961	chr1	74201488	42
S2_1_1281	chr1	74641522	39
S2_1_631	chr1	74825095	48
S2_1_376	chr1	74870307	57
S2_1_10014	chr1	75821085	112
S2_1_1213	chr1	76117255	43
S2_1_10015	chr1	76568790	177
S2_1_1003	chr1	77495209	44
S2_1_1526	chr1	77629987	44
S2_1_1648	chr1	78168069	37
S2_1_10016	chr1	78171825	57
S2_1_10017	chr1	78190825	57
S2_1_979	chr1	79919001	49
S2_1_10018	chr1	80624805	53
S2_1_987	chr1	82129375	43
S2_1_1269	chr1	82196216	42
S2_1_1533	chr1	82771413	41
S2_1_1330	chr1	83539527	44
S2_1_1839	chr1	83880434	39
S2_1_1334	chr1	83930151	42
S2_1_160	chr1	85085092	54
S2_1_339	chr1	85088346	55
S2_1_36	chr1	85592104	51
S2_1_178	chr1	85625411	48
S2_1_2429	chr1	85883684	41
S2_1_2177	chr1	86198099	45
S2_1_10019	chr1	86993035	66
S2_1_10020	chr1	87702005	62
S2_1_10021	chr1	88802335	98
S2_1_1339	chr1	89934937	38
S2_1_1628	chr1	90074647	43
S2_1_10022	chr1	90756480	98
S2_1_2821	chr1	91365688	43
S2_1_2179	chr1	91545980	43
S2_1_1690	chr1	94050524	39
S2_1_972	chr1	96565743	43
S2_1_867	chr1	98578959	47
S2_1_1878	chr1	100070926	42
S2_1_10023	chr1	101095525	59
S2_1_1154	chr1	101199914	39
S2_1_10024	chr1	101684095	66
S2_1_1244	chr1	103260891	48
S2_1_10025	chr1	104848495	56
S2_1_1235	chr1	105233406	43
S2_1_1062	chr1	105312296	43
S2_1_1219	chr1	105842960	44
S2_1_2679	chr1	106514513	38
S2_1_994	chr1	108033568	48
S2_1_2571	chr1	110119002	37
S2_1_450	chr1	110447750	55
S2_1_2040	chr1	111123631	37
S2_1_10026	chr1	111713910	60
S2_1_484	chr1	114022163	53
S2_1_2789	chr1	114815183	39
S2_1_10027	chr1	115777970	56
S2_1_1652	chr1	116366991	49
S2_1_10028	chr1	119466145	93
S2_1_647	chr1	119780559	50
S2_1_858	chr1	121732476	48
S2_1_2233	chr1	122478937	37
S2_1_2771	chr1	123663720	41
S2_1_676	chr1	125673367	49
S2_1_862	chr1	126763447	43
S2_1_10029	chr1	126862005	86
S2_1_2521	chr1	126917617	40
S2_1_3067	chr1	127045781	41
S2_1_1941	chr1	127419738	38
S2_1_2042	chr1	129056849	38
S2_1_1738	chr1	130124795	47
S2_1_2630	chr1	132846862	38
S2_1_10030	chr1	133397865	127
S2_1_10031	chr1	133492645	141
S2_1_10032	chr1	133493565	57
S2_1_897	chr1	134069064	53
S2_1_483	chr1	135499210	50
S2_1_3499	chr1	137174185	37
S2_1_1598	chr1	138704863	45
S2_1_1303	chr1	143910764	43
S2_1_10033	chr1	144112295	73
S2_1_10034	chr1	148559835	59
S2_1_10035	chr1	148589835	64
S2_1_10036	chr1	149870525	59
S2_1_1655	chr1	150570728	40
S2_1_1736	chr1	151356328	41
S2_1_10037	chr1	151668435	59
S2_1_795	chr1	152620226	47
S2_1_1653	chr1	152803453	42
S2_1_466	chr1	153040284	52
S2_1_1543	chr1	155379269	44
S2_1_10038	chr1	155657905	68
S2_1_2403	chr1	156176630	37
S2_1_1270	chr1	156201470	46
S2_1_1866	chr1	156316514	38
S2_1_2739	chr1	156789991	38
S2_1_2490	chr1	157284428	39
S2_1_2722	chr1	159269698	37
S2_1_10039	chr1	159352465	61
S2_1_1915	chr1	160400552	42
S2_1_10040	chr1	162209775	61
S2_1_1959	chr1	162334689	39
S2_1_1223	chr1	162651646	45
S2_1_1108	chr1	162832358	43
S2_1_1724	chr1	163636356	38
S2_1_2010	chr1	164020029	38
S2_1_1072	chr1	164279817	44
S2_1_2173	chr1	165966744	38
S2_1_1125	chr1	167039708	45
S2_1_10041	chr1	167325435	113
S2_1_1789	chr1	167990283	40
S2_1_10042	chr1	169433275	73
S2_1_3289	chr1	170106550	39
S2_1_3180	chr1	171937236	37
S2_1_10043	chr1	174979790	68
S2_1_1570	chr1	175811910	41
S2_1_2861	chr1	176014056	38
S2_1_337	chr1	176880306	58
S2_1_1438	chr1	177452114	40
S2_1_1581	chr1	177562554	44
S2_1_1331	chr1	178254761	43
S2_1_1637	chr1	178322708	40
S2_1_10044	chr1	179874895	77
S2_1_2104	chr1	180922013	37
S2_1_545	chr1	182045489	51
S2_1_10045	chr1	182575885	106
S2_1_10046	chr1	183299520	140
S2_1_654	chr1	184756017	52
S2_1_761	chr1	185089063	49
S2_1_1649	chr1	185728603	42
S2_1_1145	chr1	186459471	41
S2_1_2847	chr1	186749704	39
S2_1_1469	chr1	187450309	47
S2_1_1701	chr1	189846600	49
S2_1_10047	chr1	192847465	70
S2_1_10048	chr1	194034305	68
S2_1_753	chr1	194239961	52
S2_1_1037	chr1	194627871	46
S2_1_2393	chr1	194663185	41
S2_1_1016	chr1	194856234	51
S2_1_497	chr10	4249294	54
S2_1_10049	chr10	5120330	56
S2_1_10050	chr10	5217305	69
S2_1_774	chr10	6300009	45
S2_1_1861	chr10	7144503	37
S2_1_1610	chr10	8502585	37
S2_1_1916	chr10	8708521	41
S2_1_1582	chr10	10118527	39
S2_1_678	chr10	12010317	52
S2_1_3325	chr10	12554333	38
S2_1_2041	chr10	12917812	37
S2_1_1343	chr10	13108201	41
S2_1_1220	chr10	13789333	45
S2_1_10051	chr10	14703425	60
S2_1_887	chr10	14703924	40
S2_1_1813	chr10	15527549	38
S2_1_912	chr10	16063187	50
S2_1_10052	chr10	16598495	57
S2_1_829	chr10	17203155	49
S2_1_10053	chr10	18482745	68
S2_1_1166	chr10	18584374	43
S2_1_1695	chr10	18889618	40
S2_1_3144	chr10	21207003	39
S2_1_1116	chr10	22288380	44
S2_1_1678	chr10	23126563	37
S2_1_10054	chr10	23454785	63
S2_1_2091	chr10	24378902	39
S2_1_2449	chr10	25129678	44
S2_1_2188	chr10	25512364	39
S2_1_2381	chr10	26758448	38
S2_1_1316	chr10	26804313	44
S2_1_1468	chr10	27109704	47
S2_1_893	chr10	27531601	52
S2_1_1010	chr10	28157289	42
S2_1_1197	chr10	28547968	44
S2_1_880	chr10	29285731	50
S2_1_1360	chr10	30098641	48
S2_1_10055	chr10	30406090	70
S2_1_1349	chr10	30899004	47
S2_1_2628	chr10	32062054	39
S2_1_1779	chr10	32489039	38
S2_1_1735	chr10	33872922	40
S2_1_966	chr10	34122317	46
S2_1_1419	chr10	34720916	44
S2_1_10056	chr10	37610595	64
S2_1_10057	chr10	38553685	93
S2_1_2781	chr10	39005238	39
S2_1_754	chr10	39659868	43
S2_1_1191	chr10	40514833	43
S2_1_1476	chr10	40724655	43
S2_1_10058	chr10	43580945	66
S2_1_2562	chr10	44520403	40
S2_1_10059	chr10	44716790	93
S2_1_726	chr10	45823448	52
S2_1_10060	chr10	46152310	56
S2_1_10061	chr10	51257915	67
S2_1_1292	chr10	51630985	44
S2_1_1285	chr10	52974097	42
S2_1_10062	chr10	53220410	103
S2_1_3117	chr10	53267640	37
S2_1_4024	chr10	54254461	37
S2_1_10063	chr10	54769485	57
S2_1_333	chr10	56374393	58
S2_1_10064	chr10	56922565	74
S2_1_767	chr10	58218102	47
S2_1_1981	chr10	60237331	40
S2_1_1623	chr10	60455247	38
S2_1_1954	chr10	61250154	39
S2_1_1867	chr10	61684038	44
S2_1_2367	chr10	61782895	40
S2_1_1241	chr10	62189701	46
S2_1_574	chr10	67339683	54
S2_1_1263	chr10	69075828	41
S2_1_627	chr10	70637970	48
S2_1_10065	chr10	73463170	53
S2_1_4082	chr10	75172323	38
S2_1_2810	chr10	75351053	37
S2_1_10066	chr10	76186105	58
S2_1_10067	chr10	77736155	68
S2_1_1619	chr10	78331184	46
S2_1_917	chr10	78358255	44
S2_1_2238	chr10	78474442	43
S2_1_932	chr10	79959625	40
S2_1_1251	chr10	80385930	40
S2_1_1753	chr10	81365852	43
S2_1_965	chr10	83035665	48
S2_1_1487	chr10	83780510	47
S2_1_1573	chr10	84389747	46
S2_1_724	chr10	84686104	46
S2_1_1758	chr10	84711061	39
S2_1_1668	chr10	84911064	45
S2_1_1544	chr10	85298312	45
S2_1_10068	chr10	85420595	54
S2_1_10069	chr10	85451875	61
S2_1_2811	chr10	86167432	37
S2_1_1594	chr10	87447942	42
S2_1_3192	chr10	87528580	37
S2_1_738	chr10	87955381	49
S2_1_10070	chr10	89481805	56
S2_1_232	chr10	92163000	45
S2_1_580	chr10	92247013	52
S2_1_2234	chr10	94230451	38
S2_1_431	chr10	95587048	43
S2_1_1994	chr10	95605922	40
S2_1_1106	chr10	95976947	48
S2_1_10071	chr10	96190395	56
S2_1_1436	chr10	96252578	46
S2_1_2036	chr10	96331008	41
S2_1_1155	chr10	97676293	44
S2_1_1693	chr10	97900514	43
S2_1_10072	chr10	98459455	59
S2_1_2458	chr10	98600241	38
S2_1_1802	chr10	99182763	44
S2_1_607	chr10	99265585	47
S2_1_1622	chr10	99824027	47
S2_1_1755	chr10	101367473	39
S2_1_2735	chr10	103413050	38
S2_1_3241	chr10	103998703	38
S2_1_10073	chr10	104443795	64
S2_1_3403	chr10	105240587	37
S2_1_10074	chr10	106609780	85
S2_1_1242	chr10	106874374	44
S2_1_1458	chr10	107426488	44
S2_1_620	chr10	108701509	49
S2_1_10075	chr10	109684920	71
S2_1_2786	chr10	111422257	41
S2_1_792	chr10	111601539	53
S2_1_1377	chr10	111842162	39
S2_1_1522	chr10	113196448	45
S2_1_1032	chr10	114322218	48
S2_1_3645	chr10	116389040	37
S2_1_962	chr10	117168868	46
S2_1_2189	chr10	117544447	46
S2_1_1086	chr10	117742852	49
S2_1_10076	chr10	119522475	54
S2_1_2353	chr10	125181028	40
S2_1_2531	chr10	127017603	37
S2_1_751	chr10	128127846	53
S2_1_1286	chr10	128792085	47
S2_1_2675	chr11	3398699	41
S2_1_3935	chr11	4624610	39
S2_1_3792	chr11	4626954	37
S2_1_1562	chr11	5341240	41
S2_1_1990	chr11	6123898	43
S2_1_10077	chr11	8512855	55
S2_1_1632	chr11	8569464	47
S2_1_2483	chr11	9266221	39
S2_1_765	chr11	9389760	56
S2_1_10078	chr11	9464405	69
S2_1_519	chr11	11088383	51
S2_1_10079	chr11	11498110	174
S2_1_2974	chr11	11881833	38
S2_1_600	chr11	11941523	43
S2_1_1890	chr11	11993070	42
S2_1_1634	chr11	12208598	41
S2_1_1318	chr11	13469261	37
S2_1_10080	chr11	14182185	147
S2_1_3362	chr11	16981279	38
S2_1_3429	chr11	18446543	38
S2_1_1052	chr11	18882482	50
S2_1_1554	chr11	19351864	41
S2_1_1462	chr11	19828865	46
S2_1_2378	chr11	20461240	40
S2_1_10081	chr11	21092000	65
S2_1_854	chr11	21222603	55
S2_1_685	chr11	23490841	48
S2_1_1091	chr11	24994969	52
S2_1_1329	chr11	25116303	49
S2_1_813	chr11	25383187	45
S2_1_1957	chr11	26621349	40
S2_1_933	chr11	27583233	46
S2_1_2246	chr11	27930026	39
S2_1_1680	chr11	28467199	39
S2_1_2077	chr11	31446272	38
S2_1_2385	chr11	32018144	39
S2_1_10082	chr11	32139810	53
S2_1_1364	chr11	32383254	42
S2_1_1211	chr11	32487360	39
S2_1_1969	chr11	32797832	43
S2_1_1230	chr11	34510513	47
S2_1_10083	chr11	34739125	111
S2_1_2121	chr11	34741400	39
S2_1_1940	chr11	35186297	37
S2_1_10084	chr11	35509305	95
S2_1_10085	chr11	36210185	234
S2_1_1394	chr11	36349745	43
S2_1_10086	chr11	36779525	63
S2_1_10087	chr11	38067905	64
S2_1_1569	chr11	38386498	44
S2_1_10088	chr11	38396470	59
S2_1_2018	chr11	38398032	37
S2_1_2534	chr11	38507064	39
S2_1_1597	chr11	38886809	41
S2_1_10089	chr11	40080425	55
S2_1_1259	chr11	40469010	47
S2_1_2095	chr11	40737610	38
S2_1_2987	chr11	40755576	38
S2_1_1906	chr11	41239471	38
S2_1_810	chr11	41717203	51
S2_1_978	chr11	42473411	48
S2_1_2305	chr11	42528257	39
S2_1_2784	chr11	42613965	37
S2_1_954	chr11	44361922	49
S2_1_2346	chr11	44809186	42
S2_1_2369	chr11	45452127	43
S2_1_2400	chr11	45949254	44
S2_1_801	chr11	46003225	46
S2_1_10090	chr11	46966470	69
S2_1_10091	chr11	47640765	78
S2_1_10092	chr11	49729685	61
S2_1_10093	chr11	52010685	66
S2_1_10094	chr11	52092885	59
S2_1_10095	chr11	52300845	68
S2_1_1079	chr11	52456867	44
S2_1_820	chr11	54642270	46
S2_1_663	chr11	54812929	50
S2_1_270	chr11	54845649	48
S2_1_2601	chr11	55682746	37
S2_1_2961	chr11	55881954	41
S2_1_573	chr11	56367420	53
S2_1_1395	chr11	57213420	46
S2_1_1669	chr11	57296680	38
S2_1_1198	chr11	59091403	43
S2_1_2114	chr11	59235008	37
S2_1_641	chr11	61252720	45
S2_1_2600	chr11	62097738	37
S2_1_10096	chr11	62115965	63
S2_1_10097	chr11	62130445	73
S2_1_1039	chr11	62133773	44
S2_1_1361	chr11	62522597	44
S2_1_10098	chr11	62538210	60
S2_1_516	chr11	62613963	60
S2_1_1756	chr11	63043868	43
S2_1_478	chr11	63412548	43
S2_1_1577	chr11	63455347	42
S2_1_2620	chr11	63492883	39
S2_1_3028	chr11	63534650	37
S2_1_10099	chr11	63593170	106
S2_1_946	chr11	63898551	53
S2_1_4106	chr11	64290927	38
S2_1_1851	chr11	64582170	39
S2_1_1033	chr11	64735802	47
S2_1_10100	chr11	65990710	59
S2_1_10101	chr11	66105750	113
S2_1_991	chr11	67379898	49
S2_1_10102	chr11	67408335	62
S2_1_548	chr11	68151103	45
S2_1_1595	chr11	68274262	39
S2_1_10103	chr11	69527570	66
S2_1_993	chr11	69561691	44
S2_1_892	chr11	69844133	47
S2_1_1844	chr11	69961459	41
S2_1_839	chr11	70131805	50
S2_1_2729	chr11	70521658	39
S2_1_2336	chr11	71498128	38
S2_1_2355	chr11	71627006	37
S2_1_2663	chr11	72088776	39
S2_1_10104	chr11	72955950	60
S2_1_2061	chr11	74539591	40
S2_1_10105	chr11	75419405	82
S2_1_920	chr11	75964028	40
S2_1_3552	chr11	77200045	38
S2_1_10106	chr11	77306035	63
S2_1_1308	chr11	77616010	46
S2_1_1260	chr11	77892299	42
S2_1_1157	chr11	77916994	45
S2_1_1494	chr11	78493673	44
S2_1_1261	chr11	78873709	39
S2_1_1126	chr11	79095908	46
S2_1_1540	chr11	79150797	41
S2_1_1231	chr11	79252187	43
S2_1_10107	chr11	80921725	57
S2_1_10108	chr11	83865480	61
S2_1_1185	chr11	84121791	43
S2_1_1233	chr11	85575009	42
S2_1_3644	chr11	85654817	38
S2_1_10109	chr11	85678795	59
S2_1_1993	chr11	86051620	43
S2_1_2228	chr11	86675330	42
S2_1_10110	chr11	87423195	103
S2_1_542	chr11	88139454	54
S2_1_2740	chr11	88236113	37
S2_1_734	chr11	88406529	41
S2_1_3094	chr11	88472149	40
S2_1_360	chr11	88583321	60
S2_1_1538	chr11	88585359	40
S2_1_10111	chr11	89022965	65
S2_1_2552	chr11	91114555	40
S2_1_3564	chr11	91220138	38
S2_1_1592	chr11	91394180	38
S2_1_2690	chr11	91678564	37
S2_1_583	chr11	92135303	39
S2_1_1141	chr11	93378819	47
S2_1_10112	chr11	93414655	71
S2_1_10113	chr11	94045165	54
S2_1_2423	chr11	94959838	41
S2_1_10114	chr11	95809955	70
S2_1_1143	chr11	96189671	38
S2_1_770	chr11	96324539	40
S2_1_1385	chr11	96378326	44
S2_1_10115	chr11	96562765	56
S2_1_10116	chr11	97466835	60
S2_1_3318	chr11	97484643	37
S2_1_10117	chr11	97569360	70
S2_1_2088	chr11	98487056	37
S2_1_1024	chr11	98849882	52
S2_1_10118	chr11	99574935	67
S2_1_1944	chr11	99606829	37
S2_1_1719	chr11	100872763	39
S2_1_672	chr11	101115655	49
S2_1_3112	chr11	101430598	37
S2_1_4269	chr11	101568699	37
S2_1_1168	chr11	102644659	52
S2_1_1714	chr11	103779061	39
S2_1_905	chr11	104063177	49
S2_1_1945	chr11	105518325	37
S2_1_790	chr11	107473492	53
S2_1_1176	chr11	107611000	40
S2_1_1929	chr11	108162355	43
S2_1_2529	chr11	108512276	38
S2_1_729	chr11	108995423	53
S2_1_855	chr11	109011904	48
S2_1_2138	chr11	109061421	38
S2_1_1400	chr11	109206897	41
S2_1_373	chr11	111512648	54
S2_1_1495	chr11	112137563	41
S2_1_890	chr11	113439838	53
S2_1_821	chr11	113450866	47
S2_1_2635	chr11	113581680	38
S2_1_1014	chr11	114041217	40
S2_1_1118	chr11	114205475	41
S2_1_10119	chr11	115057095	53
S2_1_2105	chr11	115483202	42
S2_1_725	chr11	116044945	57
S2_1_346	chr11	116750912	48
S2_1_60	chr11	116755095	56
S2_1_307	chr11	116758650	46
S2_1_10120	chr11	116765545	78
S2_1_1876	chr11	117975617	42
S2_1_2086	chr11	118664954	39
S2_1_1872	chr11	120532734	40
S2_1_6490	chr12	3110037	37
S2_1_2778	chr12	3440305	42
S2_1_885	chr12	4027919	45
S2_1_889	chr12	4599125	50
S2_1_1557	chr12	5146149	46
S2_1_10121	chr12	7776495	94
S2_1_819	chr12	8286805	43
S2_1_10122	chr12	9308365	58
S2_1_293	chr12	11283136	49
S2_1_771	chr12	12680866	41
S2_1_716	chr12	12694345	52
S2_1_1276	chr12	13895777	49
S2_1_10123	chr12	17151445	55
S2_1_2996	chr12	17626260	40
S2_1_901	chr12	17652939	52
S2_1_2149	chr12	21307827	37
S2_1_2163	chr12	26299926	39
S2_1_2252	chr12	26786160	39
S2_1_789	chr12	27151411	52
S2_1_443	chr12	27352350	53
S2_1_10124	chr12	28460995	58
S2_1_10125	chr12	31473025	66
S2_1_911	chr12	32179652	52
S2_1_2079	chr12	36380478	39
S2_1_2528	chr12	36755929	37
S2_1_1910	chr12	37418448	38
S2_1_2499	chr12	37487852	42
S2_1_2216	chr12	38142995	42
S2_1_498	chr12	38500358	49
S2_1_759	chr12	38596849	43
S2_1_3306	chr12	42031089	38
S2_1_2145	chr12	42947456	37
S2_1_1482	chr12	49689136	43
S2_1_142	chr12	50120940	59
S2_1_10126	chr12	50826465	144
S2_1_1773	chr12	53019568	38
S2_1_2290	chr12	53473428	40
S2_1_1618	chr12	54528672	42
S2_1_1489	chr12	54647369	40
S2_1_2128	chr12	55430329	39
S2_1_1564	chr12	56232969	44
S2_1_10127	chr12	56258560	54
S2_1_2159	chr12	56458950	38
S2_1_10128	chr12	56887535	65
S2_1_1023	chr12	56965970	51
S2_1_2558	chr12	58064692	37
S2_1_1877	chr12	59616016	46
S2_1_3636	chr12	60556315	39
S2_1_10129	chr12	62641395	116
S2_1_2260	chr12	64813147	40
S2_1_2485	chr12	66288761	42
S2_1_791	chr12	69074294	50
S2_1_1784	chr12	69972987	40
S2_1_445	chr12	70716279	57
S2_1_473	chr12	73021450	54
S2_1_2208	chr12	74208846	41
S2_1_2136	chr12	74299438	42
S2_1_1120	chr12	74373565	37
S2_1_10130	chr12	74804295	72
S2_1_1601	chr12	76197097	41
S2_1_2390	chr12	77706800	37
S2_1_1158	chr12	79512714	43
S2_1_2922	chr12	79535493	41
S2_1_10131	chr12	79581625	56
S2_1_555	chr12	79609418	46
S2_1_421	chr12	79813296	44
S2_1_2985	chr12	79873061	39
S2_1_1433	chr12	79911243	37
S2_1_1103	chr12	80145420	41
S2_1_1797	chr12	81220844	43
S2_1_459	chr12	82210841	51
S2_1_10132	chr12	82815455	113
S2_1_1083	chr12	83100951	41
S2_1_1641	chr12	84024372	42
S2_1_1365	chr12	84234678	47
S2_1_828	chr12	86770437	46
S2_1_1527	chr12	86780468	42
S2_1_1530	chr12	90346462	49
S2_1_745	chr12	91263136	50
S2_1_1560	chr12	92235926	41
S2_1_10133	chr12	95008915	66
S2_1_10134	chr12	98339890	68
S2_1_1252	chr12	99361345	40
S2_1_1186	chr12	100697554	44
S2_1_10135	chr12	102159370	56
S2_1_2782	chr12	103111702	37
S2_1_446	chr12	103314197	55
S2_1_1677	chr12	104731978	41
S2_1_10136	chr12	105044695	60
S2_1_3031	chr12	106177976	41
S2_1_1253	chr12	107613660	47
S2_1_2294	chr12	108077207	42
S2_1_834	chr12	108255714	48
S2_1_10137	chr12	108320685	75
S2_1_1398	chr12	108565235	40
S2_1_10138	chr12	109900845	57
S2_1_2428	chr12	110005404	40
S2_1_489	chr12	110149047	44
S2_1_10139	chr12	111103405	61
S2_1_1762	chr12	111500948	44
S2_1_2415	chr12	111728847	37
S2_1_2526	chr12	113009018	38
S2_1_10140	chr12	118044285	77
S2_1_1180	chr12	118645016	50
S2_1_643	chr12	118651084	44
S2_1_10141	chr12	119028355	78
S2_1_3000	chr12	119274202	37
S2_1_2538	chr12	119325007	38
S2_1_2345	chr13	3373097	37
S2_1_10142	chr13	5729075	119
S2_1_10143	chr13	5989495	58
S2_1_10144	chr13	6351315	60
S2_1_2351	chr13	7030849	41
S2_1_2597	chr13	10755128	38
S2_1_697	chr13	12807375	52
S2_1_1997	chr13	12809707	38
S2_1_873	chr13	12877953	39
S2_1_342	chr13	12898276	50
S2_1_10145	chr13	12912660	57
S2_1_404	chr13	12926153	42
S2_1_2032	chr13	15108133	40
S2_1_2052	chr13	15111809	42
S2_1_2951	chr13	17844235	41
S2_1_1574	chr13	23945085	40
S2_1_1480	chr13	26277834	40
S2_1_2155	chr13	26666991	39
S2_1_1367	chr13	26783213	37
S2_1_10146	chr13	27636490	57
S2_1_2001	chr13	27661628	43
S2_1_1113	chr13	28525592	43
S2_1_1300	chr13	28884964	43
S2_1_2977	chr13	29371093	39
S2_1_10147	chr13	31772275	64
S2_1_10148	chr13	32959385	67
S2_1_743	chr13	34600321	54
S2_1_1426	chr13	36447939	42
S2_1_1203	chr13	38077736	43
S2_1_10149	chr13	38170575	57
S2_1_291	chr13	39523985	63
S2_1_10150	chr13	39878050	74
S2_1_2059	chr13	40016282	38
S2_1_2030	chr13	40499442	37
S2_1_4168	chr13	41647903	40
S2_1_10151	chr13	42412815	71
S2_1_1325	chr13	42771918	40
S2_1_1449	chr13	44182761	39
S2_1_10152	chr13	45048905	70
S2_1_1529	chr13	45483185	45
S2_1_10153	chr13	45861300	54
S2_1_1767	chr13	46975466	43
S2_1_512	chr13	47273730	53
S2_1_1306	chr13	47473560	49
S2_1_10154	chr13	48161520	57
S2_1_1777	chr13	48564341	41
S2_1_10155	chr13	51078085	62
S2_1_1643	chr13	51412980	41
S2_1_3744	chr13	51846015	39
S2_1_1225	chr13	52749184	43
S2_1_10156	chr13	53234015	51
S2_1_2968	chr13	55658820	38
S2_1_870	chr13	56042446	43
S2_1_1754	chr13	56258295	38
S2_1_1444	chr13	56736592	46
S2_1_2037	chr13	57471819	39
S2_1_1575	chr13	57994433	46
S2_1_563	chr13	59579931	52
S2_1_1378	chr13	60171114	42
S2_1_871	chr13	60325585	52
S2_1_2241	chr13	66890378	40
S2_1_1917	chr13	69395492	39
S2_1_2875	chr13	71154911	37
S2_1_396	chr13	71158656	55
S2_1_581	chr13	72210298	47
S2_1_3541	chr13	72795139	39
S2_1_287	chr13	73034704	59
S2_1_1535	chr13	75313142	42
S2_1_10157	chr13	78936545	121
S2_1_3009	chr13	79200268	37
S2_1_1967	chr13	80980119	39
S2_1_805	chr13	83741921	52
S2_1_2048	chr13	84010662	46
S2_1_1388	chr13	84571546	44
S2_1_10158	chr13	84626145	62
S2_1_1635	chr13	85109483	41
S2_1_10159	chr13	85337795	97
S2_1_10160	chr13	85855925	87
S2_1_2898	chr13	88146082	41
S2_1_226	chr13	90839518	63
S2_1_2148	chr13	92703602	39
S2_1_683	chr13	96045563	51
S2_1_10161	chr13	96725960	63
S2_1_1373	chr13	96928826	41
S2_1_1173	chr13	97252785	46
S2_1_1256	chr13	97430212	47
S2_1_10162	chr13	98066985	57
S2_1_558	chr13	98120372	54
S2_1_1793	chr13	99514813	38
S2_1_1806	chr13	100529080	40
S2_1_1506	chr13	101462519	43
S2_1_2527	chr13	102038362	40
S2_1_882	chr13	102393353	46
S2_1_2170	chr13	102600272	38
S2_1_10163	chr13	107730785	58
S2_1_1397	chr13	107909590	43
S2_1_1473	chr13	110708172	42
S2_1_10164	chr13	110764765	53
S2_1_1835	chr13	112241665	41
S2_1_3590	chr13	112743391	37
S2_1_864	chr13	118271998	50
S2_1_325	chr14	10423624	58
S2_1_10165	chr14	12422555	63
S2_1_1341	chr14	13114562	50
S2_1_2185	chr14	16733695	42
S2_1_386	chr14	16902028	52
S2_1_1791	chr14	17090128	45
S2_1_10166	chr14	20048725	71
S2_1_1750	chr14	21000917	41
S2_1_2573	chr14	21389321	39
S2_1_10167	chr14	21798295	65
S2_1_2577	chr14	22165047	41
S2_1_809	chr14	22495060	47
S2_1_506	chr14	22680221	51
S2_1_10168	chr14	23500870	78
S2_1_874	chr14	23593082	46
S2_1_570	chr14	24371587	40
S2_1_2113	chr14	24955138	42
S2_1_10169	chr14	26344345	62
S2_1_2276	chr14	27710408	41
S2_1_10170	chr14	27736925	60
S2_1_1551	chr14	28329230	40
S2_1_1140	chr14	28546558	45
S2_1_1295	chr14	28851268	43
S2_1_1342	chr14	28886066	40
S2_1_10171	chr14	31272470	57
S2_1_10172	chr14	31669875	56
S2_1_1563	chr14	31687612	37
S2_1_909	chr14	36914719	46
S2_1_969	chr14	39036109	45
S2_1_10173	chr14	48271695	62
S2_1_10174	chr14	48778795	82
S2_1_1399	chr14	50755865	42
S2_1_844	chr14	50801354	43
S2_1_2936	chr14	51054745	42
S2_1_2314	chr14	56588914	38
S2_1_92	chr14	60943356	62
S2_1_179	chr14	60957985	73
S2_1_10175	chr14	65245635	92
S2_1_940	chr14	77291928	47
S2_1_869	chr14	86164905	49
S2_1_1732	chr14	90166650	42
S2_1_10176	chr14	92361440	51
S2_1_10177	chr14	92688405	58
S2_1_10178	chr14	95381620	94
S2_1_546	chr14	96247270	50
S2_1_10179	chr14	96304390	66
S2_1_650	chr14	96350170	43
S2_1_1975	chr14	97551411	37
S2_1_378	chr14	97638333	45
S2_1_2323	chr14	98176985	38
S2_1_973	chr14	98530663	45
S2_1_975	chr14	98877450	43
S2_1_852	chr14	99330397	51
S2_1_10180	chr14	100973715	97
S2_1_1800	chr14	101293038	48
S2_1_1427	chr14	101885840	44
S2_1_2147	chr14	102518201	39
S2_1_10181	chr14	102781425	78
S2_1_1320	chr14	103899325	41
S2_1_1162	chr14	105473093	46
S2_1_1366	chr14	105499743	49
S2_1_530	chr14	105921011	58
S2_1_1556	chr14	115313430	38
S2_1_10182	chr14	115350905	55
S2_1_10183	chr14	118230345	110
S2_1_10184	chr14	118416380	84
S2_1_2324	chr14	118566408	40
S2_1_10185	chr14	119793745	98
S2_1_707	chr14	121808972	44
S2_1_884	chr14	122373727	44
S2_1_10186	chr14	122616545	70
S2_1_2178	chr14	123441323	38
S2_1_2150	chr15	6170550	38
S2_1_10187	chr15	7591220	103
S2_1_1008	chr15	8527123	42
S2_1_1830	chr15	9804608	37
S2_1_1699	chr15	9928064	39
S2_1_10188	chr15	10433105	92
S2_1_2927	chr15	10642701	37
S2_1_10189	chr15	11690925	59
S2_1_10190	chr15	12708425	91
S2_1_10191	chr15	13393375	73
S2_1_797	chr15	13556456	47
S2_1_1879	chr15	17506184	37
S2_1_1376	chr15	21366615	41
S2_1_986	chr15	21960725	44
S2_1_1948	chr15	24567172	39
S2_1_1837	chr15	25046740	41
S2_1_1949	chr15	25471741	39
S2_1_773	chr15	25779390	50
S2_1_1845	chr15	26529040	41
S2_1_10192	chr15	27581815	74
S2_1_10193	chr15	28051375	75
S2_1_3187	chr15	28167638	40
S2_1_1038	chr15	32974787	37
S2_1_10194	chr15	34169015	53
S2_1_2016	chr15	35867801	37
S2_1_520	chr15	36361667	48
S2_1_1694	chr15	41085351	44
S2_1_1413	chr15	42482357	44
S2_1_1402	chr15	43854755	43
S2_1_1803	chr15	44648148	46
S2_1_778	chr15	46785371	48
S2_1_1187	chr15	46796301	47
S2_1_730	chr15	50725935	50
S2_1_1202	chr15	51101324	46
S2_1_1451	chr15	52911134	52
S2_1_3479	chr15	52952478	38
S2_1_742	chr15	54854903	46
S2_1_2402	chr15	55222270	39
S2_1_782	chr15	56027549	49
S2_1_2714	chr15	56742982	37
S2_1_3385	chr15	59555633	37
S2_1_2767	chr15	60721616	37
S2_1_891	chr15	60949676	48
S2_1_1287	chr15	61979109	46
S2_1_1681	chr15	62063337	43
S2_1_1704	chr15	62401545	42
S2_1_2137	chr15	62512606	44
S2_1_10195	chr15	65618895	79
S2_1_4594	chr15	67090769	38
S2_1_2043	chr15	68881561	41
S2_1_10196	chr15	69314355	62
S2_1_1063	chr15	69591453	49
S2_1_2329	chr15	70171118	39
S2_1_1082	chr15	70227022	42
S2_1_1267	chr15	70328082	42
S2_1_1720	chr15	70395664	40
S2_1_590	chr15	70713858	51
S2_1_621	chr15	70727416	56
S2_1_2719	chr15	71478086	38
S2_1_943	chr15	72520518	51
S2_1_10197	chr15	75085835	80
S2_1_10198	chr15	75086285	98
S2_1_10199	chr15	75086895	212
S2_1_10200	chr15	75244765	55
S2_1_161	chr15	75634117	56
S2_1_10201	chr15	75750515	62
S2_1_2321	chr15	78598954	38
S2_1_1077	chr15	80586230	41
S2_1_1968	chr15	82010102	40
S2_1_2386	chr15	82088119	39
S2_1_1688	chr15	82796513	45
S2_1_2462	chr15	83704488	42
S2_1_10202	chr15	85661015	62
S2_1_665	chr15	86005937	50
S2_1_1353	chr15	86504488	45
S2_1_1463	chr15	89330755	38
S2_1_1093	chr15	89596559	52
S2_1_2204	chr15	91647077	37
S2_1_1034	chr15	92100039	46
S2_1_1045	chr15	93189540	45
S2_1_1277	chr15	93735116	43
S2_1_793	chr15	94987683	47
S2_1_1042	chr15	95012439	47
S2_1_10203	chr15	95843255	56
S2_1_762	chr15	96542460	46
S2_1_614	chr15	98798318	46
S2_1_4143	chr15	98987208	38
S2_1_10204	chr15	100205645	57
S2_1_1630	chr15	101507758	43
S2_1_298	chr15	101674947	59
S2_1_2220	chr15	103170041	39
S2_1_432	chr16	3236538	48
S2_1_10205	chr16	4854385	68
S2_1_1297	chr16	6828128	49
S2_1_1624	chr16	9092644	41
S2_1_2497	chr16	9274542	45
S2_1_1817	chr16	13185521	45
S2_1_1768	chr16	16559507	45
S2_1_2235	chr16	19107618	39
S2_1_1309	chr16	19320950	45
S2_1_1460	chr16	21212592	43
S2_1_883	chr16	21267685	49
S2_1_2201	chr16	22800537	43
S2_1_2589	chr16	23032663	39
S2_1_1015	chr16	23507379	49
S2_1_1274	chr16	24366451	40
S2_1_1090	chr16	24900748	39
S2_1_731	chr16	29720249	55
S2_1_10206	chr16	29838065	74
S2_1_2426	chr16	30079133	42
S2_1_10207	chr16	30129645	84
S2_1_10208	chr16	30261935	80
S2_1_967	chr16	30670733	43
S2_1_4216	chr16	31654890	37
S2_1_2639	chr16	31921982	40
S2_1_10209	chr16	33091475	72
S2_1_619	chr16	34772850	50
S2_1_1121	chr16	34867879	49
S2_1_3347	chr16	35981736	37
S2_1_1825	chr16	37337926	41
S2_1_1363	chr16	37429154	46
S2_1_803	chr16	38945357	51
S2_1_746	chr16	41951493	48
S2_1_1058	chr16	42504833	48
S2_1_336	chr16	42782298	37
S2_1_1973	chr16	43018607	40
S2_1_3892	chr16	43153240	37
S2_1_10210	chr16	43940140	56
S2_1_10211	chr16	46548410	78
S2_1_1537	chr16	46593037	42
S2_1_3272	chr16	51046795	37
S2_1_1672	chr16	51726597	40
S2_1_2380	chr16	52262780	42
S2_1_1206	chr16	53044305	47
S2_1_10212	chr16	55571585	57
S2_1_2044	chr16	55871875	39
S2_1_524	chr16	63011387	54
S2_1_3225	chr16	63180878	37
S2_1_10213	chr16	63505395	81
S2_1_976	chr16	65578123	42
S2_1_10214	chr16	66501250	61
S2_1_990	chr16	67707394	45
S2_1_802	chr16	68200134	45
S2_1_945	chr16	71605092	51
S2_1_2206	chr16	71733215	39
S2_1_2362	chr16	72619857	41
S2_1_3227	chr16	72677690	38
S2_1_699	chr16	72788110	51
S2_1_10215	chr16	73117540	69
S2_1_2629	chr16	76416558	38
S2_1_3027	chr16	76763115	39
S2_1_199	chr16	77400726	50
S2_1_1333	chr16	77421767	38
S2_1_1646	chr16	77646422	39
S2_1_2394	chr16	77893733	41
S2_1_1783	chr16	78827073	42
S2_1_1453	chr16	79106442	47
S2_1_974	chr16	79189703	49
S2_1_10216	chr16	81535500	89
S2_1_1234	chr16	85964802	45
S2_1_4536	chr16	86918657	38
S2_1_2096	chr16	87743936	38
S2_1_312	chr16	87837032	50
S2_1_1381	chr16	88355593	38
S2_1_1921	chr16	89875833	43
S2_1_2604	chr16	90929665	43
S2_1_1615	chr16	91173422	39
S2_1_10217	chr16	91334700	67
S2_1_927	chr16	91417563	44
S2_1_10218	chr16	91771025	52
S2_1_1246	chr16	92044212	46
S2_1_10219	chr16	94759750	61
S2_1_2510	chr16	95651079	37
S2_1_1665	chr16	96140936	42
S2_1_849	chr16	96775966	50
S2_1_10220	chr17	3081675	128
S2_1_1104	chr17	3411796	41
S2_1_2387	chr17	3634703	38
S2_1_1138	chr17	9906125	38
S2_1_1894	chr17	10103643	37
S2_1_10221	chr17	11257150	71
S2_1_1163	chr17	11265250	43
S2_1_1709	chr17	11491240	39
S2_1_1509	chr17	11704492	49
S2_1_2221	chr17	13233287	40
S2_1_2222	chr17	14159446	40
S2_1_1021	chr17	15248151	37
S2_1_1011	chr17	15382367	50
S2_1_1763	chr17	15965801	45
S2_1_1227	chr17	16157910	42
S2_1_2999	chr17	17420146	37
S2_1_10222	chr17	22594310	75
S2_1_10223	chr17	25771395	61
S2_1_2736	chr17	28467050	39
S2_1_2580	chr17	28504050	37
S2_1_1350	chr17	28666733	40
S2_1_10224	chr17	29417415	60
S2_1_1452	chr17	30040201	48
S2_1_845	chr17	30478164	51
S2_1_2053	chr17	30640283	38
S2_1_540	chr17	30672877	58
S2_1_3327	chr17	31422687	38
S2_1_10225	chr17	32741365	104
S2_1_10226	chr17	32931525	61
S2_1_1094	chr17	34317047	51
S2_1_876	chr17	35704212	52
S2_1_919	chr17	36246123	50
S2_1_1821	chr17	38170398	38
S2_1_2249	chr17	44269772	37
S2_1_2174	chr17	44846883	40
S2_1_10227	chr17	46694980	65
S2_1_2516	chr17	47788678	42
S2_1_1425	chr17	49681611	41
S2_1_2932	chr17	51182159	37
S2_1_995	chr17	52611572	49
S2_1_1998	chr17	53210219	38
S2_1_10228	chr17	53649140	58
S2_1_2231	chr17	53871776	41
S2_1_10229	chr17	55065210	63
S2_1_2004	chr17	56295236	46
S2_1_2056	chr17	56873569	37
S2_1_1963	chr17	58539921	45
S2_1_633	chr17	58671257	47
S2_1_10230	chr17	59148285	62
S2_1_3753	chr17	59460548	37
S2_1_1099	chr17	61061843	38
S2_1_1170	chr17	63586732	43
S2_1_1403	chr17	63607178	37
S2_1_1985	chr17	64480474	44
S2_1_10231	chr17	66088415	68
S2_1_2296	chr17	66444146	40
S2_1_2102	chr17	67548932	37
S2_1_1625	chr17	68180810	43
S2_1_1408	chr17	69232573	40
S2_1_2998	chr17	71355499	41
S2_1_744	chr17	72304048	54
S2_1_3050	chr17	73990339	39
S2_1_3071	chr17	75263515	37
S2_1_926	chr17	76121546	48
S2_1_916	chr17	76629094	47
S2_1_1279	chr17	77708964	51
S2_1_425	chr17	78107225	47
S2_1_2331	chr17	79818306	39
S2_1_1418	chr17	80004198	39
S2_1_1396	chr17	80823393	43
S2_1_2161	chr17	81305061	42
S2_1_1313	chr17	83316224	48
S2_1_3150	chr17	84355229	41
S2_1_1686	chr17	84372286	41
S2_1_1411	chr17	85914831	40
S2_1_365	chr17	85998747	38
S2_1_10232	chr17	86217025	52
S2_1_1078	chr17	88243565	50
S2_1_1293	chr17	88326196	41
S2_1_1420	chr17	89423125	41
S2_1_1614	chr17	89733977	42
S2_1_2450	chr17	89741622	42
S2_1_915	chr17	93498848	49
S2_1_10233	chr18	3005855	54
S2_1_1110	chr18	3652938	49
S2_1_10234	chr18	7653235	114
S2_1_1896	chr18	8323055	42
S2_1_1107	chr18	9216244	48
S2_1_10235	chr18	10419555	51
S2_1_10236	chr18	12273020	58
S2_1_1440	chr18	12425334	48
S2_1_1289	chr18	14165678	45
S2_1_1881	chr18	16038657	41
S2_1_236	chr18	16293781	59
S2_1_1455	chr18	20183772	48
S2_1_10237	chr18	21586125	67
S2_1_1853	chr18	21736950	38
S2_1_2333	chr18	22054882	43
S2_1_1904	chr18	22330822	38
S2_1_1222	chr18	22952332	49
S2_1_10238	chr18	23216405	54
S2_1_10239	chr18	25408825	66
S2_1_1897	chr18	25798865	40
S2_1_2279	chr18	25913428	37
S2_1_1925	chr18	27087268	39
S2_1_1031	chr18	27921726	50
S2_1_490	chr18	28470702	49
S2_1_1167	chr18	29639852	40
S2_1_10240	chr18	30396680	124
S2_1_1603	chr18	31596607	45
S2_1_1987	chr18	32230557	40
S2_1_2700	chr18	32327976	42
S2_1_1067	chr18	32889832	53
S2_1_609	chr18	33890707	50
S2_1_4477	chr18	34734207	38
S2_1_423	chr18	35670531	51
S2_1_925	chr18	35679032	50
S2_1_1822	chr18	35718593	39
S2_1_1804	chr18	35774982	41
S2_1_2846	chr18	36157206	38
S2_1_2285	chr18	36239454	38
S2_1_2505	chr18	38533119	40
S2_1_1873	chr18	39752317	40
S2_1_4478	chr18	42614763	37
S2_1_2563	chr18	42663293	40
S2_1_2122	chr18	42723182	40
S2_1_10241	chr18	42975995	58
S2_1_1539	chr18	43077943	41
S2_1_1095	chr18	43268938	48
S2_1_4152	chr18	43404625	37
S2_1_2843	chr18	44391982	40
S2_1_3570	chr18	44629703	37
S2_1_10242	chr18	45731175	107
S2_1_10243	chr18	46915120	53
S2_1_1567	chr18	47579950	37
S2_1_2862	chr18	48230938	37
S2_1_1887	chr18	49770983	38
S2_1_10244	chr18	49881135	83
S2_1_4692	chr18	50754342	37
S2_1_1441	chr18	51343936	43
S2_1_2836	chr18	52598381	38
S2_1_10245	chr18	52750480	58
S2_1_1740	chr18	54455086	38
S2_1_10246	chr18	54514820	84
S2_1_173	chr18	54912546	44
S2_1_481	chr18	55196376	49
S2_1_2341	chr18	56009758	37
S2_1_10247	chr18	57316510	65
S2_1_2156	chr18	58502778	38
S2_1_2451	chr18	60549695	39
S2_1_888	chr18	60721999	48
S2_1_1075	chr18	60785431	53
S2_1_222	chr18	60786835	63
S2_1_1591	chr18	63864443	42
S2_1_10248	chr18	64334400	74
S2_1_584	chr18	65484308	42
S2_1_2676	chr18	66132236	39
S2_1_10249	chr18	66366685	52
S2_1_1169	chr18	68752125	46
S2_1_1000	chr18	69583018	49
S2_1_2171	chr18	70625647	37
S2_1_358	chr18	72285817	52
S2_1_1291	chr18	72690916	47
S2_1_1022	chr18	73481532	45
S2_1_1069	chr18	76694930	42
S2_1_2131	chr18	79910741	37
S2_1_720	chr18	80867370	49
S2_1_1631	chr18	81980747	47
S2_1_938	chr18	83535786	46
S2_1_10250	chr18	84644825	68
S2_1_2141	chr18	88356656	39
S2_1_10251	chr18	88513870	60
S2_1_2180	chr19	3429417	42
S2_1_2474	chr19	4184020	37
S2_1_1443	chr19	5471239	39
S2_1_2167	chr19	5600998	37
S2_1_2420	chr19	5784721	37
S2_1_1705	chr19	8984611	44
S2_1_10252	chr19	9941175	115
S2_1_1880	chr19	10143810	39
S2_1_1314	chr19	10840093	49
S2_1_2213	chr19	11572372	42
S2_1_1799	chr19	12483467	38
S2_1_200	chr19	12489984	55
S2_1_1129	chr19	12493940	47
S2_1_10253	chr19	12495375	53
S2_1_1412	chr19	12593361	45
S2_1_10254	chr19	12743505	91
S2_1_2117	chr19	16506840	39
S2_1_10255	chr19	20122715	63
S2_1_10256	chr19	20796745	82
S2_1_996	chr19	21166025	45
S2_1_868	chr19	22823827	52
S2_1_4900	chr19	24016866	37
S2_1_10257	chr19	24327695	61
S2_1_1534	chr19	24753485	42
S2_1_980	chr19	24945579	41
S2_1_10258	chr19	25231035	65
S2_1_1130	chr19	25500329	53
S2_1_10259	chr19	27780075	67
S2_1_456	chr19	28329058	45
S2_1_1886	chr19	29061509	45
S2_1_10260	chr19	29351255	112
S2_1_1836	chr19	30153919	41
S2_1_3725	chr19	30898068	39
S2_1_3828	chr19	32727011	37
S2_1_2349	chr19	33972024	42
S2_1_3316	chr19	34738147	41
S2_1_10261	chr19	35885395	102
S2_1_10262	chr19	36910755	105
S2_1_928	chr19	37521412	53
S2_1_10263	chr19	37913095	166
S2_1_1146	chr19	40349821	45
S2_1_1347	chr19	41699153	47
S2_1_700	chr19	44312027	43
S2_1_3701	chr19	44484610	38
S2_1_10264	chr19	44653605	52
S2_1_1859	chr19	46103458	44
S2_1_4832	chr19	46295127	37
S2_1_2681	chr19	46974921	42
S2_1_1459	chr19	47131773	45
S2_1_964	chr19	48282109	45
S2_1_1810	chr19	51642397	40
S2_1_10265	chr19	52539305	77
S2_1_957	chr19	52831029	38
S2_1_2448	chr19	55556520	37
S2_1_3212	chr19	55716371	38
S2_1_2488	chr19	55830813	43
S2_1_10266	chr19	55877615	68
S2_1_1445	chr19	56658215	39
S2_1_10267	chr19	57217025	64
S2_1_2494	chr19	58046599	41
S2_1_2299	chr19	58895242	47
S2_1_10268	chr19	58969365	89
S2_1_290	chr2	3050915	56
S2_1_1991	chr2	4098681	44
S2_1_2017	chr2	4452913	39
S2_1_642	chr2	5116230	41
S2_1_2668	chr2	6884100	38
S2_1_2254	chr2	7680551	39
S2_1_10269	chr2	8301865	56
S2_1_1549	chr2	9546940	41
S2_1_1007	chr2	9589963	45
S2_1_2886	chr2	10449821	38
S2_1_768	chr2	12716689	47
S2_1_1874	chr2	13498532	43
S2_1_1978	chr2	13576255	40
S2_1_3647	chr2	15122183	37
S2_1_1483	chr2	15421426	44
S2_1_1149	chr2	15511481	42
S2_1_863	chr2	18013332	44
S2_1_1248	chr2	18819203	43
S2_1_491	chr2	19459386	42
S2_1_2332	chr2	20472624	42
S2_1_1532	chr2	21398544	40
S2_1_2839	chr2	21898710	40
S2_1_2727	chr2	22277617	41
S2_1_935	chr2	22993696	45
S2_1_1980	chr2	23546281	42
S2_1_10270	chr2	23964820	61
S2_1_1493	chr2	23999073	42
S2_1_2574	chr2	24030486	39
S2_1_10271	chr2	24503335	74
S2_1_826	chr2	25126335	47
S2_1_576	chr2	25259142	58
S2_1_10272	chr2	26500725	64
S2_1_881	chr2	27250814	47
S2_1_10273	chr2	28593135	57
S2_1_10274	chr2	29856915	67
S2_1_1321	chr2	30048018	43
S2_1_694	chr2	32559775	54
S2_1_1972	chr2	34561508	43
S2_1_822	chr2	34602210	37
S2_1_1087	chr2	34644454	48
S2_1_2555	chr2	35946886	37
S2_1_10275	chr2	36808785	64
S2_1_10276	chr2	37995820	61
S2_1_10277	chr2	38162755	90
S2_1_2054	chr2	38182765	40
S2_1_1696	chr2	38192796	46
S2_1_2099	chr2	38221340	37
S2_1_895	chr2	40620989	45
S2_1_3124	chr2	41889232	39
S2_1_3015	chr2	42257547	38
S2_1_1351	chr2	44414939	45
S2_1_10278	chr2	44475000	64
S2_1_1515	chr2	45325977	38
S2_1_1181	chr2	48062118	48
S2_1_288	chr2	48539002	57
S2_1_971	chr2	50031089	48
S2_1_1085	chr2	52028075	46
S2_1_2295	chr2	54366346	41
S2_1_749	chr2	56083458	52
S2_1_10279	chr2	56277365	56
S2_1_878	chr2	57793375	49
S2_1_10280	chr2	62506645	61
S2_1_465	chr2	62660929	50
S2_1_1421	chr2	63351800	44
S2_1_1278	chr2	64468190	46
S2_1_2873	chr2	64822023	37
S2_1_2457	chr2	65606809	38
S2_1_1134	chr2	66027838	47
S2_1_1517	chr2	68320853	37
S2_1_4769	chr2	68407589	37
S2_1_10281	chr2	68801315	54
S2_1_420	chr2	69035606	58
S2_1_1040	chr2	69418733	37
S2_1_904	chr2	69904728	51
S2_1_399	chr2	70313310	53
S2_1_1247	chr2	72407456	46
S2_1_1670	chr2	72729216	43
S2_1_1214	chr2	72778453	44
S2_1_1047	chr2	72909326	50
S2_1_2788	chr2	72990726	37
S2_1_10282	chr2	73246030	60
S2_1_1700	chr2	73991975	41
S2_1_1205	chr2	74730461	41
S2_1_2200	chr2	74754247	42
S2_1_2337	chr2	75853945	42
S2_1_718	chr2	78746902	52
S2_1_1009	chr2	79676580	48
S2_1_1790	chr2	80908203	45
S2_1_3754	chr2	81429297	37
S2_1_1064	chr2	81454375	44
S2_1_10283	chr2	81849015	90
S2_1_3783	chr2	82945220	38
S2_1_334	chr2	83829057	61
S2_1_690	chr2	84024373	54
S2_1_2055	chr2	84972605	37
S2_1_1391	chr2	92217657	40
S2_1_2828	chr2	92399005	38
S2_1_910	chr2	93484908	46
S2_1_2265	chr2	97590568	40
S2_1_1164	chr2	98055537	38
S2_1_10284	chr2	98914335	64
S2_1_2849	chr2	99430051	39
S2_1_2003	chr2	100786968	44
S2_1_4307	chr2	101052914	37
S2_1_1101	chr2	101883199	43
S2_1_1358	chr2	102280198	43
S2_1_1558	chr2	102933247	46
S2_1_10285	chr2	103547190	80
S2_1_1884	chr2	104077748	41
S2_1_3207	chr2	105084389	39
S2_1_10286	chr2	105108855	69
S2_1_824	chr2	105397912	44
S2_1_1555	chr2	105504186	51
S2_1_10287	chr2	105612185	56
S2_1_786	chr2	105690123	41
S2_1_764	chr2	105719914	45
S2_1_10288	chr2	105738255	52
S2_1_877	chr2	105981909	49
S2_1_1357	chr2	106417634	43
S2_1_3692	chr2	106436331	38
S2_1_2293	chr2	106500021	37
S2_1_1891	chr2	107566473	38
S2_1_1497	chr2	107819577	41
S2_1_1102	chr2	108992083	43
S2_1_674	chr2	109943374	49
S2_1_1434	chr2	112198126	40
S2_1_10289	chr2	115310365	72
S2_1_10290	chr2	116341255	67
S2_1_10291	chr2	117090505	56
S2_1_2027	chr2	117750698	39
S2_1_1028	chr2	117891985	39
S2_1_10292	chr2	118218555	68
S2_1_2459	chr2	119531004	38
S2_1_1642	chr2	126935853	37
S2_1_1370	chr2	127804403	38
S2_1_528	chr2	128277841	42
S2_1_10293	chr2	129437755	78
S2_1_10294	chr2	129539755	61
S2_1_1178	chr2	129970423	52
S2_1_1055	chr2	130676735	51
S2_1_1182	chr2	133160647	46
S2_1_10295	chr2	134287695	119
S2_1_914	chr2	135412946	47
S2_1_10296	chr2	136152455	73
S2_1_1283	chr2	136511346	48
S2_1_234	chr2	137705281	48
S2_1_684	chr2	137706671	59
S2_1_865	chr2	137823887	49
S2_1_1257	chr2	139517211	44
S2_1_1514	chr2	139674667	39
S2_1_2741	chr2	140699327	37
S2_1_4255	chr2	141321604	38
S2_1_815	chr2	142303429	40
S2_1_10297	chr2	142995105	98
S2_1_2824	chr2	144404622	37
S2_1_2248	chr2	146062790	38
S2_1_1801	chr2	146073492	44
S2_1_541	chr2	146325139	48
S2_1_1036	chr2	146567538	49
S2_1_2242	chr2	146672979	40
S2_1_10298	chr2	147296195	224
S2_1_1546	chr2	149551186	40
S2_1_10299	chr2	150538785	68
S2_1_3513	chr2	150735957	38
S2_1_2322	chr2	152091567	39
S2_1_10300	chr2	152159775	125
S2_1_2300	chr2	153730308	38
S2_1_2063	chr2	154374284	41
S2_1_1936	chr2	154879988	39
S2_1_2371	chr2	155275453	42
S2_1_10301	chr2	156646555	61
S2_1_2194	chr2	157522735	37
S2_1_508	chr2	158596428	52
S2_1_2021	chr2	158607358	39
S2_1_3081	chr2	159874374	39
S2_1_637	chr2	163196012	50
S2_1_3002	chr2	167395816	39
S2_1_626	chr2	169298082	57
S2_1_1049	chr2	169930141	47
S2_1_10302	chr2	170428950	62
S2_1_1765	chr2	172241005	44
S2_1_1627	chr2	172805922	39
S2_1_2407	chr2	173164379	37
S2_1_984	chr2	173725497	48
S2_1_949	chr2	173815849	44
S2_1_646	chr2	174489634	45
S2_1_3317	chr2	174607416	38
S2_1_1659	chr2	174841633	41
S2_1_3304	chr2	178347167	39
S2_1_10303	chr2	178665035	157
S2_1_10304	chr2	180074200	57
S2_1_1739	chr2	180855160	40
S2_1_711	chr2	181552264	48
S2_1_846	chr2	181714727	52
S2_1_997	chr2	181763203	47
S2_1_10305	chr2	181917715	104
S2_1_507	chr3	4546474	44
S2_1_415	chr3	5237637	54
S2_1_2559	chr3	7753302	37
S2_1_985	chr3	8245365	38
S2_1_2327	chr3	8246490	38
S2_1_4149	chr3	8643230	38
S2_1_10306	chr3	8866365	72
S2_1_2186	chr3	15050113	38
S2_1_381	chr3	15112426	47
S2_1_2433	chr3	15115632	37
S2_1_10307	chr3	17179835	58
S2_1_1862	chr3	17489959	39
S2_1_10308	chr3	17785825	60
S2_1_796	chr3	18206124	54
S2_1_526	chr3	20317466	52
S2_1_1523	chr3	21653280	44
S2_1_594	chr3	25209511	52
S2_1_2646	chr3	25991744	40
S2_1_1041	chr3	26921174	45
S2_1_1576	chr3	27279132	41
S2_1_1044	chr3	29701278	50
S2_1_10309	chr3	29730135	92
S2_1_798	chr3	30737206	42
S2_1_10310	chr3	32291645	59
S2_1_2621	chr3	32774773	45
S2_1_2632	chr3	33906785	39
S2_1_2112	chr3	34441478	39
S2_1_1682	chr3	34559280	42
S2_1_836	chr3	34560207	48
S2_1_3542	chr3	34638045	38
S2_1_10311	chr3	37197285	60
S2_1_2274	chr3	37631169	43
S2_1_741	chr3	39220664	40
S2_1_2417	chr3	40070524	38
S2_1_2143	chr3	40386200	40
S2_1_955	chr3	41536387	45
S2_1_3990	chr3	42621634	40
S2_1_1766	chr3	44434120	37
S2_1_3147	chr3	47988610	37
S2_1_1335	chr3	48212991	45
S2_1_3637	chr3	49866410	37
S2_1_682	chr3	50642285	50
S2_1_1442	chr3	51137695	47
S2_1_3712	chr3	51369839	37
S2_1_2551	chr3	51738564	39
S2_1_10312	chr3	52196755	79
S2_1_10313	chr3	53448300	77
S2_1_10314	chr3	54502100	63
S2_1_2357	chr3	56494334	39
S2_1_1196	chr3	58159192	47
S2_1_10315	chr3	58194720	90
S2_1_10316	chr3	58961390	78
S2_1_10317	chr3	59531430	57
S2_1_1174	chr3	60302038	41
S2_1_10318	chr3	63768355	65
S2_1_968	chr3	63878649	42
S2_1_2502	chr3	64275862	38
S2_1_1401	chr3	64831348	45
S2_1_1109	chr3	64842362	37
S2_1_10319	chr3	65058335	58
S2_1_1885	chr3	66647001	39
S2_1_2868	chr3	67439772	40
S2_1_1218	chr3	67951884	50
S2_1_1854	chr3	68393917	39
S2_1_10320	chr3	69414100	59
S2_1_10321	chr3	69474245	59
S2_1_2733	chr3	70461565	37
S2_1_757	chr3	71802918	43
S2_1_3667	chr3	74934681	39
S2_1_1733	chr3	76119737	39
S2_1_10322	chr3	78627250	78
S2_1_10323	chr3	79753895	155
S2_1_557	chr3	79954803	53
S2_1_2110	chr3	80573574	39
S2_1_913	chr3	81661742	48
S2_1_923	chr3	82706433	51
S2_1_10324	chr3	83077205	67
S2_1_10325	chr3	83583285	77
S2_1_903	chr3	84096790	44
S2_1_1511	chr3	84103778	42
S2_1_10326	chr3	84185425	98
S2_1_1697	chr3	84313501	44
S2_1_2395	chr3	85796748	37
S2_1_10327	chr3	85946255	54
S2_1_1870	chr3	86513149	39
S2_1_502	chr3	86644621	51
S2_1_1175	chr3	86986968	42
S2_1_1518	chr3	87658456	47
S2_1_2515	chr3	87958275	38
S2_1_1122	chr3	88268762	49
S2_1_1776	chr3	88499875	40
S2_1_988	chr3	88706474	47
S2_1_1074	chr3	89226118	50
S2_1_2278	chr3	90376399	42
S2_1_1716	chr3	92917340	41
S2_1_1070	chr3	93764791	48
S2_1_330	chr3	96432527	54
S2_1_1647	chr3	100759768	39
S2_1_1132	chr3	101757602	40
S2_1_1478	chr3	101878257	40
S2_1_779	chr3	102190831	49
S2_1_1734	chr3	104605860	40
S2_1_1999	chr3	106208518	37
S2_1_2408	chr3	107571706	39
S2_1_2652	chr3	107598937	40
S2_1_1498	chr3	107959021	39
S2_1_1319	chr3	108215017	49
S2_1_10328	chr3	108282605	61
S2_1_2819	chr3	108410445	40
S2_1_2133	chr3	108433659	39
S2_1_714	chr3	108487270	46
S2_1_1431	chr3	108568194	40
S2_1_930	chr3	114201732	45
S2_1_1900	chr3	114225425	40
S2_1_1474	chr3	115680231	45
S2_1_10329	chr3	116480345	66
S2_1_10330	chr3	118044085	69
S2_1_2325	chr3	118846351	43
S2_1_1548	chr3	119011958	44
S2_1_250	chr3	119095377	62
S2_1_1249	chr3	119155036	43
S2_1_10331	chr3	122145585	61
S2_1_1706	chr3	122175601	39
S2_1_10332	chr3	122435875	55
S2_1_989	chr3	122776312	54
S2_1_1855	chr3	123450469	40
S2_1_1787	chr3	123463003	44
S2_1_2623	chr3	125421562	38
S2_1_10333	chr3	129683825	108
S2_1_10334	chr3	129684110	114
S2_1_2103	chr3	130309855	39
S2_1_1254	chr3	130936930	47
S2_1_649	chr3	136115957	47
S2_1_3755	chr3	136422284	37
S2_1_1956	chr3	136655114	39
S2_1_2247	chr3	138611819	38
S2_1_2297	chr3	138854781	38
S2_1_1470	chr3	140915669	48
S2_1_1448	chr3	141112778	41
S2_1_10335	chr3	144977840	53
S2_1_10336	chr3	146380105	99
S2_1_737	chr3	147378663	52
S2_1_781	chr3	149259633	44
S2_1_1503	chr3	149314429	47
S2_1_899	chr3	149645510	47
S2_1_10337	chr3	150749375	55
S2_1_2697	chr3	153032879	38
S2_1_509	chr3	154082047	53
S2_1_1639	chr3	154125465	42
S2_1_10338	chr3	155466320	60
S2_1_698	chr3	155672672	54
S2_1_918	chr3	155717015	49
S2_1_1310	chr3	155805954	49
S2_1_1345	chr3	156447681	41
S2_1_1663	chr3	156937055	43
S2_1_10339	chr3	157321270	78
S2_1_1782	chr3	157582761	41
S2_1_1159	chr3	159852136	45
S2_1_488	chr4	3068057	59
S2_1_872	chr4	6772576	41
S2_1_127	chr4	7247975	48
S2_1_818	chr4	7997354	39
S2_1_886	chr4	8868035	48
S2_1_10340	chr4	9006115	78
S2_1_10341	chr4	9224365	88
S2_1_2093	chr4	11612351	39
S2_1_1673	chr4	11725415	39
S2_1_1393	chr4	12369304	40
S2_1_1446	chr4	14533734	46
S2_1_10342	chr4	14753945	105
S2_1_1294	chr4	18392798	47
S2_1_1447	chr4	18900820	49
S2_1_10343	chr4	19355760	64
S2_1_10344	chr4	21686075	74
S2_1_10345	chr4	24880825	54
S2_1_2553	chr4	25814198	38
S2_1_1664	chr4	27191753	38
S2_1_703	chr4	29166727	45
S2_1_947	chr4	30062618	40
S2_1_1229	chr4	31937207	45
S2_1_1384	chr4	33250025	44
S2_1_10346	chr4	33824050	77
S2_1_3007	chr4	34268510	39
S2_1_1674	chr4	35156439	43
S2_1_2142	chr4	36306099	41
S2_1_4115	chr4	38371298	38
S2_1_934	chr4	40880123	44
S2_1_2182	chr4	41050719	41
S2_1_10347	chr4	41106330	58
S2_1_3045	chr4	41416807	37
S2_1_1689	chr4	41530039	39
S2_1_2585	chr4	41648303	40
S2_1_1983	chr4	42879322	40
S2_1_2081	chr4	44224544	39
S2_1_2792	chr4	45203522	37
S2_1_2162	chr4	46503394	43
S2_1_10348	chr4	46743540	74
S2_1_5225	chr4	47581137	37
S2_1_1026	chr4	48356643	52
S2_1_3871	chr4	49190538	39
S2_1_10349	chr4	53130465	75
S2_1_10350	chr4	54831865	54
S2_1_2334	chr4	55005154	37
S2_1_10351	chr4	56099505	55
S2_1_3386	chr4	57170907	39
S2_1_10352	chr4	57766155	61
S2_1_1061	chr4	57824947	47
S2_1_1199	chr4	58571573	48
S2_1_2964	chr4	58829666	42
S2_1_2731	chr4	59147340	37
S2_1_3748	chr4	61844252	38
S2_1_2702	chr4	62024467	39
S2_1_4777	chr4	62709025	37
S2_1_2130	chr4	63503873	39
S2_1_1946	chr4	63554412	41
S2_1_1960	chr4	63618240	41
S2_1_1332	chr4	65559069	42
S2_1_1073	chr4	65830678	47
S2_1_825	chr4	66843088	49
S2_1_10353	chr4	70378175	103
S2_1_215	chr4	72233968	62
S2_1_1651	chr4	74103628	40
S2_1_3087	chr4	76364228	39
S2_1_10354	chr4	79961145	53
S2_1_3764	chr4	82910210	37
S2_1_732	chr4	82983613	47
S2_1_2411	chr4	83265262	38
S2_1_1392	chr4	83524780	43
S2_1_3283	chr4	84161885	38
S2_1_1148	chr4	84339667	45
S2_1_10355	chr4	87343895	180
S2_1_1119	chr4	87663249	44
S2_1_10356	chr4	87938135	55
S2_1_1298	chr4	90094316	45
S2_1_2198	chr4	95136484	37
S2_1_2342	chr4	95684913	41
S2_1_2742	chr4	97514222	37
S2_1_2640	chr4	97690367	37
S2_1_1477	chr4	98117207	37
S2_1_1640	chr4	98285033	40
S2_1_1216	chr4	100973957	38
S2_1_1710	chr4	102077414	38
S2_1_2874	chr4	103451148	37
S2_1_1660	chr4	103911614	37
S2_1_1290	chr4	105280403	42
S2_1_2418	chr4	105475268	41
S2_1_10357	chr4	106569045	64
S2_1_752	chr4	106989420	55
S2_1_10358	chr4	108843375	60
S2_1_10359	chr4	109490205	54
S2_1_10360	chr4	110223645	69
S2_1_370	chr4	110312276	54
S2_1_611	chr4	111350656	40
S2_1_1056	chr4	116830069	39
S2_1_1005	chr4	117210326	51
S2_1_586	chr4	119071664	54
S2_1_2382	chr4	120471049	40
S2_1_2124	chr4	121650797	41
S2_1_2414	chr4	122902191	37
S2_1_277	chr4	122999468	43
S2_1_448	chr4	124381235	47
S2_1_936	chr4	124478292	42
S2_1_2100	chr4	125759964	45
S2_1_529	chr4	126647545	51
S2_1_592	chr4	127227533	50
S2_1_2642	chr4	128720087	39
S2_1_2584	chr4	129957302	40
S2_1_1531	chr4	131360319	40
S2_1_808	chr4	132358742	53
S2_1_10361	chr4	132578045	57
S2_1_510	chr4	136159898	52
S2_1_1043	chr4	138693229	51
S2_1_659	chr4	138781528	45
S2_1_723	chr4	139804204	46
S2_1_1439	chr4	140415742	46
S2_1_2152	chr4	140624855	37
S2_1_2250	chr4	141778253	41
S2_1_1029	chr4	141887195	48
S2_1_10362	chr4	143218780	60
S2_1_2841	chr4	143419566	39
S2_1_696	chr4	145042102	44
S2_1_656	chr4	145534565	51
S2_1_816	chr4	146454233	55
S2_1_131	chr4	146529248	49
S2_1_10363	chr4	147403195	112
S2_1_10364	chr4	147519285	70
S2_1_203	chr4	147525940	45
S2_1_638	chr4	147988605	49
S2_1_856	chr4	149255342	49
S2_1_3528	chr4	150427648	37
S2_1_2257	chr4	152292521	37
S2_1_10365	chr4	154472015	89
S2_1_688	chr4	154681220	42
S2_1_1488	chr4	155275631	41
S2_1_10366	chr4	155575950	93
S2_1_10367	chr5	4153755	68
S2_1_1741	chr5	5605878	46
S2_1_10368	chr5	8489045	146
S2_1_10369	chr5	10338920	78
S2_1_10370	chr5	10382255	56
S2_1_2842	chr5	13198030	37
S2_1_1307	chr5	13440622	47
S2_1_2307	chr5	15955303	38
S2_1_2683	chr5	17642921	39
S2_1_10371	chr5	19952865	57
S2_1_2988	chr5	21075160	37
S2_1_10372	chr5	22012180	78
S2_1_2575	chr5	24536240	37
S2_1_1111	chr5	25401880	52
S2_1_2616	chr5	28117054	38
S2_1_10373	chr5	28326565	124
S2_1_2626	chr5	29131356	39
S2_1_777	chr5	30718698	47
S2_1_1071	chr5	30965211	44
S2_1_2590	chr5	32734131	40
S2_1_3085	chr5	34321109	40
S2_1_2612	chr5	34436405	38
S2_1_1415	chr5	35939721	38
S2_1_1123	chr5	37798234	38
S2_1_10374	chr5	37895995	79
S2_1_2339	chr5	37959858	39
S2_1_2187	chr5	38006892	43
S2_1_902	chr5	38241081	43
S2_1_1524	chr5	41160044	38
S2_1_10375	chr5	42508505	62
S2_1_1201	chr5	42962847	44
S2_1_2097	chr5	44615712	42
S2_1_1795	chr5	46748085	39
S2_1_717	chr5	46756332	51
S2_1_1346	chr5	46831216	42
S2_1_610	chr5	49331605	56
S2_1_10376	chr5	51251055	62
S2_1_2647	chr5	52905188	37
S2_1_2069	chr5	53262738	40
S2_1_10377	chr5	54180880	59
S2_1_3159	chr5	54517744	38
S2_1_1905	chr5	54843727	37
S2_1_10378	chr5	55707985	89
S2_1_10379	chr5	56085115	63
S2_1_2867	chr5	58100341	37
S2_1_1857	chr5	58279806	40
S2_1_2212	chr5	61084693	38
S2_1_1995	chr5	63652428	40
S2_1_1727	chr5	63902499	37
S2_1_1970	chr5	64140332	40
S2_1_1467	chr5	65616455	50
S2_1_10380	chr5	67234275	68
S2_1_3664	chr5	68027293	41
S2_1_2084	chr5	68115874	38
S2_1_10381	chr5	69984575	83
S2_1_1871	chr5	70812451	37
S2_1_1282	chr5	70874393	41
S2_1_2970	chr5	71923834	37
S2_1_2595	chr5	72328322	39
S2_1_1368	chr5	73227983	47
S2_1_2976	chr5	73788911	37
S2_1_1454	chr5	74338100	42
S2_1_981	chr5	75013026	37
S2_1_1499	chr5	75086656	42
S2_1_1899	chr5	75097278	45
S2_1_675	chr5	75238051	50
S2_1_3034	chr5	75668748	37
S2_1_783	chr5	75952754	40
S2_1_2230	chr5	77283789	37
S2_1_10382	chr5	77986945	70
S2_1_1829	chr5	78076233	41
S2_1_10383	chr5	81124605	71
S2_1_1679	chr5	85790834	40
S2_1_2008	chr5	91309322	39
S2_1_1266	chr5	92052759	45
S2_1_1258	chr5	92882942	45
S2_1_585	chr5	97200798	57
S2_1_2965	chr5	97299900	40
S2_1_10384	chr5	97618925	66
S2_1_618	chr5	97748357	49
S2_1_10385	chr5	98375410	71
S2_1_1589	chr5	98643297	38
S2_1_1692	chr5	99391691	41
S2_1_2267	chr5	99959403	43
S2_1_735	chr5	100898704	53
S2_1_534	chr5	101521482	53
S2_1_10386	chr5	101524205	62
S2_1_10387	chr5	103509400	63
S2_1_1702	chr5	103573075	39
S2_1_10388	chr5	104117650	108
S2_1_10389	chr5	105498695	59
S2_1_1296	chr5	106183095	44
S2_1_3884	chr5	108045434	39
S2_1_2298	chr5	108772253	38
S2_1_2615	chr5	108778655	37
S2_1_1807	chr5	109683085	41
S2_1_2990	chr5	111517950	37
S2_1_1982	chr5	111773252	43
S2_1_1927	chr5	113352005	38
S2_1_1057	chr5	115404506	42
S2_1_10390	chr5	118281655	55
S2_1_2361	chr5	119055591	40
S2_1_1250	chr5	119560296	46
S2_1_3547	chr5	120373881	39
S2_1_3058	chr5	121801127	38
S2_1_4540	chr5	122643437	37
S2_1_3018	chr5	124103991	40
S2_1_1133	chr5	124334286	40
S2_1_1280	chr5	124499137	46
S2_1_10391	chr5	124539480	96
S2_1_10392	chr5	125650085	71
S2_1_1764	chr5	125698852	43
S2_1_123	chr5	129632376	44
S2_1_10393	chr5	131564005	55
S2_1_1785	chr5	133052179	44
S2_1_1265	chr5	133132466	43
S2_1_474	chr5	133823937	58
S2_1_10394	chr5	135253945	68
S2_1_1833	chr5	136186159	41
S2_1_1519	chr5	136720814	43
S2_1_1383	chr5	140381856	39
S2_1_1304	chr5	140611318	41
S2_1_3046	chr5	141077464	37
S2_1_1687	chr5	141253470	40
S2_1_3562	chr5	142121039	37
S2_1_10395	chr5	143111975	67
S2_1_775	chr5	144430946	46
S2_1_3903	chr5	146261172	37
S2_1_10396	chr5	146592835	67
S2_1_3848	chr5	147316077	38
S2_1_10397	chr5	149298595	107
S2_1_10398	chr5	150275145	261
S2_1_662	chr6	3201495	45
S2_1_2087	chr6	5008707	41
S2_1_1500	chr6	5029244	38
S2_1_10399	chr6	5939255	54
S2_1_1080	chr6	7776692	49
S2_1_1501	chr6	7971571	44
S2_1_1188	chr6	9535266	51
S2_1_3211	chr6	10944574	39
S2_1_10400	chr6	11264190	62
S2_1_1958	chr6	11334584	39
S2_1_1002	chr6	11436409	52
S2_1_1684	chr6	13282720	49
S2_1_3011	chr6	13326225	37
S2_1_2796	chr6	14334014	38
S2_1_3352	chr6	16727460	42
S2_1_10401	chr6	16875575	90
S2_1_2570	chr6	17451451	37
S2_1_1593	chr6	17806825	41
S2_1_10402	chr6	18922695	56
S2_1_931	chr6	22875234	44
S2_1_1338	chr6	22923091	43
S2_1_2672	chr6	23186340	38
S2_1_10403	chr6	24105835	54
S2_1_10404	chr6	24758625	59
S2_1_941	chr6	25658242	50
S2_1_857	chr6	26564217	41
S2_1_1964	chr6	27864647	41
S2_1_10405	chr6	28006090	62
S2_1_840	chr6	28113391	44
S2_1_1976	chr6	28311136	40
S2_1_1212	chr6	28761264	39
S2_1_1177	chr6	30130815	41
S2_1_3450	chr6	33174376	38
S2_1_1059	chr6	34867003	47
S2_1_3288	chr6	34964503	37
S2_1_2908	chr6	35456414	37
S2_1_1001	chr6	36522091	40
S2_1_1200	chr6	37725869	51
S2_1_1404	chr6	37937776	39
S2_1_651	chr6	38364279	51
S2_1_3238	chr6	39347049	37
S2_1_2164	chr6	40471873	39
S2_1_10406	chr6	41578725	65
S2_1_2109	chr6	47275181	40
S2_1_1895	chr6	47620736	38
S2_1_2598	chr6	48642246	39
S2_1_2304	chr6	50814438	38
S2_1_10407	chr6	53630005	58
S2_1_10408	chr6	53814430	92
S2_1_1812	chr6	53918010	39
S2_1_10409	chr6	54096335	70
S2_1_807	chr6	54554584	54
S2_1_10410	chr6	54912245	76
S2_1_1315	chr6	55738396	37
S2_1_10411	chr6	56969535	92
S2_1_843	chr6	58582969	48
S2_1_2270	chr6	62664364	41
S2_1_1508	chr6	63488664	45
S2_1_1583	chr6	64449202	41
S2_1_2286	chr6	65271962	38
S2_1_494	chr6	66077906	43
S2_1_769	chr6	66399399	45
S2_1_1852	chr6	70609409	41
S2_1_1160	chr6	71243235	45
S2_1_894	chr6	72094687	43
S2_1_851	chr6	72375234	50
S2_1_1814	chr6	77050785	38
S2_1_10412	chr6	77494385	65
S2_1_2512	chr6	80175568	39
S2_1_1920	chr6	81290328	38
S2_1_2501	chr6	81975508	38
S2_1_2634	chr6	82799472	40
S2_1_2038	chr6	82811787	42
S2_1_2857	chr6	83420485	38
S2_1_1748	chr6	84297545	41
S2_1_998	chr6	86713336	48
S2_1_1239	chr6	86915962	48
S2_1_591	chr6	87738421	58
S2_1_1757	chr6	91374492	43
S2_1_1139	chr6	94331254	46
S2_1_3249	chr6	94732121	38
S2_1_1414	chr6	94750779	42
S2_1_1217	chr6	94834810	37
S2_1_10413	chr6	95921890	68
S2_1_2195	chr6	96289374	39
S2_1_879	chr6	98591634	44
S2_1_2224	chr6	98949929	40
S2_1_1658	chr6	99036138	44
S2_1_10414	chr6	99605865	72
S2_1_10415	chr6	100046455	70
S2_1_10416	chr6	100203660	63
S2_1_10417	chr6	101411920	75
S2_1_1050	chr6	101849358	48
S2_1_1620	chr6	102100479	38
S2_1_1275	chr6	102550525	46
S2_1_952	chr6	103632950	50
S2_1_10418	chr6	103649145	102
S2_1_2587	chr6	104561452	42
S2_1_1354	chr6	105222874	48
S2_1_1429	chr6	107013190	51
S2_1_719	chr6	107389910	44
S2_1_748	chr6	107930794	46
S2_1_1746	chr6	108671804	45
S2_1_788	chr6	109496539	42
S2_1_2535	chr6	110705892	42
S2_1_10419	chr6	111141365	107
S2_1_10420	chr6	111142880	87
S2_1_755	chr6	111146481	46
S2_1_10421	chr6	111161130	84
S2_1_2207	chr6	111407707	38
S2_1_10422	chr6	111586900	66
S2_1_1105	chr6	111632704	39
S2_1_2591	chr6	111776502	37
S2_1_2578	chr6	111997418	37
S2_1_2477	chr6	112558513	40
S2_1_1017	chr6	112893000	47
S2_1_1189	chr6	115396860	47
S2_1_1510	chr6	115405675	47
S2_1_10423	chr6	116012175	63
S2_1_10424	chr6	116140905	63
S2_1_2452	chr6	116386715	40
S2_1_10425	chr6	117507525	59
S2_1_10426	chr6	119290965	53
S2_1_1114	chr6	119740626	51
S2_1_2904	chr6	119880492	42
S2_1_10427	chr6	120114590	57
S2_1_10428	chr6	122829860	56
S2_1_1084	chr6	124652406	42
S2_1_1088	chr6	125290585	45
S2_1_1479	chr6	125381605	39
S2_1_830	chr6	126451634	52
S2_1_442	chr6	126477551	54
S2_1_1048	chr6	127250268	38
S2_1_2000	chr6	129355054	44
S2_1_2744	chr6	129558162	37
S2_1_1717	chr6	131257847	44
S2_1_10429	chr6	133396405	85
S2_1_1934	chr6	134358047	41
S2_1_1424	chr6	134575246	48
S2_1_10430	chr6	134807065	58
S2_1_379	chr6	136470639	57
S2_1_921	chr6	137669649	46
S2_1_10431	chr6	137826685	164
S2_1_3406	chr6	138227224	37
S2_1_10432	chr6	138649265	55
S2_1_1572	chr6	140315639	42
S2_1_10433	chr6	140972375	91
S2_1_1387	chr6	141523058	39
S2_1_1644	chr6	141897010	41
S2_1_652	chr6	144155281	48
S2_1_10434	chr6	144454585	105
[truncated: 352 more rows]

## Sheet: Sox2-p3
Sox2 peaks (p3)
peak_name	chromosome	summit	reads
S2_s_1_10387	chr9	35305345	359
S2_s_1_10321	chr5	150275155	258
S2_s_1_10055	chr11	36210185	232
S2_s_1_10232	chr2	147296195	215
S2_s_1_10149	chr15	75086895	214
S2_s_1_10400	chr9	120149535	209
S2_s_1_10299	chr5	8489050	187
S2_s_1_10022	chr1	133492655	185
S2_s_1_10011	chr1	76568775	183
S2_s_1_10051	chr11	11498115	175
S2_s_1_10007	chr1	35115755	171
S2_s_1_10031	chr1	183299290	171
S2_s_1_10005	chr1	19254030	169
S2_s_1_10374	chr8	67399225	167
S2_s_1_10369	chr8	11308855	163
S2_s_1_10237	chr2	178665045	161
S2_s_1_10196	chr19	36910735	155
S2_s_1_10164	chr17	3081675	151
S2_s_1_10052	chr11	14182215	150
S2_s_1_10252	chr3	79753905	150
S2_s_1_10346	chr6	137826665	145
S2_s_1_10132	chr14	118230390	143
S2_s_1_10197	chr19	37913100	141
S2_s_1_10169	chr17	32741375	137
S2_s_1_10186	chr19	9941175	137
S2_s_1_10380	chr8	89823745	134
S2_s_1_10020	chr1	133397875	129
S2_s_1_10193	chr19	29351245	128
S2_s_1_10094	chr12	50826475	125
S2_s_1_10106	chr13	5729080	121
S2_s_1_10284	chr4	87343905	121
S2_s_1_10294	chr4	147403195	120
S2_s_1_10053	chr11	34739125	119
S2_s_1_10296	chr4	154472025	119
S2_s_1_10348	chr6	144454595	117
S2_s_1_10177	chr18	30396680	116
S2_s_1_10013	chr1	88802325	115
S2_s_1_10175	chr18	7653245	115
S2_s_1_10264	chr3	129684115	115
S2_s_1_10069	chr11	66105765	114
S2_s_1_10302	chr5	28326570	114
S2_s_1_10201	chr19	58969345	112
S2_s_1_10010	chr1	75821075	111
S2_s_1_10392	chr9	78844305	111
S2_s_1_10191	chr19	25231015	110
S2_s_1_10274	chr4	21686075	108
S2_s_1_10383	chr8	116053775	108
S2_s_1_10394	chr9	84024610	108
S2_s_1_10047	chr10	106609775	107
S2_s_1_10118	chr14	16902035	106
S2_s_1_10263	chr3	129683835	106
S2_s_1_10043	chr10	85451865	105
S2_s_1_10075	chr11	85678765	105
S2_s_1_10153	chr16	30129605	105
S2_s_1_10362	chr7	113814245	105
S2_s_1_10068	chr11	63593195	104
S2_s_1_10097	chr12	62641415	104
S2_s_1_10306	chr5	67234255	104
S2_s_1_10338	chr6	103649145	104
S2_s_1_10367	chr8	8919725	103
S2_s_1_10281	chr4	70378170	102
S2_s_1_10133	chr14	118416365	101
S2_s_1_10228	chr2	142995075	100
S2_s_1_10270	chr4	9224345	100
S2_s_1_10356	chr7	39705595	100
S2_s_1_10054	chr11	35509315	99
S2_s_1_10411	chrX	112371055	99
S2_s_1_10019	chr1	126862015	98
S2_s_1_10026	chr1	167325430	98
S2_s_1_10248	chr3	58194685	98
S2_s_1_10365	chr8	3266225	98
S2_s_1_10114	chr13	85337800	97
S2_s_1_10027	chr1	169433270	96
S2_s_1_10255	chr3	96432490	96
S2_s_1_10368	chr8	10647590	96
S2_s_1_10301	chr5	22012210	95
S2_s_1_10085	chr11	113439835	94
S2_s_1_10320	chr5	149298595	94
S2_s_1_10342	chr6	116012165	94
S2_s_1_10188	chr19	20122700	93
S2_s_1_10074	chr11	83865490	92
S2_s_1_10112	chr13	78936545	92
S2_s_1_10234	chr2	152159785	92
S2_s_1_10312	chr5	101524265	92
S2_s_1_10095	chr12	56458960	91
S2_s_1_10148	chr15	75086285	91
S2_s_1_10180	chr18	45731170	91
S2_s_1_10038	chr10	38553705	90
S2_s_1_10161	chr16	81535525	90
S2_s_1_10317	chr5	125650115	90
S2_s_1_10042	chr10	53220415	89
S2_s_1_10096	chr12	56887535	89
S2_s_1_10099	chr12	82815455	89
S2_s_1_10147	chr15	75085835	89
S2_s_1_10182	chr18	49881145	89
S2_s_1_10205	chr2	24503295	89
S2_s_1_10241	chr3	8866355	89
S2_s_1_10278	chr4	53130475	89
S2_s_1_10001	chr1	5233005	88
S2_s_1_10279	chr4	57766125	88
S2_s_1_10413	chrX	143483065	88
S2_s_1_10308	chr5	77986925	87
S2_s_1_10329	chr6	56969530	87
S2_s_1_10370	chr8	32531005	87
S2_s_1_10032	chr1	192847480	86
S2_s_1_10127	chr14	65245665	86
S2_s_1_10134	chr14	119793755	86
S2_s_1_10240	chr2	181917715	86
S2_s_1_10102	chr12	108320655	85
S2_s_1_10316	chr5	124539495	85
S2_s_1_10339	chr6	111141320	85
S2_s_1_10347	chr6	140972355	85
S2_s_1_10410	chrX	76599075	85
S2_s_1_10130	chr14	102781425	83
S2_s_1_10066	chr11	62130455	82
S2_s_1_10084	chr11	101115665	82
S2_s_1_10110	chr13	45048805	82
S2_s_1_10135	chr14	122616550	82
S2_s_1_10226	chr2	134287620	82
S2_s_1_10266	chr3	146380110	82
S2_s_1_10335	chr6	99605845	82
S2_s_1_10389	chr9	51364225	82
S2_s_1_10098	chr12	74804295	81
S2_s_1_10115	chr13	85855925	81
S2_s_1_10138	chr15	12708420	81
S2_s_1_10183	chr18	57316535	81
S2_s_1_10244	chr3	29730105	81
S2_s_1_10250	chr3	63768355	81
S2_s_1_10357	chr7	48835355	81
S2_s_1_10103	chr12	118044275	80
S2_s_1_10121	chr14	23500910	80
S2_s_1_10128	chr14	95381625	80
S2_s_1_10136	chr15	7591235	80
S2_s_1_10254	chr3	84185445	80
S2_s_1_10272	chr4	14753935	80
S2_s_1_10332	chr6	91278415	80
S2_s_1_10059	chr11	47640780	79
S2_s_1_10235	chr2	163196015	79
S2_s_1_10286	chr4	106569075	79
S2_s_1_10311	chr5	98375405	79
S2_s_1_10386	chr9	30240730	79
S2_s_1_10046	chr10	104443805	78
S2_s_1_10139	chr15	13393380	78
S2_s_1_10141	chr15	28051385	78
S2_s_1_10371	chr8	45343885	78
S2_s_1_117	chr9	69766508	78
S2_s_1_10018	chr1	119466135	77
S2_s_1_10122	chr14	31669875	77
S2_s_1_10140	chr15	27581805	77
S2_s_1_10178	chr18	33890715	77
S2_s_1_10202	chr2	8301875	77
S2_s_1_10269	chr3	157321285	77
S2_s_1_10351	chr7	13059700	77
S2_s_1_10014	chr1	90756495	76
S2_s_1_10129	chr14	100973710	76
S2_s_1_10297	chr4	155575955	76
S2_s_1_10325	chr6	41578725	76
S2_s_1_10376	chr8	76231005	76
S2_s_1_10384	chr9	21663515	76
S2_s_1_10036	chr10	18482725	75
S2_s_1_10119	chr14	17090135	75
S2_s_1_10137	chr15	10433135	75
S2_s_1_10195	chr19	35885405	75
S2_s_1_10213	chr2	81849025	75
S2_s_1_10246	chr3	52196770	75
S2_s_1_10249	chr3	58961395	75
S2_s_1_10289	chr4	110223685	75
S2_s_1_10336	chr6	100046425	75
S2_s_1_10108	chr13	39878040	74
S2_s_1_10126	chr14	51054735	74
S2_s_1_10152	chr16	4854385	74
S2_s_1_10157	chr16	50380345	74
S2_s_1_10208	chr2	38162735	74
S2_s_1_10304	chr5	55707985	74
S2_s_1_10313	chr5	104117700	74
S2_s_1_10160	chr16	73117515	73
S2_s_1_10172	chr17	59148335	73
S2_s_1_10184	chr18	84644820	73
S2_s_1_10210	chr2	72909345	73
S2_s_1_10300	chr5	10338935	73
S2_s_1_10331	chr6	87738485	73
S2_s_1_10378	chr8	80054455	73
S2_s_1_10388	chr9	35714685	73
S2_s_1_10008	chr1	61685495	72
S2_s_1_10039	chr10	43580920	72
S2_s_1_10070	chr11	67379890	72
S2_s_1_10077	chr11	88139465	72
S2_s_1_191	chr16	29720212	72
S2_s_1_10192	chr19	27780085	72
S2_s_1_10343	chr6	116140940	72
S2_s_1_10360	chr7	110909505	72
S2_s_1_10412	chrX	142468225	72
S2_s_1_10056	chr11	38067915	71
S2_s_1_10071	chr11	68151110	71
S2_s_1_10220	chr2	115310345	71
S2_s_1_10227	chr2	136152445	71
S2_s_1_10328	chr6	54912245	71
S2_s_1_10017	chr1	106514485	70
S2_s_1_10025	chr1	162209790	70
S2_s_1_10048	chr10	109684905	70
S2_s_1_10203	chr2	23964835	70
S2_s_1_10242	chr3	15112445	70
S2_s_1_10310	chr5	92882965	70
S2_s_1_10330	chr6	66399385	70
S2_s_1_10344	chr6	133396415	70
S2_s_1_10377	chr8	76437595	70
S2_s_1_10015	chr1	91545980	69
S2_s_1_10080	chr11	93414675	69
S2_s_1_10086	chr11	116765525	69
S2_s_1_10104	chr12	119028365	69
S2_s_1_105	chr14	60957994	69
S2_s_1_10166	chr17	15382350	69
S2_s_1_10207	chr2	32559795	69
S2_s_1_10243	chr3	17785815	69
S2_s_1_10282	chr4	72233990	69
S2_s_1_10290	chr4	110289845	69
S2_s_1_10326	chr6	53814455	69
S2_s_1_10340	chr6	111142895	69
S2_s_1_10354	chr7	24590595	69
S2_s_1_10385	chr9	24542055	69
S2_s_1_10030	chr1	182575875	68
S2_s_1_10072	chr11	75419425	68
S2_s_1_10076	chr11	87423175	68
S2_s_1_10089	chr12	12694325	68
S2_s_1_10091	chr12	27151415	68
S2_s_1_226	chr12	103314173	68
S2_s_1_10120	chr14	20048705	68
S2_s_1_10155	chr16	42782205	68
S2_s_1_10170	chr17	46694945	68
S2_s_1_10212	chr2	73991985	68
S2_s_1_10217	chr2	105738245	68
S2_s_1_10223	chr2	129437770	68
S2_s_1_10224	chr2	129539760	68
S2_s_1_10229	chr2	146062795	68
S2_s_1_10231	chr2	147188345	68
S2_s_1_10247	chr3	53448295	68
S2_s_1_10265	chr3	138854800	68
S2_s_1_10063	chr11	54812940	67
S2_s_1_10083	chr11	99574905	67
S2_s_1_10206	chr2	29856925	67
S2_s_1_10222	chr2	118218485	67
S2_s_1_10233	chr2	150538785	67
S2_s_1_10333	chr6	95921905	67
S2_s_1_10349	chr6	144819760	67
S2_s_1_10003	chr1	12826470	66
S2_s_1_10006	chr1	20584595	66
S2_s_1_219	chr1	176880325	66
S2_s_1_79	chr11	11941553	66
S2_s_1_10078	chr11	88585355	66
S2_s_1_10107	chr13	12912645	66
S2_s_1_10109	chr13	42412820	66
S2_s_1_181	chr14	10423647	66
S2_s_1_10125	chr14	48778805	66
S2_s_1_10199	chr19	52539305	66
S2_s_1_10214	chr2	101883215	66
S2_s_1_10256	chr3	108215020	66
S2_s_1_10291	chr4	110312295	66
S2_s_1_10319	chr5	146592805	66
S2_s_1_10327	chr6	54096330	66
S2_s_1_10396	chr9	102389185	66
S2_s_1_10035	chr10	17203120	65
S2_s_1_10040	chr10	44716800	65
S2_s_1_10041	chr10	46152305	65
S2_s_1_10067	chr11	62613930	65
S2_s_1_10117	chr14	12422535	65
S2_s_1_10123	chr14	39036135	65
S2_s_1_10162	chr16	91334700	65
S2_s_1_10167	chr17	22594310	65
S2_s_1_10211	chr2	73246035	65
S2_s_1_10230	chr2	146073495	65
S2_s_1_10236	chr2	173725505	65
S2_s_1_399	chr5	103509355	65
S2_s_1_10323	chr6	28006085	65
S2_s_1_10382	chr8	111173975	65
S2_s_1_10390	chr9	52146440	65
S2_s_1_10399	chr9	120044435	65
S2_s_1_159	chr1	42107623	64
S2_s_1_164	chr1	57733408	64
S2_s_1_246	chr1	85088441	64
S2_s_1_10028	chr1	174979790	64
S2_s_1_10033	chr1	194034305	64
S2_s_1_10058	chr11	46966455	64
S2_s_1_10064	chr11	54845655	64
S2_s_1_10079	chr11	89022985	64
S2_s_1_10101	chr12	108255735	64
S2_s_1_10111	chr13	47273685	64
S2_s_1_10163	chr16	94759755	64
S2_s_1_10174	chr18	3005855	64
S2_s_1_10261	chr3	119095385	64
S2_s_1_10259	chr3	116480325	64
S2_s_1_10280	chr4	65559090	64
S2_s_1_10295	chr4	147519275	64
S2_s_1_10315	chr5	124499090	64
S2_s_1_10353	chr7	16158005	64
S2_s_1_10361	chr7	111221660	64
S2_s_1_10363	chr7	133865375	64
S2_s_1_333	chr7	139530795	64
S2_s_1_10397	chr9	108822225	64
S2_s_1_321	chr1	66914115	63
S2_s_1_10087	chr12	7776495	63
S2_s_1_10105	chr12	119274170	63
S2_s_1_10116	chr13	96725960	63
S2_s_1_10143	chr15	65618865	63
S2_s_1_10165	chr17	11257145	63
S2_s_1_10190	chr19	24327695	63
S2_s_1_10200	chr19	55877665	63
S2_s_1_10257	chr3	108282605	63
S2_s_1_10305	chr5	56085100	63
S2_s_1_10350	chr6	147204245	63
S2_s_1_10364	chr7	142405265	63
S2_s_1_10372	chr8	50170530	63
S2_s_1_10381	chr8	90354435	63
S2_s_1_10016	chr1	105312285	62
S2_s_1_10021	chr1	133411745	62
S2_s_1_10024	chr1	155657905	62
S2_s_1_10062	chr11	52092845	62
S2_s_1_134	chr12	110149040	62
S2_s_1_10144	chr15	69314360	62
S2_s_1_10145	chr15	70727400	62
S2_s_1_10156	chr16	46548405	62
S2_s_1_10168	chr17	29417395	62
S2_s_1_10181	chr18	49771005	62
S2_s_1_10185	chr18	88513875	62
S2_s_1_10187	chr19	12743515	62
S2_s_1_10216	chr2	105108895	62
S2_s_1_345	chr2	169298056	62
S2_s_1_10251	chr3	78627275	62
S2_s_1_58	chr4	7247549	62
S2_s_1_10276	chr4	33824025	62
S2_s_1_351	chr4	152292547	62
S2_s_1_10318	chr5	132600460	62
S2_s_1_10337	chr6	100203655	62
S2_s_1_162	chr9	13652551	62
S2_s_1_10401	chr9	120243925	62
S2_s_1_10009	chr1	74870315	61
S2_s_1_342	chr1	184756041	61
S2_s_1_10037	chr10	30406115	61
S2_s_1_308	chr11	77306005	61
S2_s_1_10081	chr11	94045185	61
S2_s_1_284	chr11	108995400	61
S2_s_1_25	chr11	116755092	61
S2_s_1_439	chr14	23593083	61
S2_s_1_10124	chr14	48271780	61
S2_s_1_10151	chr15	75634145	61
S2_s_1_133	chr16	91193062	61
S2_s_1_10171	chr17	53210260	61
S2_s_1_10219	chr2	109943345	61
S2_s_1_10221	chr2	116341265	61
S2_s_1_10253	chr3	83077245	61
S2_s_1_10267	chr3	147378625	61
S2_s_1_10287	chr4	106989425	61
S2_s_1_10288	chr4	108843330	61
S2_s_1_10293	chr4	143218755	61
S2_s_1_10307	chr5	69984575	61
S2_s_1_10309	chr5	81124610	61
S2_s_1_10324	chr6	34887395	61
S2_s_1_548	chr10	76186128	60
S2_s_1_10049	chr10	111601545	60
S2_s_1_10060	chr11	49729665	60
S2_s_1_172	chr11	55685219	60
S2_s_1_522	chr11	88583281	60
S2_s_1_10093	chr12	31473015	60
S2_s_1_413	chr13	48161543	60
S2_s_1_10150	chr15	75244760	60
S2_s_1_10176	chr18	12273025	60
S2_s_1_10189	chr19	20796730	60
S2_s_1_10194	chr19	33972045	60
S2_s_1_10209	chr2	69904710	60
S2_s_1_272	chr2	180855185	60
S2_s_1_10273	chr4	19355760	60
S2_s_1_10283	chr4	79961155	60
S2_s_1_440	chr4	136159896	60
S2_s_1_400	chr5	97200742	60
S2_s_1_10322	chr6	16875585	60
S2_s_1_375	chr6	97529457	60
S2_s_1_10334	chr6	97608185	60
S2_s_1_10359	chr7	90004705	60
S2_s_1_198	chr7	126924191	60
S2_s_1_10373	chr8	61283335	60
S2_s_1_360	chr8	102726885	60
S2_s_1_10393	chr9	80076620	60
S2_s_1_10002	chr1	9584095	59
S2_s_1_10004	chr1	19149190	59
S2_s_1_509	chr1	91365679	59
S2_s_1_10029	chr1	179874875	59
S2_s_1_10044	chr10	87447965	59
S2_s_1_10050	chr11	9389745	59
S2_s_1_525	chr11	40755593	59
S2_s_1_10061	chr11	52010665	59
S2_s_1_10065	chr11	62115935	59
S2_s_1_10082	chr11	95809925	59
S2_s_1_315	chr13	39524017	59
S2_s_1_10113	chr13	84626185	59
S2_s_1_206	chr16	87836798	59
S2_s_1_608	chr2	105612178	59
S2_s_1_313	chr3	34560245	59
S2_s_1_10245	chr3	37197270	59
S2_s_1_10277	chr4	46743585	59
S2_s_1_318	chr6	111161106	59
S2_s_1_510	chr7	68688173	59
S2_s_1_348	chr7	115866320	59
S2_s_1_304	chr8	116229954	59
S2_s_1_330	chr1	35108860	58
S2_s_1_266	chr1	41390469	58
S2_s_1_10034	chr10	5120330	58
S2_s_1_495	chr10	56922576	58
S2_s_1_10045	chr10	89481815	58
S2_s_1_551	chr11	69561709	58
S2_s_1_10100	chr12	91263145	58
S2_s_1_421	chr13	71158625	58
S2_s_1_275	chr2	48538983	58
S2_s_1_10215	chr2	103547195	58
S2_s_1_350	chr2	146325195	58
S2_s_1_10238	chr2	180074205	58
S2_s_1_642	chr3	64831352	58
S2_s_1_242	chr3	83583291	58
S2_s_1_10262	chr3	122145560	58
S2_s_1_10303	chr5	30718705	58
S2_s_1_10314	chr5	118281600	58
S2_s_1_27	chr5	129632370	58
S2_s_1_490	chr5	135253967	58
S2_s_1_10345	chr6	134807055	58
S2_s_1_10355	chr7	37605305	58
S2_s_1_10358	chr7	73913205	58
S2_s_1_401	chr1	24185630	57
S2_s_1_618	chr1	101095548	57
S2_s_1_822	chr1	167417077	57
S2_s_1_464	chr11	62538183	57
S2_s_1_468	chr11	67408281	57
S2_s_1_195	chr11	92135346	57
S2_s_1_821	chr11	109011840	57
S2_s_1_532	chr12	75922929	57
S2_s_1_372	chr14	22680276	57
S2_s_1_10131	chr14	105473080	57
S2_s_1_10142	chr15	43854745	57
S2_s_1_10154	chr16	33091495	57
S2_s_1_10159	chr16	66501270	57
S2_s_1_10271	chr4	11612385	57
S2_s_1_10275	chr4	31937235	57
S2_s_1_437	chr4	123543933	57
S2_s_1_10292	chr4	132358775	57
S2_s_1_207	chr5	75952714	57
S2_s_1_523	chr6	9535284	57
S2_s_1_10341	chr6	111586905	57
S2_s_1_524	chr6	148109871	57
S2_s_1_668	chr7	107838196	57
S2_s_1_10366	chr8	3365805	57
S2_s_1_549	chr8	14736861	57
S2_s_1_892	chr8	79847157	57
S2_s_1_10023	chr1	133859525	56
S2_s_1_552	chr10	92247001	56
S2_s_1_10057	chr11	38398065	56
S2_s_1_10073	chr11	79095930	56
S2_s_1_10090	chr12	17151455	56
S2_s_1_10092	chr12	28460990	56
S2_s_1_572	chr12	111103427	56
S2_s_1_788	chr13	81639829	56
S2_s_1_365	chr13	90839678	56
S2_s_1_10158	chr16	51046805	56
S2_s_1_10173	chr17	86217030	56
S2_s_1_472	chr18	54514810	56
S2_s_1_547	chr18	74150118	56
S2_s_1_516	chr19	57217005	56
S2_s_1_10204	chr2	24030450	56
S2_s_1_733	chr2	44414943	56
S2_s_1_10225	chr2	133160620	56
S2_s_1_127	chr2	137705304	56
S2_s_1_10239	chr2	181763195	56
S2_s_1_10260	chr3	118044120	56
S2_s_1_637	chr4	24880845	56
S2_s_1_85	chr4	122999393	56
S2_s_1_10298	chr5	4153745	56
S2_s_1_460	chr5	75238064	56
S2_s_1_696	chr6	34964485	56
S2_s_1_629	chr6	54554627	56
S2_s_1_416	chr6	94750731	56
S2_s_1_806	chr7	70399728	56
S2_s_1_527	chr8	6967904	56
S2_s_1_10375	chr8	73015890	56
S2_s_1_458	chr8	91509385	56
S2_s_1_448	chr8	114899319	56
S2_s_1_10391	chr9	54395055	56
S2_s_1_409	chr9	71879782	56
S2_s_1_493	chr1	59414860	55
S2_s_1_10012	chr1	87702025	55
S2_s_1_661	chr1	182045511	55
S2_s_1_199	chr10	96190333	55
S2_s_1_683	chr10	77736126	55
S2_s_1_499	chr12	3440322	55
S2_s_1_537	chr12	79512691	55
S2_s_1_260	chr15	13213125	55
S2_s_1_10146	chr15	72520530	55
S2_s_1_436	chr2	97590575	55
S2_s_1_10218	chr2	105981905	55
S2_s_1_953	chr2	109153108	55
S2_s_1_583	chr3	20317476	55
S2_s_1_10258	chr3	114201775	55
S2_s_1_10285	chr4	87938150	55
S2_s_1_447	chr4	116830050	55
S2_s_1_338	chr5	119560297	55
S2_s_1_500	chr5	128291368	55
S2_s_1_712	chr6	138649276	55
S2_s_1_512	chr7	115501750	55
S2_s_1_171	chr8	91876157	55
S2_s_1_755	chr9	20697551	55
S2_s_1_10395	chr9	93210560	55
S2_s_1_10398	chr9	110255540	55
S2_s_1_156	chr1	51230375	54
S2_s_1_634	chr1	86993047	54
S2_s_1_715	chr1	119780534	54
S2_s_1_643	chr10	106874366	54
S2_s_1_681	chr11	55138651	54
S2_s_1_799	chr11	97950244	54
S2_s_1_570	chr11	108162331	54
S2_s_1_10088	chr12	12680895	54
S2_s_1_501	chr13	5989491	54
S2_s_1_364	chr13	56042497	54
S2_s_1_652	chr14	122373705	54
S2_s_1_581	chr15	87882737	54
S2_s_1_625	chr15	89596546	54
S2_s_1_735	chr16	77893729	54
S2_s_1_650	chr18	21586092	54
S2_s_1_10179	chr18	42975995	54
S2_s_1_563	chr18	46915127	54
S2_s_1_454	chr19	28329032	54
S2_s_1_666	chr2	18013326	54
S2_s_1_597	chr3	79954803	54
S2_s_1_631	chr5	38241039	54
S2_s_1_424	chr5	111773229	54
S2_s_1_274	chr6	66077608	54
S2_s_1_390	chr6	136470617	54
S2_s_1_494	chr7	62445839	54
S2_s_1_10379	chr8	85801980	54
S2_s_1_743	chr9	67809548	54
S2_s_1_787	chr1	4092989	53
S2_s_1_577	chr1	51697815	53
S2_s_1_790	chr1	80624791	53
S2_s_1_1017	chr1	148589827	53
S2_s_1_959	chr10	30898988	53
S2_s_1_451	chr11	52300816	53
S2_s_1_492	chr11	101430581	53
S2_s_1_739	chr11	115956673	53
S2_s_1_382	chr12	50120670	53
S2_s_1_589	chr13	102393345	53
S2_s_1_808	chr14	13114551	53
S2_s_1_851	chr14	27736924	53
S2_s_1_431	chr15	95012357	53
S2_s_1_651	chr16	30261902	53
S2_s_1_540	chr19	29061499	53
S2_s_1_420	chr2	26500689	53
S2_s_1_636	chr2	69035590	53
S2_s_1_296	chr2	128278069	53
S2_s_1_484	chr2	156646558	53
S2_s_1_10268	chr3	150749380	53
S2_s_1_745	chr3	49623661	53
S2_s_1_810	chr4	8868030	53
S2_s_1_587	chr5	42508529	53
S2_s_1_714	chr5	140611327	53
S2_s_1_938	chr6	53629996	53
S2_s_1_553	chr6	112810156	53
S2_s_1_476	chr6	126477566	53
S2_s_1_649	chr6	149099765	53
S2_s_1_579	chr7	40659657	53
S2_s_1_505	chr8	24484623	53
S2_s_1_508	chr8	26832096	53
S2_s_1_875	chr8	90244988	53
S2_s_1_674	chr9	7657887	53
S2_s_1_1006	chr9	48896024	53
S2_s_1_978	chr9	100596202	53
S2_s_1_426	chr1	74825065	52
S2_s_1_1149	chr1	123663668	52
S2_s_1_550	chr1	134069093	52
S2_s_1_906	chr1	144112285	52
S2_s_1_932	chr10	37610571	52
S2_s_1_566	chr11	38396465	52
S2_s_1_781	chr11	104063195	52
S2_s_1_832	chr11	107473456	52
S2_s_1_601	chr12	69074267	52
S2_s_1_778	chr12	73021424	52
S2_s_1_543	chr12	81146450	52
S2_s_1_726	chr12	99361365	52
S2_s_1_538	chr12	102159362	52
S2_s_1_682	chr12	104731994	52
S2_s_1_722	chr13	17844230	52
S2_s_1_772	chr13	51078119	52
S2_s_1_846	chr16	53044318	52
S2_s_1_621	chr16	63505381	52
S2_s_1_526	chr17	35070398	52
S2_s_1_1036	chr17	66088417	52
S2_s_1_658	chr17	79746160	52
S2_s_1_914	chr18	52750485	52
S2_s_1_306	chr18	60786866	52
S2_s_1_10198	chr19	40349835	52
S2_s_1_792	chr2	44475005	52
S2_s_1_955	chr2	62506644	52
S2_s_1_819	chr2	103643905	52
S2_s_1_341	chr2	105690085	52
S2_s_1_591	chr2	157522745	52
S2_s_1_800	chr2	181714719	52
S2_s_1_1076	chr3	17179813	52
S2_s_1_782	chr3	32774772	52
S2_s_1_679	chr3	155805946	52
S2_s_1_729	chr4	54831866	52
S2_s_1_752	chr5	51251050	52
S2_s_1_1074	chr5	52905195	52
S2_s_1_632	chr5	96923217	52
S2_s_1_673	chr5	143111955	52
S2_s_1_459	chr6	5029283	52
S2_s_1_849	chr6	24758631	52
S2_s_1_665	chr6	125290607	52
S2_s_1_10352	chr7	13196315	52
S2_s_1_911	chr7	63957248	52
S2_s_1_827	chr7	70848263	52
S2_s_1_756	chr7	72541605	52
S2_s_1_584	chr8	10794624	52
S2_s_1_876	chr9	116698333	52
S2_s_1_844	chr1	96565743	51
S2_s_1_897	chr1	148559837	51
S2_s_1_967	chr10	12010301	51
S2_s_1_701	chr10	21102121	51
S2_s_1_705	chr10	119522475	51
S2_s_1_740	chr11	11993092	51
S2_s_1_834	chr11	9464409	51
S2_s_1_575	chr11	88280683	51
S2_s_1_964	chr12	12810769	51
S2_s_1_825	chr12	57179576	51
S2_s_1_744	chr12	90132798	51
S2_s_1_685	chr12	90229213	51
S2_s_1_506	chr13	28884986	51
S2_s_1_1185	chr13	6351338	51
S2_s_1_737	chr13	25768556	51
S2_s_1_612	chr13	45861315	51
S2_s_1_1034	chr14	16733702	51
S2_s_1_852	chr15	25779399	51
S2_s_1_1015	chr15	70171124	51
S2_s_1_891	chr15	74179017	51
S2_s_1_1286	chr16	30670736	51
S2_s_1_478	chr17	93498833	51
S2_s_1_1045	chr18	22421867	51
S2_s_1_804	chr18	32889845	51
S2_s_1_952	chr2	28593118	51
S2_s_1_881	chr2	137706686	51
S2_s_1_840	chr4	63554407	51
S2_s_1_609	chr4	125759967	51
S2_s_1_704	chr5	97618930	51
S2_s_1_718	chr5	100898690	51
S2_s_1_898	chr6	5939220	51
S2_s_1_942	chr6	101411334	51
S2_s_1_320	chr7	50513757	51
S2_s_1_765	chr7	100130160	51
S2_s_1_842	chr8	57733012	51
S2_s_1_677	chr8	59333984	51
S2_s_1_561	chr9	28592335	51
S2_s_1_905	chr9	99799212	51
S2_s_1_405	chrX	50788284	51
S2_s_1_872	chr1	52029549	50
S2_s_1_604	chr1	149870524	50
S2_s_1_539	chr1	156176541	50
S2_s_1_1248	chr11	9266229	50
S2_s_1_555	chr11	19554825	50
S2_s_1_669	chr11	21091993	50
S2_s_1_957	chr11	63898520	50
S2_s_1_893	chr11	64735804	50
S2_s_1_783	chr11	76335216	50
S2_s_1_703	chr11	98749457	50
S2_s_1_470	chr11	111512629	50
S2_s_1_937	chr11	112561094	50
S2_s_1_644	chr12	82210827	50
S2_s_1_920	chr12	118645035	50
S2_s_1_747	chr13	83741930	50
S2_s_1_1026	chr14	12338153	50
S2_s_1_407	chr14	22343468	50
S2_s_1_731	chr15	25752775	50
S2_s_1_984	chr15	46785403	50
S2_s_1_518	chr15	86005992	50
S2_s_1_503	chr15	92100055	50
S2_s_1_680	chr15	96542479	50
S2_s_1_573	chr16	34867905	50
S2_s_1_1082	chr16	42504794	50
S2_s_1_889	chr16	55571590	50
S2_s_1_856	chr16	85964795	50
S2_s_1_638	chr17	52611586	50
S2_s_1_838	chr17	78508889	50
S2_s_1_349	chr2	19459070	50
S2_s_1_693	chr2	25126353	50
S2_s_1_884	chr2	30048005	50
S2_s_1_869	chr2	50031082	50
S2_s_1_542	chr2	130676715	50
S2_s_1_519	chr2	173164390	50
S2_s_1_871	chr3	54502060	50
S2_s_1_847	chr3	90376387	50
S2_s_1_393	chr3	102190835	50
S2_s_1_319	chr4	72050093	50
S2_s_1_628	chr4	127227506	50
S2_s_1_1018	chr4	131360305	50
S2_s_1_619	chr4	147988605	50
S2_s_1_798	chr5	99391711	50
S2_s_1_960	chr6	4995427	50
S2_s_1_732	chr6	36522083	50
S2_s_1_865	chr7	75521452	50
S2_s_1_924	chr7	138862743	50
S2_s_1_841	chr8	38884647	50
S2_s_1_412	chr8	112053866	50
S2_s_1_702	chrX	82227217	50
S2_s_1_1264	chr1	130124784	49
S2_s_1_974	chr1	162651624	49
S2_s_1_529	chr10	10118483	49
S2_s_1_813	chr10	23454788	49
S2_s_1_611	chr10	107426493	49
S2_s_1_1440	chr10	116389011	49
S2_s_1_686	chr11	28735103	49
S2_s_1_864	chr11	32139785	49
S2_s_1_720	chr11	69844102	49
S2_s_1_748	chr11	110774354	49
S2_s_1_1138	chr11	118664966	49
S2_s_1_1052	chr12	12391754	49
S2_s_1_1341	chr12	36380487	49
S2_s_1_1169	chr12	56258557	49
S2_s_1_1025	chr12	100697542	49
S2_s_1_691	chr12	113008997	49
S2_s_1_774	chr13	31772276	49
S2_s_1_1016	chr13	40016302	49
S2_s_1_727	chr13	60891950	49
S2_s_1_1209	chr14	26344330	49
S2_s_1_507	chr14	96304364	49
S2_s_1_951	chr14	103648716	49
S2_s_1_1422	chr15	60949675	49
S2_s_1_760	chr16	16559515	49
S2_s_1_874	chr16	45895404	49
S2_s_1_958	chr16	65578102	49
S2_s_1_1203	chr16	72619888	49
S2_s_1_993	chr17	55065196	49
S2_s_1_1299	chr18	10419556	49
S2_s_1_568	chr18	54506433	49
S2_s_1_214	chr18	54719304	49
S2_s_1_588	chr19	22823823	49
S2_s_1_814	chr2	6554042	49
S2_s_1_502	chr2	23546293	49
S2_s_1_1062	chr2	36808780	49
S2_s_1_1284	chr2	56277357	49
S2_s_1_929	chr2	60788341	49
S2_s_1_1157	chr2	99430062	49
S2_s_1_640	chr2	104077779	49
S2_s_1_708	chr3	69414116	49
S2_s_1_786	chr3	149408290	49
S2_s_1_1327	chr4	56099503	49
S2_s_1_647	chr4	71765376	49
S2_s_1_913	chr4	84339687	49
S2_s_1_801	chr4	146454229	49
S2_s_1_830	chr4	149255346	49
S2_s_1_607	chr5	5605887	49
S2_s_1_1249	chr6	38364309	49
S2_s_1_596	chr6	101411899	49
S2_s_1_931	chr6	112893040	49
S2_s_1_1177	chr6	116142642	49
S2_s_1_1101	chr6	124652409	49
S2_s_1_709	chr6	144481406	49
S2_s_1_1060	chr7	3360936	49
S2_s_1_995	chr7	83557060	49
S2_s_1_1146	chr7	89903773	49
S2_s_1_1109	chr7	143179038	49
S2_s_1_337	chr8	8362260	49
S2_s_1_750	chr8	28945701	49
S2_s_1_687	chr8	49441480	49
S2_s_1_521	chr8	64834403	49
S2_s_1_613	chr9	6803088	49
S2_s_1_1166	chr9	41366589	49
S2_s_1_797	chr9	50391874	49
S2_s_1_1350	chr1	32475514	48
S2_s_1_777	chr1	77630018	48
S2_s_1_1231	chr1	104848486	48
S2_s_1_730	chr10	12917805	48
S2_s_1_1358	chr10	30098631	48
S2_s_1_934	chr10	32062085	48
S2_s_1_992	chr10	40514832	48
S2_s_1_1560	chr10	98459465	48
S2_s_1_925	chr10	125800764	48
S2_s_1_767	chr11	28685529	48
S2_s_1_746	chr11	93378833	48
S2_s_1_896	chr13	96045554	48
S2_s_1_1041	chr14	63458406	48
S2_s_1_857	chr14	86164869	48
S2_s_1_943	chr14	115313410	48
S2_s_1_988	chr15	42482351	48
S2_s_1_768	chr15	51101324	48
S2_s_1_1086	chr16	90165660	48
S2_s_1_394	chr17	15248165	48
S2_s_1_610	chr18	9216283	48
S2_s_1_1213	chr18	27921723	48
S2_s_1_736	chr19	47625591	48
S2_s_1_1123	chr2	79676572	48
S2_s_1_1040	chr2	98914362	48
S2_s_1_877	chr2	135412942	48
S2_s_1_908	chr3	30737209	48
S2_s_1_713	chr3	34441507	48
S2_s_1_1269	chr3	155717010	48
S2_s_1_742	chr4	22836160	48
S2_s_1_935	chr4	28203228	48
S2_s_1_989	chr4	126466036	48
S2_s_1_899	chr5	97299897	48
S2_s_1_593	chr5	100144156	48
S2_s_1_1274	chr5	119055635	48
S2_s_1_831	chr5	133823951	48
S2_s_1_1302	chr5	136720890	48
S2_s_1_1104	chr6	71423444	48
S2_s_1_1356	chr6	119740651	48
S2_s_1_766	chr6	131257813	48
S2_s_1_1106	chr7	27440325	48
S2_s_1_910	chr7	28820515	48
S2_s_1_1331	chr8	64295898	48
S2_s_1_1077	chr8	121132066	48
S2_s_1_867	chr9	116182495	48
S2_s_1_590	chrX	113442666	48
S2_s_1_1087	chr1	12385236	47
S2_s_1_728	chr1	73270899	47
S2_s_1_1283	chr1	82771390	47
S2_s_1_71	chr1	85592178	47
S2_s_1_1126	chr1	133434555	47
S2_s_1_633	chr1	135499286	47
S2_s_1_287	chr10	14703421	47
S2_s_1_1102	chr10	58218073	47
S2_s_1_1413	chr10	67339684	47
S2_s_1_1078	chr10	87955404	47
S2_s_1_655	chr10	99265546	47
S2_s_1_1140	chr11	62522597	47
S2_s_1_1122	chr11	65990706	47
S2_s_1_1535	chr11	67001985	47
S2_s_1_1067	chr11	72955947	47
S2_s_1_371	chr11	88406572	47
S2_s_1_1143	chr11	97466843	47
S2_s_1_1288	chr11	113450840	47
S2_s_1_936	chr12	32179684	47
S2_s_1_626	chr12	56965954	47
S2_s_1_870	chr12	71959582	47
S2_s_1_725	chr12	74373547	47
S2_s_1_1061	chr12	83100974	47
S2_s_1_711	chr12	109900854	47
S2_s_1_1261	chr13	36447939	47
S2_s_1_947	chr13	98067021	47
S2_s_1_785	chr14	116094436	47
S2_s_1_530	chr15	11690925	47
S2_s_1_541	chr15	90401137	47
S2_s_1_716	chr16	24366440	47
S2_s_1_230	chr16	77400810	47
S2_s_1_1347	chr16	92044235	47
S2_s_1_1153	chr17	58671249	47
S2_s_1_946	chr17	30040223	47
S2_s_1_1459	chr17	35704205	47
S2_s_1_615	chr18	25408829	47
S2_s_1_759	chr19	10840093	47
S2_s_1_956	chr19	44653590	47
S2_s_1_1179	chr19	55830858	47
S2_s_1_1010	chr2	4098695	47
S2_s_1_1254	chr2	12716711	47
S2_s_1_558	chr2	34602231	47
S2_s_1_1037	chr2	64325651	47
S2_s_1_1108	chr2	74754267	47
S2_s_1_1457	chr2	81454379	47
S2_s_1_1048	chr2	152091541	47
S2_s_1_1004	chr2	174917604	47
S2_s_1_1470	chr3	130309837	47
S2_s_1_1192	chr3	144977866	47
S2_s_1_779	chr4	9006116	47
S2_s_1_1234	chr4	30062598	47
S2_s_1_672	chr4	119071595	47
S2_s_1_902	chr4	140257233	47
S2_s_1_671	chr4	141887158	47
S2_s_1_789	chr5	64140349	47
S2_s_1_791	chr5	129156156	47
S2_s_1_968	chr6	11264178	47
S2_s_1_845	chr6	71243232	47
S2_s_1_928	chr6	122829876	47
S2_s_1_1221	chr6	148057150	47
S2_s_1_429	chr7	74224475	47
S2_s_1_901	chr7	139528921	47
S2_s_1_1334	chr8	15005686	47
S2_s_1_1089	chr8	57405498	47
S2_s_1_836	chr9	24341603	47
S2_s_1_706	chr9	24595377	47
S2_s_1_950	chr9	44054817	47
S2_s_1_848	chr9	58211221	47
S2_s_1_1194	chr9	97066949	47
S2_s_1_1088	chrX	56707977	47
S2_s_1_1492	chr1	101684091	46
S2_s_1_692	chr1	114022149	46
S2_s_1_1178	chr1	153040306	46
S2_s_1_1218	chr1	190876950	46
S2_s_1_678	chr10	4249262	46
S2_s_1_1324	chr10	5217274	46
S2_s_1_926	chr10	95976938	46
S2_s_1_1050	chr10	99182759	46
S2_s_1_1330	chr11	28467236	46
S2_s_1_812	chr11	36779503	46
S2_s_1_1354	chr11	63412579	46
S2_s_1_882	chr11	96562769	46
S2_s_1_1379	chr11	98849864	46
S2_s_1_1154	chr11	115057086	46
S2_s_1_240	chr11	116750986	46
S2_s_1_909	chr12	13895757	46
S2_s_1_1768	chr12	17652943	46
S2_s_1_1039	chr12	106177970	46
S2_s_1_1466	chr13	26659749	46
S2_s_1_602	chr13	26667011	46
S2_s_1_985	chr13	48564327	46
S2_s_1_1124	chr13	112241658	46
S2_s_1_344	chr14	60943382	46
S2_s_1_833	chr15	52911146	46
S2_s_1_823	chr15	75750521	46
S2_s_1_329	chr16	3236509	46
S2_s_1_435	chr17	9906133	46
S2_s_1_954	chr17	34025968	46
S2_s_1_356	chr17	78107488	46
S2_s_1_1307	chr18	12425296	46
S2_s_1_1326	chr18	23216409	46
S2_s_1_965	chr18	54760786	46
S2_s_1_1141	chr18	64334346	46
S2_s_1_653	chr19	37521393	46
S2_s_1_883	chr19	55788463	46
S2_s_1_1568	chr2	27250801	46
S2_s_1_370	chr2	34080613	46
S2_s_1_1012	chr2	35726211	46
S2_s_1_659	chr2	45031799	46
S2_s_1_775	chr2	60076225	46
S2_s_1_473	chr2	83829155	46
S2_s_1_1490	chr2	105084371	46
S2_s_1_1023	chr2	115580205	46
S2_s_1_1220	chr2	129970446	46
S2_s_1_1306	chr2	139517208	46
S2_s_1_630	chr2	150735922	46
S2_s_1_1129	chr3	59531428	46
S2_s_1_962	chr3	88268775	46
S2_s_1_1275	chr3	89226109	46
S2_s_1_1303	chr3	108410450	46
S2_s_1_1276	chr3	122435847	46
S2_s_1_1121	chr3	156937094	46
S2_s_1_565	chr4	3067998	46
S2_s_1_562	chr4	7997324	46
S2_s_1_1191	chr4	54118683	46
S2_s_1_1673	chr4	82329387	46
S2_s_1_1580	chr4	95136468	46
S2_s_1_582	chr4	98285051	46
S2_s_1_966	chr4	117409771	46
S2_s_1_1266	chr5	70874402	46
S2_s_1_1139	chr5	98170017	46
S2_s_1_1241	chr6	34867016	46
S2_s_1_1297	chr6	129334264	46
S2_s_1_860	chr7	6790534	46
S2_s_1_1051	chr7	25833983	46
S2_s_1_811	chr7	27277832	46
S2_s_1_987	chr7	109813511	46
S2_s_1_1301	chr8	109072247	46
S2_s_1_998	chr8	126697237	46
S2_s_1_1173	chr9	54745973	46
S2_s_1_1011	chr1	30074135	45
S2_s_1_1708	chr1	35469441	45
S2_s_1_1118	chr1	45901935	45
S2_s_1_1097	chr1	58829465	45
S2_s_1_1066	chr1	138992747	45
S2_s_1_828	chr1	156789983	45
S2_s_1_1664	chr1	159352461	45
S2_s_1_1175	chr1	170106557	45
S2_s_1_1144	chr10	19485757	45
S2_s_1_1343	chr10	63225526	45
S2_s_1_1386	chr10	78358229	45
S2_s_1_1744	chr10	84756024	45
S2_s_1_1962	chr10	85298317	45
S2_s_1_983	chr10	99824010	45
S2_s_1_343	chr10	126367497	45
S2_s_1_1648	chr11	8512862	45
S2_s_1_1813	chr11	8569458	45
S2_s_1_933	chr11	13830622	45
S2_s_1_1044	chr11	18621949	45
S2_s_1_770	chr11	34941877	45
S2_s_1_859	chr11	56367415	45
S2_s_1_1652	chr11	61252747	45
S2_s_1_620	chr11	78493672	45
S2_s_1_1128	chr11	97569360	45
S2_s_1_656	chr12	4027898	45
S2_s_1_1493	chr12	36755934	45
S2_s_1_1419	chr12	89330991	45
S2_s_1_1437	chr13	48013389	45
S2_s_1_900	chr13	69395490	45
S2_s_1_724	chr13	81656658	45
S2_s_1_855	chr13	98120379	45
S2_s_1_1494	chr14	21798315	45
S2_s_1_1217	chr14	40010443	45
S2_s_1_972	chr14	121809108	45
S2_s_1_850	chr15	6260156	45
S2_s_1_1072	chr15	24567226	45
S2_s_1_676	chr15	56027638	45
S2_s_1_861	chr16	30079153	45
S2_s_1_1368	chr16	89875872	45
S2_s_1_1120	chr17	11439063	45
S2_s_1_820	chr17	32931555	45
S2_s_1_1951	chr17	40909500	45
S2_s_1_1294	chr17	53649147	45
S2_s_1_336	chr2	3050977	45
S2_s_1_1922	chr2	44430759	45
S2_s_1_1093	chr2	72729249	45
S2_s_1_853	chr2	74730544	45
S2_s_1_945	chr2	80908224	45
S2_s_1_452	chr2	117938853	45
S2_s_1_1507	chr2	137461065	45
S2_s_1_670	chr2	168059903	45
S2_s_1_697	chr3	8245365	45
S2_s_1_531	chr3	62938765	45
S2_s_1_981	chr3	83148121	45
S2_s_1_930	chr3	107598974	45
S2_s_1_1392	chr3	155466343	45
S2_s_1_919	chr4	83524798	45
S2_s_1_764	chr4	87663261	45
S2_s_1_1577	chr5	37896005	45
S2_s_1_1223	chr5	30241997	45
S2_s_1_1401	chr5	44615733	45
S2_s_1_805	chr5	49331636	45
S2_s_1_1163	chr5	58279791	45
S2_s_1_771	chr5	65836920	45
S2_s_1_186	chr5	97219208	45
S2_s_1_903	chr5	136186120	45
S2_s_1_1967	chr5	147316053	45
S2_s_1_1244	chr6	81975542	45
S2_s_1_1329	chr6	107389921	45
S2_s_1_1001	chr6	107496058	45
S2_s_1_1027	chr6	113027627	45
S2_s_1_1597	chr6	120114604	45
S2_s_1_1199	chr6	122340652	45
S2_s_1_1127	chr6	122946850	45
S2_s_1_885	chr6	125171189	45
S2_s_1_684	chr7	49704844	45
S2_s_1_1190	chr7	66814475	45
S2_s_1_761	chr7	68608655	45
S2_s_1_873	chr7	88589782	45
S2_s_1_1085	chr7	128406674	45
S2_s_1_1055	chr7	135603061	45
S2_s_1_949	chr8	42420632	45
S2_s_1_1705	chr8	65054566	45
S2_s_1_1787	chr8	83884759	45
S2_s_1_912	chr9	24160626	45
S2_s_1_1640	chr9	47077090	45
S2_s_1_1049	chr9	53247007	45
S2_s_1_1289	chr9	123461988	45
S2_s_1_1536	chrX	51684700	45
S2_s_1_1425	chr1	29603050	44
S2_s_1_1322	chr1	42369729	44
S2_s_1_1257	chr1	47164045	44
S2_s_1_1059	chr1	67985471	44
S2_s_1_290	chr1	85625428	44
S2_s_1_1158	chr1	151878601	44
S2_s_1_784	chr1	176977414	44
S2_s_1_927	chr1	177403828	44
S2_s_1_1336	chr1	190140750	44
S2_s_1_469	chr10	22142975	44
S2_s_1_1487	chr10	29285765	44
S2_s_1_858	chr10	30622858	44
S2_s_1_734	chr10	111422204	44
S2_s_1_1384	chr11	8000161	44
S2_s_1_533	chr11	13469235	44
S2_s_1_1197	chr11	21222577	44
S2_s_1_1477	chr11	27987138	44
S2_s_1_1495	chr11	63043863	44
S2_s_1_1325	chr11	65799318	44
S2_s_1_986	chr11	70131780	44
S2_s_1_1451	chr11	79150793	44
S2_s_1_1886	chr11	115483178	44
S2_s_1_1229	chr12	17626283	44
S2_s_1_585	chr12	79911118	44
S2_s_1_1186	chr12	98339899	44
S2_s_1_614	chr13	12877807	44
S2_s_1_878	chr13	12807330	44
S2_s_1_1662	chr13	72795160	44
S2_s_1_1345	chr13	97252744	44
S2_s_1_1070	chr15	13556443	44
S2_s_1_695	chr15	54854984	44
S2_s_1_915	chr15	68881558	44
S2_s_1_1722	chr15	82088118	44
S2_s_1_1183	chr16	19107642	44
S2_s_1_1013	chr16	41951466	44
S2_s_1_1230	chr16	73367316	44
S2_s_1_1298	chr17	58539909	44
S2_s_1_1065	chr17	34444124	44
S2_s_1_1429	chr18	25913420	44
S2_s_1_990	chr18	78599891	44
S2_s_1_1312	chr19	46974951	44
S2_s_1_627	chr2	174489640	44
S2_s_1_1033	chr2	10406338	44
S2_s_1_1374	chr2	26501831	44
S2_s_1_780	chr2	45325974	44
S2_s_1_1609	chr2	56083437	44
S2_s_1_1394	chr2	78746923	44
S2_s_1_1038	chr2	102838417	44
S2_s_1_1280	chr2	105504175	44
S2_s_1_1606	chr2	106101544	44
S2_s_1_1488	chr2	117892001	44
S2_s_1_1224	chr2	132123724	44
S2_s_1_773	chr3	25209544	44
S2_s_1_1522	chr3	67951903	44
S2_s_1_976	chr3	119124125	44
S2_s_1_1378	chr3	138505419	44
S2_s_1_1091	chr4	45203505	44
S2_s_1_486	chr4	6772565	44
S2_s_1_1056	chr4	41106310	44
S2_s_1_1531	chr4	55005130	44
S2_s_1_1092	chr4	82983639	44
S2_s_1_1071	chr4	119073829	44
S2_s_1_1245	chr4	124381299	44
S2_s_1_1008	chr4	139977567	44
S2_s_1_1576	chr4	145042090	44
S2_s_1_1359	chr5	33053696	44
S2_s_1_1642	chr5	78076258	44
S2_s_1_888	chr5	84811529	44
S2_s_1_1583	chr5	131563979	44
S2_s_1_1200	chr6	72094710	44
S2_s_1_1267	chr6	72375248	44
S2_s_1_717	chr6	111146469	44
S2_s_1_922	chr6	112114278	44
S2_s_1_1237	chr6	115396871	44
S2_s_1_1305	chr6	137669648	44
S2_s_1_1046	chr7	39651227	44
S2_s_1_1439	chr7	74124817	44
S2_s_1_1615	chr7	96152791	44
S2_s_1_895	chr7	128288957	44
S2_s_1_1260	chr7	131598327	44
S2_s_1_1875	chr8	11896533	44
S2_s_1_1171	chr8	23894881	44
S2_s_1_1042	chr8	38333654	44
S2_s_1_1256	chr8	56888273	44
S2_s_1_918	chr9	4535145	44
S2_s_1_1533	chr9	9260503	44
S2_s_1_1250	chr9	13492178	44
S2_s_1_982	chr9	22965221	44
S2_s_1_1133	chr9	28837575	44
S2_s_1_1252	chr9	38779878	44
S2_s_1_835	chr9	72812827	44
S2_s_1_1704	chr9	109193993	44
S2_s_1_854	chr9	120157485	44
S2_s_1_594	chr9	120886350	44
S2_s_1_1383	chr9	121337863	44
S2_s_1_1520	chr1	10992191	43
S2_s_1_887	chr1	78190881	43
S2_s_1_1667	chr1	85883684	43
S2_s_1_1463	chr1	187978272	43
S2_s_1_1513	chr10	16063205	43
S2_s_1_1397	chr10	45823435	43
S2_s_1_997	chr10	60237397	43
S2_s_1_1007	chr11	5486576	43
S2_s_1_1080	chr11	19828863	43
S2_s_1_2386	chr11	26621379	43
S2_s_1_1525	chr11	35528204	43
S2_s_1_1405	chr11	117975640	43
S2_s_1_1232	chr12	8498210	43
S2_s_1_1028	chr12	38500344	43
S2_s_1_1181	chr12	42031086	43
S2_s_1_1361	chr12	69972973	43
S2_s_1_1268	chr12	71771512	43
S2_s_1_1870	chr12	95008910	43
S2_s_1_1198	chr12	117235418	43
S2_s_1_1099	chr13	59579963	43
S2_s_1_1629	chr13	60325576	43
S2_s_1_1000	chr13	72210235	43
S2_s_1_1351	chr13	80980126	43
S2_s_1_1737	chr13	107585557	43
S2_s_1_1164	chr13	107730726	43
S2_s_1_1295	chr15	39586526	43
S2_s_1_1152	chr15	59526171	43
S2_s_1_1584	chr15	82796504	43
S2_s_1_2231	chr15	85842706	43
S2_s_1_660	chr15	85919985	43
S2_s_1_1253	chr15	95843253	43
S2_s_1_1546	chr16	23507382	43
S2_s_1_2305	chr16	35981738	43
S2_s_1_1612	chr16	85140334	43
S2_s_1_1426	chr17	14159477	43
S2_s_1_1355	chr17	36246127	43
S2_s_1_535	chr17	62778293	43
S2_s_1_1791	chr17	72304044	43
S2_s_1_1116	chr17	88243579	43
S2_s_1_1387	chr18	3652968	43
S2_s_1_1668	chr18	20183783	43
S2_s_1_944	chr18	54912533	43
S2_s_1_1317	chr18	75985163	43
S2_s_1_707	chr19	6193931	43
S2_s_1_1132	chr19	16506843	43
S2_s_1_741	chr19	55716364	43
S2_s_1_1142	chr2	5759663	43
S2_s_1_1956	chr2	54366353	43
S2_s_1_1491	chr2	62660909	43
S2_s_1_1483	chr2	66027859	43
S2_s_1_1710	chr2	117090485	43
S2_s_1_939	chr2	146956575	43
S2_s_1_1884	chr2	174607440	43
S2_s_1_1114	chr2	181929073	43
S2_s_1_1847	chr3	32291643	43
S2_s_1_975	chr3	37631139	43
S2_s_1_1196	chr3	49866407	43
S2_s_1_1449	chr3	50642223	43
S2_s_1_1362	chr3	111092970	43
S2_s_1_1414	chr3	136655123	43
S2_s_1_1953	chr3	143469145	43
S2_s_1_1489	chr4	54917698	43
S2_s_1_1939	chr5	6265657	43
S2_s_1_1174	chr5	53262742	43
S2_s_1_1313	chr5	133132478	43
S2_s_1_1842	chr6	19034972	43
S2_s_1_1711	chr6	20806375	43
S2_s_1_1375	chr6	107013151	43
S2_s_1_894	chr6	144155296	43
S2_s_1_1909	chr7	93928360	43
S2_s_1_1068	chr7	127234695	43
S2_s_1_1311	chr8	25545078	43
S2_s_1_1043	chr8	68346270	43
S2_s_1_868	chr8	70864905	43
S2_s_1_843	chr9	25695197	43
S2_s_1_991	chr9	29512363	43
S2_s_1_1589	chr9	59253986	43
S2_s_1_2072	chr9	59273529	43
S2_s_1_1824	chr9	69758936	43
S2_s_1_1805	chr9	74860700	43
S2_s_1_2257	chr1	34468689	42
S2_s_1_2022	chr1	76117241	42
S2_s_1_654	chr1	77503083	42
S2_s_1_1998	chr1	160847930	42
S2_s_1_1599	chr1	167990278	42
S2_s_1_1532	chr1	180922009	42
S2_s_1_829	chr1	189846609	42
S2_s_1_1570	chr10	28157254	42
S2_s_1_1057	chr10	62189688	42
S2_s_1_381	chr10	84686092	42
S2_s_1_1638	chr10	89920482	42
S2_s_1_1430	chr10	108701562	42
S2_s_1_1719	chr10	128127849	42
S2_s_1_751	chr11	8723369	42
S2_s_1_1574	chr11	11468432	42
S2_s_1_1434	chr11	32383280	42
S2_s_1_2155	chr11	35524035	42
S2_s_1_826	chr11	77200066	42
S2_s_1_1165	chr11	80921739	42
S2_s_1_1271	chr11	84121818	42
S2_s_1_648	chr11	96324485	42
S2_s_1_2372	chr11	98962590	42
S2_s_1_1717	chr11	107063724	42
S2_s_1_1235	chr11	109476418	42
S2_s_1_1562	chr12	9308401	42
S2_s_1_1519	chr12	76856486	42
S2_s_1_1691	chr13	23945085	42
S2_s_1_1588	chr13	44182755	42
S2_s_1_1314	chr13	59456249	42
S2_s_1_2039	chr13	94692754	42
S2_s_1_1448	chr13	111777035	42
S2_s_1_1523	chr14	22495095	42
S2_s_1_1647	chr14	22165014	42
S2_s_1_1614	chr14	28546529	42
S2_s_1_1553	chr15	103170088	42
S2_s_1_1030	chr15	70328090	42
S2_s_1_699	chr15	85660999	42
S2_s_1_1827	chr15	98798365	42
S2_s_1_1240	chr16	55871887	42
S2_s_1_1404	chr16	63011456	42
S2_s_1_1865	chr16	96775958	42
S2_s_1_2099	chr17	10103638	42
S2_s_1_1073	chr17	10744996	42
S2_s_1_817	chr17	16157948	42
S2_s_1_1265	chr17	58932803	42
S2_s_1_807	chr17	66480040	42
S2_s_1_1938	chr18	14165675	42
S2_s_1_1371	chr18	22330783	42
S2_s_1_1480	chr18	29639852	42
S2_s_1_1293	chr18	47494472	42
S2_s_1_1527	chr18	81980735	42
S2_s_1_1748	chr19	12493909	42
S2_s_1_1381	chr19	48771782	42
S2_s_1_1100	chr2	49218591	42
S2_s_1_1032	chr2	117750750	42
S2_s_1_1778	chr2	127296309	42
S2_s_1_2281	chr2	153730283	42
S2_s_1_1291	chr2	158596525	42
S2_s_1_1285	chr2	170428949	42
S2_s_1_639	chr3	52681041	42
S2_s_1_999	chr3	85946270	42
S2_s_1_1461	chr3	140915684	42
S2_s_1_1678	chr3	154082036	42
S2_s_1_1388	chr4	58002481	42
S2_s_1_1876	chr4	71485570	42
S2_s_1_1202	chr4	100890656	42
S2_s_1_1333	chr5	10382253	42
S2_s_1_1901	chr5	17642916	42
S2_s_1_2364	chr5	105498675	42
S2_s_1_1216	chr5	117833450	42
S2_s_1_971	chr5	127644294	42
S2_s_1_921	chr6	5381000	42
S2_s_1_1156	chr6	28761244	42
S2_s_1_1641	chr6	110705896	42
S2_s_1_2204	chr6	143941544	42
S2_s_1_1454	chr7	49634487	42
S2_s_1_1029	chr7	134193279	42
S2_s_1_1843	chr8	10921799	42
S2_s_1_1182	chr8	49031749	42
S2_s_1_1172	chr8	109692612	42
S2_s_1_1460	chr8	123040160	42
S2_s_1_941	chr8	125210868	42
S2_s_1_1214	chr9	9546956	42
S2_s_1_1595	chr9	10313105	42
S2_s_1_2528	chr9	36803299	42
S2_s_1_1726	chr9	72964468	42
S2_s_1_534	chr9	90701026	42
S2_s_1_2105	chr9	92351935	42
S2_s_1_1134	chr1	3747131	41
S2_s_1_1543	chr1	12577022	41
S2_s_1_1467	chr1	51424406	41
S2_s_1_1418	chr1	63595951	41
S2_s_1_404	chr1	97540737	41
S2_s_1_1112	chr1	103260916	41
S2_s_1_1455	chr1	115777961	41
S2_s_1_2127	chr1	150486306	41
S2_s_1_1883	chr1	150741108	41
S2_s_1_1850	chr1	151356341	41
S2_s_1_1658	chr1	157048380	41
S2_s_1_1829	chr1	165966725	41
S2_s_1_1732	chr1	178322699	41
S2_s_1_2525	chr10	27109739	41
S2_s_1_1205	chr10	56374392	41
S2_s_1_1596	chr11	19686953	41
S2_s_1_1916	chr11	22138488	41
S2_s_1_1767	chr11	27930040	41
S2_s_1_1279	chr11	42528255	41
S2_s_1_1554	chr11	44361916	41
S2_s_1_2253	chr11	45452140	41
S2_s_1_2120	chr11	46003236	41
S2_s_1_1690	chr11	69527590	41
S2_s_1_969	chr11	77894070	41
S2_s_1_1308	chr11	80832572	41
S2_s_1_1810	chr11	82502028	41
S2_s_1_1270	chr11	88236120	41
S2_s_1_2266	chr11	91771927	41
S2_s_1_1510	chr11	103307839	41
S2_s_1_2259	chr12	4599095	41
S2_s_1_1150	chr12	5817863	41
S2_s_1_1147	chr12	12413621	41
S2_s_1_1505	chr12	28817575	41
S2_s_1_1083	chr12	79609425	41
S2_s_1_1415	chr12	89442690	41
S2_s_1_689	chr13	51920949	41
S2_s_1_1512	chr13	12888162	41
S2_s_1_2163	chr13	22464113	41
S2_s_1_1258	chr13	32959405	41
S2_s_1_1160	chr13	38170566	41
S2_s_1_1639	chr13	44509798	41
S2_s_1_2023	chr13	57994427	41
S2_s_1_1966	chr13	94569838	41
S2_s_1_1834	chr14	98877450	41
S2_s_1_890	chr14	96247275	41
S2_s_1_1518	chr15	46796288	41
S2_s_1_2440	chr16	46593079	41
S2_s_1_1757	chr16	91173418	41
S2_s_1_1571	chr17	3077937	41
S2_s_1_1674	chr17	46603103	41
S2_s_1_1567	chr17	67548918	41
S2_s_1_1528	chr17	77708974	41
S2_s_1_802	chr18	16293787	41
S2_s_1_1219	chr18	28470650	41
S2_s_1_1332	chr18	31596565	41
S2_s_1_1433	chr18	66366671	41
S2_s_1_1694	chr19	3429415	41
S2_s_1_1342	chr19	24016873	41
S2_s_1_1763	chr2	38192801	41
S2_s_1_1090	chr2	85090954	41
S2_s_1_2051	chr2	127804417	41
S2_s_1_2690	chr2	130819269	41
S2_s_1_1545	chr2	169175939	41
S2_s_1_1465	chr2	170161149	41
S2_s_1_1770	chr2	172241000	41
S2_s_1_948	chr3	5237542	41
S2_s_1_1447	chr3	65975580	41
S2_s_1_2479	chr3	84313509	41
S2_s_1_2209	chr3	106208529	41
S2_s_1_1084	chr3	108568297	41
S2_s_1_1242	chr3	108884580	41
S2_s_1_1957	chr3	119108101	41
S2_s_1_1135	chr3	123450442	41
S2_s_1_1944	chr3	154125465	41
S2_s_1_1130	chr4	18392826	41
S2_s_1_1696	chr4	33250044	41
S2_s_1_1022	chr4	44852023	41
S2_s_1_1926	chr4	81154438	41
S2_s_1_1970	chr4	95250051	41
S2_s_1_1557	chr4	125485770	41
S2_s_1_1304	chr4	145534551	41
S2_s_1_1481	chr5	38280408	41
S2_s_1_917	chr5	66940786	41
S2_s_1_1798	chr5	77785637	41
S2_s_1_1382	chr6	3778887	41
S2_s_1_1864	chr6	37937814	41
S2_s_1_1338	chr6	39917426	41
S2_s_1_1907	chr6	77494339	41
S2_s_1_1932	chr6	82799442	41
S2_s_1_2436	chr6	86532899	41
S2_s_1_2463	chr6	86713301	41
S2_s_1_1363	chr6	105222851	41
S2_s_1_2300	chr6	117650936	41
S2_s_1_1035	chr7	50016243	41
S2_s_1_1605	chr7	90641022	41
S2_s_1_1442	chr7	127232756	41
S2_s_1_1646	chr8	3168914	41
S2_s_1_793	chr8	32069162	41
S2_s_1_1412	chr8	53421838	41
S2_s_1_1739	chr8	61454680	41
S2_s_1_1162	chr8	66230149	41
S2_s_1_1497	chr8	91692211	41
S2_s_1_2085	chr8	111265595	41
S2_s_1_1310	chr9	26461322	41
S2_s_1_1225	chrX	163253273	41
S2_s_1_2030	chr1	12538771	40
S2_s_1_1573	chr1	42479352	40
S2_s_1_1611	chr1	79918997	40
S2_s_1_1377	chr1	105012854	40
S2_s_1_1994	chr1	105842935	40
S2_s_1_312	chr1	112999086	40
S2_s_1_1328	chr1	131478936	40
S2_s_1_1226	chr1	152620243	40
S2_s_1_1724	chr10	5900444	40
S2_s_1_1551	chr10	16598449	40
S2_s_1_1701	chr10	97676321	40
S2_s_1_2043	chr10	117544435	40
S2_s_1_1431	chr10	123445389	40
S2_s_1_2309	chr10	126526455	40
S2_s_1_3245	chr11	78168219	40
S2_s_1_1020	chr11	11881832	40
S2_s_1_1905	chr11	18747976	40
S2_s_1_1316	chr11	23490867	40
S2_s_1_1913	chr11	41717206	40
S2_s_1_1632	chr11	44809229	40
S2_s_1_1954	chr11	46041008	40
S2_s_1_1942	chr11	77892328	40
S2_s_1_2176	chr11	84571489	40
S2_s_1_1421	chr11	100872789	40
S2_s_1_1247	chr11	119954213	40
S2_s_1_1407	chr12	12723491	40
S2_s_1_2150	chr12	38143027	40
S2_s_1_2052	chr12	73439026	40
S2_s_1_2461	chr13	27636460	40
S2_s_1_1443	chr13	34131222	40
S2_s_1_1616	chr13	44382059	40
S2_s_1_2148	chr13	45483158	40
S2_s_1_1979	chr13	46330257	40
S2_s_1_2267	chr13	55658812	40
S2_s_1_1509	chr13	63571866	40
S2_s_1_2285	chr13	77459989	40
S2_s_1_2268	chr13	82975907	40
S2_s_1_1654	chr13	117899624	40
S2_s_1_1417	chr14	31423006	40
S2_s_1_1555	chr14	88358064	40
S2_s_1_2254	chr14	98530651	40
S2_s_1_1095	chr15	10746841	40
S2_s_1_1742	chr15	62063330	40
S2_s_1_2847	chr15	62401545	40
S2_s_1_1785	chr15	74555568	40
S2_s_1_600	chr15	93189371	40
S2_s_1_2535	chr16	31654884	40
S2_s_1_2422	chr16	43967626	40
S2_s_1_1210	chr16	90522097	40
S2_s_1_1941	chr17	3634737	40
S2_s_1_1315	chr17	15965818	40
S2_s_1_2345	chr18	47579906	40
S2_s_1_1167	chr18	55196332	40
S2_s_1_1871	chr19	10143842	40
S2_s_1_603	chr19	28478243	40
S2_s_1_796	chr19	55556505	40
S2_s_1_1357	chr2	10449804	40
S2_s_1_2011	chr2	11358931	40
S2_s_1_1644	chr2	17933468	40
S2_s_1_1695	chr2	18819174	40
S2_s_1_1176	chr2	38175430	40
S2_s_1_2845	chr2	57793374	40
S2_s_1_2186	chr2	106822763	40
S2_s_1_1473	chr2	149114814	40
S2_s_1_2286	chr2	181552231	40
S2_s_1_1607	chr3	42287198	40
S2_s_1_1963	chr3	18624330	40
S2_s_1_1794	chr3	69406475	40
S2_s_1_2339	chr3	80573604	40
S2_s_1_1914	chr3	86986968	40
S2_s_1_1105	chr3	108487292	40
S2_s_1_1582	chr3	157582759	40
S2_s_1_1631	chr4	13513602	40
S2_s_1_1987	chr4	65830691	40
S2_s_1_1623	chr4	90094304	40
S2_s_1_1760	chr4	140624851	40
S2_s_1_1958	chr4	143419553	40
S2_s_1_1679	chr4	155275582	40
S2_s_1_1393	chr5	8837874	40
S2_s_1_635	chr5	15985904	40
S2_s_1_1982	chr6	93912946	40
S2_s_1_1339	chr6	143638490	40
S2_s_1_2251	chr6	16345057	40
S2_s_1_816	chr6	26564209	40
S2_s_1_1125	chr6	40333747	40
S2_s_1_1682	chr6	47620735	40
S2_s_1_1542	chr6	83857677	40
S2_s_1_2246	chr6	96289379	40
S2_s_1_2128	chr6	116386730	40
S2_s_1_1585	chr6	134575294	40
S2_s_1_1227	chr7	131465207	40
S2_s_1_1928	chr7	27456924	40
S2_s_1_2666	chr7	46324684	40
S2_s_1_1508	chr7	63113816	40
S2_s_1_1627	chr7	90344836	40
S2_s_1_1693	chr7	98540028	40
S2_s_1_2443	chr7	118377629	40
S2_s_1_1853	chr8	48179165	40
S2_s_1_1964	chr8	80176922	40
S2_s_1_1752	chr8	86888234	40
S2_s_1_2245	chr8	89143892	40
S2_s_1_1137	chr8	115069807	40
S2_s_1_2375	chr9	7907855	40
S2_s_1_2102	chr9	21768503	40
S2_s_1_1921	chr9	59969721	40
S2_s_1_2221	chr9	67172375	40
S2_s_1_1496	chr9	96989713	40
S2_s_1_1586	chr9	100640959	40
S2_s_1_1848	chr1	27393854	39
S2_s_1_688	chr1	16901199	39
S2_s_1_2444	chr1	63720575	39
S2_s_1_1559	chr1	64146250	39
S2_s_1_2247	chr1	66124928	39
S2_s_1_1687	chr1	73787881	39
S2_s_1_1539	chr1	82196233	39
S2_s_1_1844	chr1	120167973	39
S2_s_1_3001	chr1	131799727	39
S2_s_1_1786	chr1	153579239	39
S2_s_1_1683	chr10	12554351	39
S2_s_1_1771	chr10	28337275	39
S2_s_1_758	chr10	51257912	39
S2_s_1_1521	chr10	83035625	39
S2_s_1_2703	chr10	87088471	39
S2_s_1_2477	chr10	100660407	39
S2_s_1_2053	chr10	113196436	39
S2_s_1_1992	chr11	63455342	39
S2_s_1_2198	chr11	15623404	39
S2_s_1_1766	chr11	23096971	39
S2_s_1_863	chr11	25383146	39
S2_s_1_1702	chr11	35186278	39
S2_s_1_2367	chr11	40469006	39
S2_s_1_1014	chr11	59091407	39
S2_s_1_456	chr11	63495365	39
S2_s_1_1974	chr11	66897383	39
S2_s_1_2158	chr11	68839954	39
S2_s_1_3254	chr11	76351461	39
S2_s_1_1671	chr11	86675395	39
S2_s_1_1296	chr11	90548680	39
S2_s_1_2370	chr11	111880576	39
S2_s_1_1618	chr11	112811278	39
S2_s_1_2034	chr11	115071193	39
S2_s_1_1826	chr12	31408582	39
S2_s_1_1446	chr12	33348873	39
S2_s_1_1193	chr12	45062336	39
S2_s_1_2313	chr12	55899424	39
S2_s_1_1993	chr12	79873067	39
S2_s_1_1159	chr12	107613628	39
S2_s_1_1714	chr13	7030867	39
S2_s_1_1937	chr13	26160734	39
S2_s_1_3303	chr13	26277835	39
S2_s_1_2662	chr13	29371080	39
S2_s_1_1168	chr13	46975459	39
S2_s_1_1367	chr13	84571605	39
S2_s_1_1208	chr14	50801337	39
S2_s_1_2384	chr14	65988677	39
S2_s_1_2534	chr14	92688422	39
S2_s_1_2106	chr14	105499725	39
S2_s_1_1278	chr14	115350906	39
S2_s_1_1423	chr14	115528220	39
S2_s_1_2555	chr15	80321790	39
S2_s_1_1364	chr16	9092679	39
S2_s_1_300	chr16	16251457	39
S2_s_1_1550	chr16	31159668	39
S2_s_1_1572	chr17	30478171	39
S2_s_1_1773	chr17	56295215	39
S2_s_1_2884	chr17	62074095	39
S2_s_1_1608	chr17	68449179	39
S2_s_1_1398	chr17	89294315	39
S2_s_1_1441	chr18	69582996	39
S2_s_1_1479	chr18	22952336	39
S2_s_1_1399	chr18	31515673	39
S2_s_1_1617	chr18	35670575	39
S2_s_1_1236	chr18	76694919	39
S2_s_1_1882	chr19	11572355	39
S2_s_1_462	chr19	12490018	39
S2_s_1_1047	chr19	12495360	39
S2_s_1_1475	chr19	20702258	39
S2_s_1_1777	chr19	24753373	39
S2_s_1_824	chr19	37090192	39
S2_s_1_1894	chr2	6414922	39
S2_s_1_1628	chr2	14181584	39
S2_s_1_2037	chr2	37995804	39
S2_s_1_2331	chr2	56820773	39
S2_s_1_1931	chr2	83703470	39
S2_s_1_1789	chr2	106500003	39
S2_s_1_963	chr2	116760469	39
S2_s_1_1406	chr2	134853833	39
S2_s_1_2462	chr2	147399555	39
S2_s_1_1613	chr2	152820571	39
S2_s_1_1808	chr2	154374290	39
S2_s_1_2058	chr2	158607342	39
S2_s_1_1344	chr2	178347154	39
S2_s_1_1723	chr3	122175625	39
S2_s_1_1838	chr3	8685361	39
S2_s_1_2070	chr3	25991812	39
S2_s_1_2170	chr3	29989950	39
S2_s_1_1456	chr3	34638007	39
S2_s_1_1801	chr3	40810005	39
S2_s_1_1300	chr3	60302045	39
S2_s_1_2539	chr3	88489642	39
S2_s_1_2061	chr3	88499871	39
S2_s_1_2379	chr3	93764758	39
S2_s_1_2987	chr3	104767145	39
S2_s_1_1772	chr3	136422277	39
S2_s_1_1063	chr3	159544607	39
S2_s_1_1255	chr3	159857183	39
S2_s_1_2310	chr4	58571597	39
S2_s_1_1262	chr4	86413358	39
S2_s_1_645	chr4	99574100	39
S2_s_1_2261	chr4	101668785	39
S2_s_1_1515	chr4	105280464	39
S2_s_1_2507	chr4	124476567	39
S2_s_1_3140	chr4	124558917	39
S2_s_1_2308	chr5	19952858	39
S2_s_1_3628	chr5	25401875	39
S2_s_1_1896	chr5	37798222	39
S2_s_1_2079	chr5	42962932	39
S2_s_1_2111	chr5	48779926	39
S2_s_1_1863	chr5	63902486	39
S2_s_1_3027	chr5	74338064	39
S2_s_1_2409	chr5	75206117	39
S2_s_1_2004	chr5	102253816	39
S2_s_1_2137	chr5	133992304	39
S2_s_1_3017	chr5	144479810	39
S2_s_1_4074	chr5	146261174	39
S2_s_1_2220	chr5	150525593	39
S2_s_1_3866	chr6	126451632	39
S2_s_1_1981	chr6	28311112	39
S2_s_1_1569	chr6	41072863	39
S2_s_1_2017	chr6	91548413	39
S2_s_1_1697	chr6	112558481	39
S2_s_1_2132	chr6	119290941	39
S2_s_1_1206	chr6	119418977	39
S2_s_1_2028	chr6	125381613	39
S2_s_1_1002	chr6	126997684	39
S2_s_1_1537	chr6	147875337	39
S2_s_1_2427	chr6	149297667	39
S2_s_1_1751	chr7	6936058	39
S2_s_1_1972	chr7	71384008	39
S2_s_1_2104	chr7	72890833	39
S2_s_1_1207	chr7	95688839	39
S2_s_1_2428	chr7	96800020	39
S2_s_1_2192	chr7	96955602	39
S2_s_1_657	chr7	130048223	39
S2_s_1_2935	chr7	136737417	39
S2_s_1_1458	chr8	9288194	39
S2_s_1_2090	chr8	11657175	39
S2_s_1_1835	chr8	23964352	39
S2_s_1_1530	chr8	64623854	39
S2_s_1_2389	chr8	110870911	39
S2_s_1_2032	chr9	8836108	39
S2_s_1_2033	chr9	34531425	39
S2_s_1_1802	chr9	45869580	39
S2_s_1_2418	chr9	53678749	39
S2_s_1_1630	chr9	72214910	39
S2_s_1_2071	chr9	75899229	39
S2_s_1_2014	chr9	85160153	39
S2_s_1_1096	chr9	101823341	39
S2_s_1_1348	chr9	116298938	39
S2_s_1_1410	chrX	12025349	39
S2_s_1_1807	chr1	14145530	38
S2_s_1_2514	chr1	38395422	38
S2_s_1_1643	chr1	43030004	38
S2_s_1_1547	chr1	44784311	38
S2_s_1_2526	chr1	63053130	38
S2_s_1_2819	chr1	69487988	38
S2_s_1_1594	chr1	77694529	38
S2_s_1_481	chr1	85085162	38
S2_s_1_2866	chr1	85584154	38
S2_s_1_2125	chr1	88218337	38
S2_s_1_2008	chr1	98719130	38
S2_s_1_1469	chr1	101199904	38
S2_s_1_1776	chr1	110447772	38
S2_s_1_2149	chr1	111123651	38
S2_s_1_1796	chr1	111713884	38
S2_s_1_1656	chr1	126917630	38
S2_s_1_2776	chr1	157388246	38
S2_s_1_1243	chr1	158230095	38
S2_s_1_1661	chr1	160400538	38
S2_s_1_2774	chr1	163514583	38
S2_s_1_1233	chr1	194239983	38
S2_s_1_1478	chr10	26804263	38
S2_s_1_2038	chr10	12645482	38
S2_s_1_1601	chr10	22288320	38
S2_s_1_1845	chr10	37364535	38
S2_s_1_2263	chr10	44520438	38
S2_s_1_1833	chr10	59413044	38
S2_s_1_1911	chr10	78474465	38
S2_s_1_2522	chr10	80385941	38
S2_s_1_1960	chr10	96330980	38
S2_s_1_1731	chr10	117742804	38
S2_s_1_487	chr11	11088396	38
S2_s_1_1753	chr11	15700649	38
S2_s_1_1779	chr11	30996995	38
S2_s_1_2618	chr11	34510525	38
S2_s_1_2335	chr11	53701624	38
S2_s_1_2206	chr11	54365768	38
S2_s_1_2617	chr11	59972349	38
S2_s_1_2753	chr11	65240065	38
S2_s_1_2087	chr11	75964033	38
S2_s_1_1409	chr11	85574983	38
S2_s_1_2734	chr11	95919717	38
S2_s_1_1287	chr11	121031615	38
S2_s_1_2550	chr12	75047690	38
S2_s_1_698	chr12	92292444	38
S2_s_1_497	chr12	102396974	38
S2_s_1_3908	chr12	108077208	38
S2_s_1_1756	chr12	110005397	38
S2_s_1_1950	chr13	6216917	38
S2_s_1_1990	chr13	44018979	38
S2_s_1_1369	chr13	70040237	38
S2_s_1_1403	chr13	101235276	38
S2_s_1_2472	chr13	115539745	38
S2_s_1_1373	chr13	118272030	38
S2_s_1_839	chr13	119611087	38
S2_s_1_1145	chr14	22156320	38
S2_s_1_1353	chr14	24371814	38
S2_s_1_2329	chr14	31272459	38
S2_s_1_1747	chr14	73020266	38
S2_s_1_2658	chr14	99330425	38
S2_s_1_1680	chr14	122259273	38
S2_s_1_1823	chr15	10642671	38
S2_s_1_1866	chr15	25471788	38
S2_s_1_2424	chr15	28167617	38
S2_s_1_2410	chr15	76077095	38
S2_s_1_2360	chr15	88563115	38
S2_s_1_1841	chr15	101674915	38
S2_s_1_1891	chr16	4105177	38
S2_s_1_2450	chr16	6828178	38
S2_s_1_2054	chr16	22456035	38
S2_s_1_2509	chr16	29880550	38
S2_s_1_2069	chr16	30940062	38
S2_s_1_2374	chr16	57391627	38
S2_s_1_2212	chr16	78098273	38
S2_s_1_2213	chr16	79106445	38
S2_s_1_2449	chr17	11704491	38
S2_s_1_2036	chr17	25771392	38
S2_s_1_2334	chr17	32059242	38
S2_s_1_2812	chr17	71355500	38
S2_s_1_1504	chr17	80823399	38
S2_s_1_2524	chr18	42090579	38
S2_s_1_1893	chr18	48230942	38
S2_s_1_2445	chr18	63864447	38
S2_s_1_2824	chr18	65715431	38
S2_s_1_1952	chr18	76283243	38
S2_s_1_2745	chr18	88356674	38
S2_s_1_880	chr19	46103509	38
S2_s_1_3034	chr19	56658220	38
S2_s_1_1774	chr2	4543606	38
S2_s_1_1924	chr2	12999203	38
S2_s_1_1815	chr2	17839070	38
S2_s_1_2603	chr2	68801358	38
S2_s_1_1862	chr2	71772013	38
S2_s_1_2232	chr2	73233021	38
S2_s_1_1592	chr2	74390081	38
S2_s_1_2020	chr2	93484873	38
S2_s_1_1432	chr2	101941808	38
S2_s_1_2439	chr2	124328450	38
S2_s_1_1534	chr2	146834518	38
S2_s_1_2788	chr2	167395809	38
S2_s_1_2117	chr2	169930134	38
S2_s_1_2323	chr3	42308726	38
S2_s_1_2867	chr3	92050988	38
S2_s_1_1784	chr3	135563076	38
S2_s_1_2551	chr3	138611821	38
S2_s_1_3291	chr4	3697217	38
S2_s_1_1878	chr4	8938619	38
S2_s_1_1069	chr4	57301636	38
S2_s_1_2808	chr4	58499457	38
S2_s_1_2350	chr4	92605939	38
S2_s_1_1450	chr4	100434729	38
S2_s_1_2674	chr4	105475276	38
S2_s_1_2447	chr4	117132118	38
S2_s_1_2959	chr4	125797854	38
S2_s_1_1720	chr4	132578075	38
S2_s_1_1955	chr5	34436394	38
S2_s_1_1716	chr5	40826156	38
S2_s_1_2205	chr5	65226973	38
S2_s_1_1272	chr5	68027270	38
S2_s_1_1930	chr5	101323228	38
S2_s_1_2121	chr5	139535740	38
S2_s_1_3162	chr5	140381850	38
S2_s_1_721	chr5	140584402	38
S2_s_1_2126	chr6	5008670	38
S2_s_1_2264	chr6	11717037	38
S2_s_1_1665	chr6	13282727	38
S2_s_1_1222	chr6	25658284	38
S2_s_1_2521	chr6	29796751	38
S2_s_1_2140	chr6	31884932	38
S2_s_1_1620	chr6	39347126	38
S2_s_1_1346	chr6	39348338	38
S2_s_1_2572	chr6	52320513	38
S2_s_1_1352	chr6	59444325	38
S2_s_1_1151	chr6	62664359	38
S2_s_1_1552	chr6	77050815	38
S2_s_1_1452	chr6	78296995	38
S2_s_1_3118	chr6	100335973	38
S2_s_1_1113	chr6	115405708	38
S2_s_1_1111	chr6	127250254	38
S2_s_1_1321	chr6	138738055	38
S2_s_1_449	chr7	24654379	38
S2_s_1_1655	chr7	36992490	38
S2_s_1_1180	chr7	42498160	38
S2_s_1_1476	chr7	66480615	38
S2_s_1_1645	chr7	93782613	38
S2_s_1_2376	chr7	95547759	38
S2_s_1_1983	chr7	109850239	38
S2_s_1_2699	chr7	144575313	38
S2_s_1_3371	chr8	57475261	38
S2_s_1_2303	chr8	32885801	38
S2_s_1_2501	chr8	57357247	38
S2_s_1_1428	chr8	61248044	38
S2_s_1_2862	chr8	72184421	38
S2_s_1_1593	chr8	90441302	38
S2_s_1_1858	chr8	121243184	38
S2_s_1_1898	chr8	123788092	38
S2_s_1_2228	chr9	87703443	38
S2_s_1_3071	chr9	6889525	38
S2_s_1_2390	chr9	16399109	38
S2_s_1_3247	chr9	23817548	38
S2_s_1_2454	chr9	29143598	38
S2_s_1_1633	chr9	32716334	38
S2_s_1_1830	chr9	44282260	38
S2_s_1_1965	chr9	60510039	38
S2_s_1_2912	chr9	68948030	38
S2_s_1_1625	chr9	78688293	38
S2_s_1_1365	chr9	116919877	38
S2_s_1_1795	chrX	145982545	38
S2_s_1_2229	chr1	36114989	37
S2_s_1_2736	chr1	45892326	37
S2_s_1_2460	chr1	55706006	37
S2_s_1_2169	chr1	57026247	37
S2_s_1_2916	chr1	72758793	37
S2_s_1_1689	chr1	94050542	37
S2_s_1_2810	chr1	98092459	37
S2_s_1_3576	chr1	125673410	37
S2_s_1_996	chr1	132322987	37
S2_s_1_1925	chr1	136782459	37
S2_s_1_3184	chr1	151668447	37
S2_s_1_2021	chr1	165367840	37
S2_s_1_2495	chr1	171937251	37
S2_s_1_2002	chr1	177150644	37
S2_s_1_3185	chr10	56606899	37
S2_s_1_3293	chr10	122617664	37
S2_s_1_2907	chr10	10614829	37
S2_s_1_1323	chr10	25129700	37
S2_s_1_1094	chr10	34122357	37
S2_s_1_1977	chr10	53267592	37
S2_s_1_3480	chr10	57274428	37
S2_s_1_2531	chr10	86780527	37
S2_s_1_2383	chr10	87230544	37
S2_s_1_1889	chr10	87927367	37
S2_s_1_1319	chr11	76464161	37
S2_s_1_2202	chr11	5129383	37
S2_s_1_1877	chr11	20669117	37
S2_s_1_2040	chr11	32937826	37
S2_s_1_2320	chr11	40080428	37
S2_s_1_1349	chr11	57213439	37
S2_s_1_2230	chr11	59820311	37
S2_s_1_1831	chr11	68097685	37
S2_s_1_1575	chr11	69961498	37
S2_s_1_3097	chr11	77098263	37
S2_s_1_1228	chr11	97909432	37
S2_s_1_2922	chr11	103273949	37
S2_s_1_1978	chr11	117939830	37
S2_s_1_3785	chr12	37487805	37
S2_s_1_2118	chr12	55430332	37
S2_s_1_2168	chr12	70499233	37
S2_s_1_1890	chr12	73820537	37
S2_s_1_2815	chr12	79535523	37
S2_s_1_2351	chr12	79879866	37
S2_s_1_2377	chr12	90346439	37
S2_s_1_1749	chr12	100180734	37
S2_s_1_1933	chr12	105044730	37
S2_s_1_2359	chr12	108058280	37
S2_s_1_2009	chr13	6082885	37
S2_s_1_1973	chr13	31046149	37
S2_s_1_2078	chr13	34600328	37
S2_s_1_3430	chr13	40158732	37
S2_s_1_2277	chr13	76739422	37
S2_s_1_1971	chr13	110764791	37
S2_s_1_2500	chr13	110962186	37
S2_s_1_3859	chr13	112743390	37
S2_s_1_2340	chr14	27710407	37
S2_s_1_1195	chr14	29040356	37
S2_s_1_2295	chr14	40302338	37
S2_s_1_1340	chr14	92361452	37
S2_s_1_1759	chr14	114855639	37
S2_s_1_2914	chr14	118566396	37
S2_s_1_1503	chr14	123337333	37
S2_s_1_2044	chr15	87048357	37
S2_s_1_2324	chr15	9804651	37
S2_s_1_1309	chr15	24972246	37
S2_s_1_2203	chr15	26529058	37
S2_s_1_3381	chr15	35466088	37
S2_s_1_2240	chr15	99625500	37
S2_s_1_1524	chr16	22379957	37
S2_s_1_2056	chr16	25027797	37
S2_s_1_2183	chr16	25095878	37
S2_s_1_2139	chr16	31034172	37
S2_s_1_1389	chr16	63180905	37
S2_s_1_3107	chr16	72677684	37
S2_s_1_2001	chr16	91771034	37
S2_s_1_1769	chr16	92301021	37
S2_s_1_2000	chr17	30672857	37
S2_s_1_2357	chr17	31945179	37
S2_s_1_1860	chr17	34317048	37
S2_s_1_2026	chr17	66444187	37
S2_s_1_2612	chr17	80346916	37
S2_s_1_1912	chr17	89423127	37
S2_s_1_2380	chr18	5153569	37
S2_s_1_1764	chr18	23761244	37
S2_s_1_1408	chr18	42644670	37
S2_s_1_3377	chr18	42723174	37
S2_s_1_1579	chr18	55391055	37
S2_s_1_2453	chr18	61706589	37
S2_s_1_1486	chr18	66046162	37
S2_s_1_1538	chr19	20426760	37
S2_s_1_1811	chr19	34738172	37
S2_s_1_1788	chr2	45776842	37
S2_s_1_1155	chr2	13527484	37
S2_s_1_2161	chr2	15421466	37
S2_s_1_1818	chr2	63351790	37
S2_s_1_3143	chr2	65991726	37
S2_s_1_2556	chr2	106436373	37
S2_s_1_1561	chr2	108736130	37
S2_s_1_1024	chr2	146920819	37
S2_s_1_2172	chr2	163108568	37
S2_s_1_2236	chr2	170193639	37
S2_s_1_3190	chr3	29163492	37
S2_s_1_2122	chr3	8246490	37
S2_s_1_1251	chr3	27573806	37
S2_s_1_2208	chr3	29577150	37
S2_s_1_1603	chr3	45647586	37
S2_s_1_1880	chr3	51657482	37
S2_s_1_1204	chr3	65058363	37
S2_s_1_2076	chr3	100759777	37
S2_s_1_1754	chr3	108433669	37
S2_s_1_1637	chr3	156447702	37
S2_s_1_2626	chr4	4941234	37
S2_s_1_1995	chr4	26246758	37
S2_s_1_2482	chr4	29497381	37
S2_s_1_2668	chr4	36268439	37
S2_s_1_2302	chr4	40880122	37
S2_s_1_1189	chr4	124478342	37
S2_s_1_1885	chr4	140316217	37
S2_s_1_2012	chr4	140415736	37
S2_s_1_2047	chr4	146529253	37
S2_s_1_2368	chr5	12530017	37
S2_s_1_2613	chr5	33965788	37
S2_s_1_2647	chr5	49876243	37
S2_s_1_2905	chr5	92511316	37
S2_s_1_2046	chr5	108190442	37
S2_s_1_2968	chr5	113351996	37
S2_s_1_2249	chr6	3441434	37
S2_s_1_2663	chr6	27817641	37
S2_s_1_2265	chr6	32955421	37
S2_s_1_1498	chr6	37725877	37
S2_s_1_3335	chr6	40471850	37
S2_s_1_1436	chr6	44475525	37
S2_s_1_2813	chr6	53132829	37
S2_s_1_2455	chr6	63488668	37
S2_s_1_2252	chr6	79926270	37
S2_s_1_3035	chr6	81622368	37
S2_s_1_866	chr6	83100159	37
S2_s_1_2709	chr6	84297569	37
S2_s_1_2441	chr6	108671795	37
S2_s_1_2499	chr6	109496551	37
S2_s_1_1474	chr6	118655084	37
S2_s_1_1511	chr6	119114104	37
S2_s_1_2147	chr6	124562046	37
S2_s_1_2171	chr6	125254984	37
S2_s_1_2112	chr6	129355070	37
S2_s_1_1985	chr6	134358093	37
S2_s_1_3224	chr6	148992530	37
S2_s_1_1541	chr6	149393213	37
S2_s_1_2194	chr7	29075631	37
S2_s_1_2042	chr7	43642267	37
S2_s_1_2062	chr7	77733882	37
S2_s_1_2210	chr7	79261144	37
S2_s_1_1320	chr7	81185498	37
S2_s_1_2865	chr7	88242011	37
S2_s_1_2195	chr7	122657248	37
S2_s_1_2527	chr7	132138121	37
S2_s_1_3372	chr7	136120283	37
S2_s_1_1888	chr7	137803959	37
S2_s_1_1800	chr8	29701319	37
S2_s_1_1385	chr8	74171260	37
[truncated: 202 more rows]

## Sheet: Genes-Peaks
RefSeq genes							associated peaks
geneID	name	n.c genes	chr	strand	begin	end	Nkx2.2	Olig2	Nkx6.1	Nkx2.2&Olig2	Nkx2.2&Nkx6.1	Gli1
ENSMUSG00000051951	Xkr4		1	-	3214481	3671498	0	2	1	0	0	0
ENSMUSG00000025900	Rp1		1	-	4343506	4360314	0	2	1	0	0	0
ENSMUSG00000025902	Sox17		1	-	4490927	4496413	0	0	1	0	0	0
ENSMUSG00000033845	Mrpl15		1	-	4773205	4785739	0	0	1	0	0	0
ENSMUSG00000025903	Lypla1	n.c	1	+	4807822	4846739	0	0	0	0	0	0
ENSMUSG00000033813	Tcea1		1	+	4857813	4897909	0	0	0	0	0	0
ENSMUSG00000002459	Rgs20		1	-	4909575	5070285	0	0	0	0	0	0
ENSMUSG00000033793	Atp6v1h		1	+	5083172	5162549	0	1	0	0	0	0
ENSMUSG00000025905	Oprk1		1	+	5588492	5606131	0	1	0	0	0	0
ENSMUSG00000033774	Npbwr1		1	-	5913706	5917398	0	0	0	0	0	0
ENSMUSG00000025907	Rb1cc1		1	+	6214644	6276648	0	0	0	0	0	0
ENSMUSG00000087247	Fam150a		1	+	6359330	6394731	0	0	0	0	0	0
ENSMUSG00000033740	St18		1	+	6487230	6860940	0	0	0	0	0	0
ENSMUSG00000051285	Pcmtd1		1	+	7088919	7173626	1	1	2	1	1	0
ENSMUSG00000025909	Sntg1		1	-	8361474	9299878	0	0	1	0	0	0
ENSMUSG00000061024	Rrs1		1	+	9545407	9547454	0	0	0	0	0	0
ENSMUSG00000025911	Adhfe1		1	+	9547947	9577970	1	1	0	1	0	0
ENSMUSG00000067879	3110035E14Rik		1	+	9601198	9627143	1	2	0	1	0	0
ENSMUSG00000025912	Mybl1		1	-	9667414	9700209	0	1	0	0	0	0
ENSMUSG00000045210	Vcpip1		1	-	9718621	9748382	1	0	0	0	0	0
ENSMUSG00000025915	Sgk3		1	+	9798129	9902556	1	0	0	0	0	0
ENSMUSG00000046101	6030422M02Rik		1	+	9908637	9940954	0	0	0	0	0	0
ENSMUSG00000093178	Snord87		1	-	9942462	9942549	0	0	0	0	0	0
ENSMUSG00000025916	Ppp1r42		1	-	9968623	10009136	0	0	0	0	0	0
ENSMUSG00000025917	Cops5		1	-	10024601	10038127	0	0	0	0	0	0
ENSMUSG00000056763	Cspp1		1	+	10038217	10136768	0	1	0	0	0	0
ENSMUSG00000067851	Arfgef1		1	-	10137570	10232670	0	1	1	0	0	0
ENSMUSG00000042501	Cpa6		1	-	10324719	10719945	0	2	2	0	0	0
ENSMUSG00000048960	Prex2		1	+	10993464	11303682	0	1	2	0	0	0
ENSMUSG00000057715	A830018L16Rik		1	+	11414104	11975901	3	5	3	1	0	1
ENSMUSG00000016918	Sulf1		1	+	12692429	12860371	3	4	3	1	0	1
ENSMUSG00000025938	Slco5a1		1	-	12866548	12991177	1	3	2	1	0	1
ENSMUSG00000042414	Prdm14		1	-	13113456	13127163	1	0	1	0	0	0
ENSMUSG00000005886	Ncoa2		1	-	13139158	13374083	1	0	0	0	0	0
ENSMUSG00000025935	Tram1		1	-	13564701	13589864	1	0	0	0	0	0
ENSMUSG00000025937	Lactb2		1	-	13624844	13660546	0	0	0	0	0	0
ENSMUSG00000067813	Xkr9		1	+	13668770	13701723	3	2	1	1	0	0
ENSMUSG00000025932	Eya1		1	-	14168953	14310199	3	3	1	1	0	0
ENSMUSG00000025930	Msc		1	-	14753345	14755966	1	2	1	1	0	0
ENSMUSG00000032769	Trpa1		1	-	14872647	14918862	0	0	2	0	0	0
ENSMUSG00000090498	Kcnb2		1	+	15712302	15716367	0	0	3	0	0	0
ENSMUSG00000032719	Gm106		1	-	15853861	15892722	0	0	2	0	0	0
ENSMUSG00000067795	4930444P10Rik		1	-	16065978	16093325	0	0	0	0	0	0
ENSMUSG00000043716	Rpl7		1	-	16101294	16104662	0	0	0	0	0	0
ENSMUSG00000025921	Rdh10		1	+	16105773	16133734	0	0	0	0	0	1
ENSMUSG00000025920	Stau2		1	-	16228673	16519306	0	0	0	0	0	1
ENSMUSG00000025939	Ube2w		1	-	16569781	16619489	0	1	0	0	0	0
ENSMUSG00000025940	Tmem70		1	+	16665206	16678275	0	1	0	0	0	0
ENSMUSG00000025779	Ly96		1	+	16688455	16709605	0	0	1	0	0	0
ENSMUSG00000042686	Jph1		1	-	16994937	17097889	0	0	1	0	0	0
ENSMUSG00000025777	Gdap1		1	+	17145361	17164271	0	0	1	0	0	0
ENSMUSG00000067780	Pi15		1	+	17601900	17630938	0	0	0	0	0	0
ENSMUSG00000025776	Crispld1		1	+	17727087	17766344	0	0	0	0	0	0
ENSMUSG00000025774	Crisp4		1	-	18115203	18137051	0	0	0	0	0	0
ENSMUSG00000073735	Defb18		1	-	18236472	18237443	0	0	0	0	0	0
ENSMUSG00000067773	Defb41		1	-	18250979	18265138	0	0	0	0	0	0
ENSMUSG00000089923	Gm15386		1	-	18260523	18265080	0	0	1	0	0	0
ENSMUSG00000042596	Tfap2d		1	+	19103021	19166346	0	0	1	0	0	0
ENSMUSG00000025927	Tfap2b		1	+	19208913	19238734	0	1	6	0	0	0
ENSMUSG00000043760	Pkhd1		1	-	20057778	20618064	0	3	6	0	0	0
ENSMUSG00000065559	Mir206		1	+	20679009	20679082	0	2	3	0	0	0
ENSMUSG00000065480	Mir133b		1	+	20682768	20682887	0	0	0	0	0	0
ENSMUSG00000025929	Il17a		1	+	20730904	20734496	0	0	0	0	0	0
ENSMUSG00000041872	Il17f		1	-	20777150	20784270	0	0	0	0	0	0
ENSMUSG00000041859	Mcm3		1	-	20802973	20820278	1	0	0	0	0	0
ENSMUSG00000041809	Efhc1		1	+	20951687	20990838	1	0	0	0	0	0
ENSMUSG00000041779	Tram2		1	-	20996295	21079229	0	0	0	0	0	1
ENSMUSG00000025933	Tmem14a		1	+	21218574	21230167	0	0	0	0	0	1
ENSMUSG00000025934	Gsta3		1	+	21240588	21265361	0	0	0	0	0	0
ENSMUSG00000067750	Khdc1a		1	+	21349640	21352200	0	0	0	0	0	0
ENSMUSG00000041722	Khdc1c		1	+	21368330	21370845	0	0	0	0	0	0
ENSMUSG00000085079	Khdc1b		1	+	21383555	21386373	0	0	0	0	0	0
ENSMUSG00000028033	Kcnq5		1	-	21398402	21961942	0	0	0	0	0	0
ENSMUSG00000073730	4933415F23Rik		1	-	23100472	23102253	0	0	0	0	0	0
ENSMUSG00000065405	Mir30a		1	+	23272268	23272339	0	0	0	0	0	0
ENSMUSG00000065567	Mir30c-2		1	+	23291700	23291784	0	0	0	0	0	0
ENSMUSG00000026158	Ogfrl1		1	-	23366423	23383175	0	0	0	0	0	0
ENSMUSG00000026156	B3gat2		1	+	23761925	23849158	0	0	0	0	0	0
ENSMUSG00000026155	Smap1		1	-	23845624	23922317	0	0	0	0	0	0
ENSMUSG00000026154	1110058L19Rik		1	-	23995938	24005656	0	0	0	0	0	0
ENSMUSG00000026153	Fam135a		1	-	24010757	24100341	0	0	0	0	0	0
ENSMUSG00000026147	Col9a1		1	+	24177609	24252684	0	0	0	0	0	0
ENSMUSG00000026141	Col19a1		1	-	24263993	24587472	1	0	1	0	0	0
ENSMUSG00000033569	Bai3		1	-	25067549	25829707	1	0	1	0	0	0
ENSMUSG00000073722	4931408C20Rik		1	-	26681813	26687460	0	0	2	0	0	0
ENSMUSG00000048411	Gm597		1	-	28776143	28780252	0	0	1	0	0	0
ENSMUSG00000048874	Phf3		1	-	30802341	30863256	0	0	1	0	0	0
ENSMUSG00000026064	Ptp4a1		1	-	30940302	30949770	0	0	0	0	0	0
ENSMUSG00000050217	Lgsn		1	+	31176405	31204656	0	0	0	0	0	0
ENSMUSG00000026063	Pih1d3		1	+	31222838	31224287	0	1	1	0	0	0
ENSMUSG00000026058	Khdrbs2		1	+	32172805	32657738	0	1	2	0	0	0
ENSMUSG00000091318	Gm5415		1	-	32543545	32547293	0	2	2	0	0	0
ENSMUSG00000026134	Prim2		1	-	33453810	33669786	0	1	1	0	0	0
ENSMUSG00000004768	Rab23		1	+	33719881	33742564	0	0	1	0	0	0
ENSMUSG00000042215	Bag2		1	-	33745483	33757794	0	0	0	0	0	1
ENSMUSG00000042197	Zfp451		1	-	33761543	33814595	0	0	0	0	0	1
ENSMUSG00000042182	Bend6		1	-	33852051	33907816	1	2	0	0	0	1
ENSMUSG00000026131	Dst		1	+	34011824	34308650	1	2	0	0	0	0
ENSMUSG00000092852	Mir5103		1	-	34433120	34433199	1	2	0	0	0	0
ENSMUSG00000042111	Ccdc115		1	-	34436670	34439672	0	0	0	0	0	0
ENSMUSG00000026127	Imp4		1	+	34439850	34445736	0	0	0	0	0	0
ENSMUSG00000026126	Ptpn18		1	+	34459745	34473775	0	0	0	0	0	0
ENSMUSG00000026125	Prss39		1	+	34498429	34503062	0	0	0	0	0	1
ENSMUSG00000026124	Cfc1		1	+	34535647	34544311	0	0	0	0	0	1
ENSMUSG00000037529	Prss40		1	-	34552333	34560920	0	0	0	0	0	1
ENSMUSG00000045174	Fam123c		1	+	34579692	34590938	0	0	0	0	0	0
ENSMUSG00000037509	Arhgef4		1	+	34801703	34813309	1	0	0	0	0	0
ENSMUSG00000037503	Fam168b		1	-	34813218	34843065	1	0	0	0	0	0
ENSMUSG00000026123	Plekhb2		1	+	34849975	34879580	2	4	1	1	0	0
ENSMUSG00000045216	Hs6st1		1	+	36068399	36106446	1	6	1	1	0	0
ENSMUSG00000037470	Uggt1		1	-	36141529	36244305	0	1	0	0	0	0
ENSMUSG00000047180	Neurl3		1	-	36264601	36273425	0	1	0	0	0	0
ENSMUSG00000037447	Arid5a		1	+	36307753	36324029	0	0	0	0	0	0
ENSMUSG00000010453	Kansl3		1	-	36335729	36369181	0	0	0	0	0	0
ENSMUSG00000001143	Lman2l		1	-	36422064	36445271	0	0	0	0	0	0
ENSMUSG00000037408	Cnnm4		1	+	36471619	36508764	0	0	0	0	0	0
ENSMUSG00000001138	Cnnm3		1	+	36511866	36528237	0	0	0	0	0	0
ENSMUSG00000067653	Ankrd23		1	-	36530533	36535729	0	0	0	0	0	0
ENSMUSG00000079610	Ankrd39		1	-	36538172	36547201	1	0	0	0	0	0
ENSMUSG00000026121	Sema4c		1	-	36548641	36558349	1	0	0	0	0	0
ENSMUSG00000046337	Fam178b		1	-	36562693	36683183	1	1	0	1	0	0
ENSMUSG00000061518	Cox5b		1	+	36691486	36693385	1	1	0	1	0	0
ENSMUSG00000037351	Actr1b		1	-	36699201	36710008	0	0	0	0	0	0
ENSMUSG00000026117	Zap70		1	+	36761860	36782816	0	0	0	0	0	0
ENSMUSG00000026116	Tmem131		1	-	36792190	36939527	0	0	0	0	0	1
ENSMUSG00000026114	Cnga3		1	+	37219261	37263384	0	0	0	0	0	1
ENSMUSG00000026113	Inpp4a		1	+	37299892	37410736	0	0	0	0	0	1
ENSMUSG00000026112	Coa5		1	-	37417083	37430103	0	0	0	0	0	0
ENSMUSG00000026111	Unc50		1	+	37430169	37439124	0	0	0	0	0	0
ENSMUSG00000026110	Mgat4a		1	-	37439339	37536404	0	0	0	0	0	0
ENSMUSG00000026090	2010300C02Rik		1	-	37611676	37720085	0	0	0	0	0	0
ENSMUSG00000060771	Tsga10		1	-	37754571	37865298	0	1	0	0	0	0
ENSMUSG00000037216	Lipt1		1	+	37872205	37877387	0	1	0	0	0	0
ENSMUSG00000026088	Mitd1		1	-	37878728	37890411	0	1	0	0	0	0
ENSMUSG00000026087	Mrpl30		1	+	37890476	37898535	0	0	0	0	0	0
ENSMUSG00000061584	Lyg2		1	-	37905920	37916493	0	0	0	0	0	0
ENSMUSG00000026085	Lyg1		1	-	37946737	37957759	0	0	0	0	0	0
ENSMUSG00000058407	Txndc9		1	-	37983866	37997315	0	1	0	0	0	0
ENSMUSG00000026083	Eif5b		1	+	37998009	38055579	0	1	0	0	0	0
ENSMUSG00000026082	Rev1		1	-	38052786	38129662	2	2	3	1	0	0
ENSMUSG00000037138	Aff3		1	-	38177325	38664955	2	1	3	1	0	0
ENSMUSG00000048814	Lonrf2		1	-	38794508	38821215	2	2	3	1	0	1
ENSMUSG00000026080	Chst10		1	-	38863876	38898160	0	1	0	0	0	1
ENSMUSG00000067604	Nms		1	+	38939148	38950278	0	0	0	0	0	1
ENSMUSG00000026078	Pdcl3		1	+	38987813	38997236	1	0	0	0	0	0
ENSMUSG00000026077	Npas2		1	+	39194211	39363234	1	0	0	0	0	0
ENSMUSG00000073702	Rpl31		1	+	39367850	39371908	1	0	0	0	0	0
ENSMUSG00000003134	Tbc1d8		1	-	39371498	39478747	1	0	0	0	0	0
ENSMUSG00000003135	D1Bwg0212e		1	+	39535801	39546873	1	0	0	0	0	0
ENSMUSG00000077704	Snord89		1	-	39548744	39548854	0	1	0	0	0	0
ENSMUSG00000048234	Rnf149	n.c	1	-	39551295	39577405	0	1	0	0	0	0
ENSMUSG00000050967	Creg2		1	-	39618405	39651182	0	1	0	0	0	0
ENSMUSG00000057173	Rfx8		1	-	39665305	39720997	0	0	0	0	0	0
ENSMUSG00000091937	Gm3646		1	-	39804140	39805332	0	0	0	0	0	0
ENSMUSG00000026074	Map4k4		1	+	39900912	40026310	0	0	0	0	0	0
ENSMUSG00000026073	Il1r2		1	+	40084767	40125219	0	0	0	0	0	0
ENSMUSG00000026072	Il1r1		1	+	40225079	40316198	0	0	0	0	0	0
ENSMUSG00000070942	Il1rl2		1	+	40324626	40365471	0	0	0	0	0	0
ENSMUSG00000026069	Il1rl1		1	+	40439775	40465396	0	0	0	0	0	0
ENSMUSG00000026070	Il18r1		1	+	40465551	40500854	0	0	0	0	0	0
ENSMUSG00000026068	Il18rap		1	+	40515361	40551705	0	0	0	0	0	0
ENSMUSG00000026065	Slc9a4		1	+	40580226	40630731	0	0	0	0	0	0
ENSMUSG00000026062	Slc9a2		1	+	40681711	40768885	0	0	0	0	0	0
ENSMUSG00000041945	Mfsd9		1	-	40772037	40790663	0	0	0	0	0	0
ENSMUSG00000079588	Tmem182		1	+	40805600	40855944	1	3	1	1	0	0
ENSMUSG00000045515	Pou3f3		1	+	42697145	42700207	3	1	3	0	1	0
ENSMUSG00000060679	Mrps9		1	+	42851232	42905682	0	0	0	0	0	0
ENSMUSG00000041907	Gpr45		1	+	42952871	43035449	0	0	0	0	0	0
ENSMUSG00000070939	Tgfbrap1		1	-	43047268	43098622	0	0	0	0	0	0
ENSMUSG00000010290	AI597479	n.c	1	+	43098709	43115947	1	0	0	0	0	0
ENSMUSG00000008136	Fhl2		1	-	43123073	43163961	3	2	2	1	1	0
ENSMUSG00000066877	Nck2		1	+	43445750	43570515	3	2	2	1	1	0
ENSMUSG00000026051	1500015O10Rik		1	+	43730601	43742578	1	0	1	0	0	0
ENSMUSG00000057363	Uxs1		1	-	43746965	43827800	1	0	0	0	0	0
ENSMUSG00000041763	Tpp2		1	+	43934001	44002999	1	0	0	0	0	0
ENSMUSG00000047343	Mettl21c		1	-	44009407	44020006	0	0	0	0	0	0
ENSMUSG00000026049	Tex30		1	-	44086612	44102391	0	0	0	0	0	0
ENSMUSG00000026047	Kdelc1		1	-	44106545	44118808	0	0	0	0	0	0
ENSMUSG00000041684	Bivm	n.c	1	+	44119967	44144770	0	0	0	0	0	0
ENSMUSG00000026048	Ercc5		1	+	44147846	44181260	0	0	0	0	0	0
ENSMUSG00000046828	Mettl21e		1	-	44204069	44218961	0	0	0	0	0	0
ENSMUSG00000056870	Gulp1		1	+	44551510	44796833	0	0	0	0	0	0
ENSMUSG00000026043	Col3a1		1	+	45311537	45349706	0	0	0	0	0	0
ENSMUSG00000026042	Col5a2		1	-	45374320	45503282	0	0	0	0	0	0
ENSMUSG00000025995	Wdr75		1	+	45795165	45823619	0	0	0	0	0	0
ENSMUSG00000025993	Slc40a1		1	-	45908069	45925594	0	0	0	0	0	0
ENSMUSG00000041144	Dnahc7b		1	+	46066737	46373550	0	0	0	0	0	0
ENSMUSG00000025986	Slc39a10		1	-	46807543	46854046	0	2	0	0	0	0
ENSMUSG00000026109	Tmeff2		1	+	50927518	51187270	0	1	0	0	0	0
ENSMUSG00000045954	Sdpr		1	+	51289125	51302959	0	0	0	0	0	0
ENSMUSG00000026107	Nabp1		1	-	51469497	51478399	0	1	0	0	0	0
ENSMUSG00000018417	Myo1b		1	-	51749764	51916071	0	1	0	0	0	0
ENSMUSG00000062939	Stat4		1	+	52008243	52107184	0	0	0	0	0	0
ENSMUSG00000026104	Stat1		1	+	52119437	52161865	0	0	0	0	0	0
ENSMUSG00000026103	Gls		1	-	52163447	52233232	1	0	1	0	0	0
ENSMUSG00000002881	Nab1		1	-	52457293	52500679	1	0	1	0	0	0
ENSMUSG00000043015	Tmem194b		1	+	52630704	52651919	0	0	0	0	0	0
ENSMUSG00000041439	Mfsd6		1	-	52656285	52727462	0	0	0	0	0	0
ENSMUSG00000026102	Inpp1		1	-	52789412	52817688	0	1	1	0	0	0
ENSMUSG00000041426	Hibch		1	+	52845045	52920986	0	1	1	0	0	0
ENSMUSG00000043629	1700019D03Rik		1	-	52922323	52952844	0	0	1	0	0	0
ENSMUSG00000026100	Mstn		1	+	53061662	53068079	0	0	0	0	0	0
ENSMUSG00000060715	1700019A02Rik		1	-	53158576	53187617	1	0	0	0	0	0
ENSMUSG00000026098	Pms1		1	-	53189186	53297018	1	0	0	0	0	0
ENSMUSG00000026097	Ormdl1		1	+	53297094	53310309	1	0	0	0	0	0
ENSMUSG00000026096	Osgepl1		1	+	53313623	53326343	0	0	0	0	0	0
ENSMUSG00000026095	Asnsd1		1	-	53344616	53352752	0	0	1	0	0	0
ENSMUSG00000096141	Dnahc7a		1	-	53397001	53706784	0	0	1	0	0	0
ENSMUSG00000026094	Stk17b		1	-	53755505	53785224	0	1	2	0	0	0
ENSMUSG00000042807	Hecw2		1	-	53806881	54195034	0	1	1	0	0	0
ENSMUSG00000025983	Ccdc150		1	+	54250682	54368727	0	1	1	0	0	0
ENSMUSG00000041303	Gtf3c3		1	-	54397580	54438971	0	0	0	0	0	0
ENSMUSG00000073678	Pgap1		1	-	54472999	54557684	0	0	0	0	0	0
ENSMUSG00000052331	Ankrd44		1	-	54645339	54926387	0	0	0	0	0	0
ENSMUSG00000025982	Sf3b1		1	-	54985168	55027478	0	0	0	0	0	0
ENSMUSG00000025981	Coq10b		1	+	55052769	55072701	0	0	0	0	0	0
ENSMUSG00000025980	Hspd1		1	-	55077834	55088024	0	0	0	0	0	0
ENSMUSG00000073676	Hspe1		1	+	55088131	55091307	0	0	0	0	0	0
ENSMUSG00000025979	Mob4		1	+	55131230	55154899	0	0	0	0	0	0
ENSMUSG00000025978	Rftn2		1	-	55170158	55226782	0	1	0	0	0	0
ENSMUSG00000046994	Mars2		1	+	55237176	55240058	0	1	0	0	0	0
ENSMUSG00000025977	Boll		1	-	55300068	55363319	0	2	0	0	0	0
ENSMUSG00000038349	Plcl1		1	+	55406387	55751802	0	1	0	0	0	0
ENSMUSG00000045336	Hsfy2		1	-	56636052	56637451	0	2	1	0	0	0
ENSMUSG00000038331	Satb2		1	-	56793985	56971858	0	2	1	0	0	0
ENSMUSG00000038323	1700066M21Rik		1	+	57377619	57385423	0	2	1	0	0	0
ENSMUSG00000048495	Tyw5		1	-	57388236	57407101	0	0	0	0	0	0
ENSMUSG00000025971	9430016H08Rik	n.c	1	+	57406327	57417953	0	0	1	0	0	0
ENSMUSG00000038305	Spats2l		1	+	57774860	57948394	0	0	1	0	0	1
ENSMUSG00000054770	Kctd18		1	-	57955100	57970128	1	0	1	0	0	1
ENSMUSG00000026039	Sgol2		1	+	57995970	58025899	1	0	0	0	0	0
ENSMUSG00000063558	Aox1		1	+	58029930	58106413	0	0	0	0	0	0
ENSMUSG00000064294	Aox3		1	+	58113135	58200698	0	0	0	0	0	0
ENSMUSG00000038242	Aox4		1	+	58210396	58268597	0	0	0	0	0	0
ENSMUSG00000079554	Aox3l1		1	+	58278325	58379264	0	0	0	0	0	0
ENSMUSG00000051223	Bzw1		1	+	58393135	58406548	0	0	0	0	0	0
ENSMUSG00000026034	Clk1		1	-	58411999	58424066	0	0	0	0	0	0
ENSMUSG00000026035	Ppil3		1	-	58430993	58445486	0	0	0	0	0	0
ENSMUSG00000026036	Nif3l1		1	+	58447630	58462266	0	0	0	0	0	0
ENSMUSG00000026037	Orc2		1	-	58462770	58505109	0	0	0	0	0	0
ENSMUSG00000038174	Fam126b		1	-	58522805	58586323	1	0	0	0	0	0
ENSMUSG00000026032	Ndufb3		1	+	58586383	58595964	1	0	0	0	0	0
ENSMUSG00000047528	Als2cr12		1	-	58658116	58695989	0	0	0	0	0	0
ENSMUSG00000026031	Cflar		1	+	58711559	58758884	0	0	0	0	0	0
ENSMUSG00000026029	Casp8		1	+	58795373	58847503	0	0	0	0	0	0
ENSMUSG00000026028	Trak2		1	-	58900448	58973430	0	0	0	0	0	0
ENSMUSG00000026027	Stradb		1	+	58973521	58995715	0	0	0	0	0	0
ENSMUSG00000072295	Als2cr11		1	-	59050505	59094900	0	0	0	0	0	0
ENSMUSG00000038079	Tmem237	n.c	1	-	59100593	59120096	0	0	1	0	0	0
ENSMUSG00000079550	Mpp4		1	-	59120935	59163389	0	0	1	0	0	0
ENSMUSG00000026024	Als2		1	-	59162925	59237231	1	0	1	0	0	0
ENSMUSG00000026023	Cdk15		1	+	59256906	59352369	1	3	0	0	0	1
ENSMUSG00000041075	Fzd7		1	+	59482146	59486947	2	4	0	1	0	1
ENSMUSG00000047361	Gm973		1	+	59516263	59634508	1	1	0	1	0	0
ENSMUSG00000026021	Sumo1		1	-	59639433	59670834	1	1	0	1	0	0
ENSMUSG00000067336	Bmpr2		1	+	59764278	59870549	0	0	0	0	0	0
ENSMUSG00000041040	Fam117b		1	+	59913005	59985346	0	0	0	0	0	0
ENSMUSG00000026018	Ica1l		1	-	59989069	60043087	0	0	0	0	0	0
ENSMUSG00000026019	Wdr12		1	-	60076867	60098645	0	0	1	0	0	0
ENSMUSG00000073664	Nbeal1		1	+	60181494	60338328	0	0	1	0	0	0
ENSMUSG00000049439	Cyp20a1	n.c	1	+	60343322	60388060	0	0	2	0	0	0
ENSMUSG00000026782	Abi2		1	+	60409618	60481162	0	0	1	0	0	0
ENSMUSG00000026014	Raph1		1	-	60493537	60566769	0	0	1	0	0	0
ENSMUSG00000026012	Cd28		1	+	60746357	60773359	0	0	0	0	0	0
ENSMUSG00000026011	Ctla4		1	+	60909024	60915832	0	0	0	0	0	0
ENSMUSG00000026009	Icos		1	+	60977926	61000320	1	2	1	0	0	0
ENSMUSG00000052062	Pard3b		1	+	61638823	62642284	2	2	3	0	0	1
ENSMUSG00000025969	Nrp2		1	+	62703284	62818695	1	0	4	0	0	1
ENSMUSG00000040865	Ino80d		1	-	63047800	63114267	0	0	3	0	0	0
ENSMUSG00000025968	Ndufs1		1	-	63143595	63176822	0	0	1	0	0	0
ENSMUSG00000025967	Eef1b2		1	+	63176824	63180486	0	0	0	0	0	0
ENSMUSG00000064602	Snora41		1	+	63179003	63179135	1	0	0	0	0	0
ENSMUSG00000046856	Gpr1		1	-	63182690	63214543	2	1	0	1	0	0
ENSMUSG00000027520	Zdbf2		1	+	63273264	63314576	2	1	0	1	0	0
ENSMUSG00000025964	Adam23		1	+	63445894	63596276	0	0	0	0	0	0
ENSMUSG00000069085	Dytn		1	-	63622850	63686927	0	0	0	0	0	0
ENSMUSG00000025963	Mdh1b		1	-	63698818	63730318	0	0	0	0	0	0
ENSMUSG00000025962	Fastkd2		1	+	63730613	63754655	0	0	0	0	0	0
ENSMUSG00000025961	4933402D24Rik		1	-	63754906	63769267	0	1	1	0	0	0
ENSMUSG00000025959	Klf7		1	-	64029446	64121491	0	1	1	0	0	0
ENSMUSG00000025958	Creb1		1	+	64532803	64604547	0	1	1	0	0	0
ENSMUSG00000025956	Mettl21a		1	-	64606479	64617168	0	0	1	0	0	0
ENSMUSG00000070871	Ccnyl1		1	+	64691344	64725640	0	0	1	0	0	0
ENSMUSG00000045005	Fzd5		1	-	64730559	64737750	1	0	0	0	0	0
ENSMUSG00000051344	Plekhm3		1	-	64789120	64956824	1	1	0	0	0	0
ENSMUSG00000025955	Akr1cl		1	-	65012688	65032759	1	1	0	0	0	0
ENSMUSG00000070870	Cryge		1	-	65048553	65051149	0	0	0	0	0	0
ENSMUSG00000067299	Crygd		1	-	65061871	65063452	0	0	0	0	0	0
ENSMUSG00000025952	Crygc		1	-	65071524	65073689	0	0	0	0	0	0
ENSMUSG00000073658	Crygb		1	-	65080227	65082267	0	0	0	0	0	0
ENSMUSG00000044429	Cryga		1	-	65100388	65103373	0	0	0	0	0	0
ENSMUSG00000044816	D630023F18Rik		1	-	65105284	65123214	1	0	0	0	0	0
ENSMUSG00000025950	Idh1		1	-	65158615	65186479	1	0	0	0	0	0
ENSMUSG00000025949	Pikfyve		1	+	65186749	65274012	1	0	0	0	0	0
ENSMUSG00000025946	Pth2r		1	+	65311256	65389244	0	0	0	0	0	0
ENSMUSG00000025945	Crygf		1	+	65926521	65928307	0	0	0	0	0	0
ENSMUSG00000015222	Mtap2		1	+	66175312	66442583	1	0	0	0	0	0
ENSMUSG00000055567	Unc80		1	+	66468366	66699866	1	0	0	0	0	0
ENSMUSG00000026005	Rpe		1	+	66700830	66719805	1	0	0	0	0	0
ENSMUSG00000026004	Kansl1l		1	-	66719247	66817546	0	0	0	0	0	0
ENSMUSG00000026003	Acadl		1	-	66830838	66863277	0	0	0	0	0	0
ENSMUSG00000061816	Myl1		1	-	66924294	66945143	0	0	0	0	0	0
ENSMUSG00000026000	Lancl1		1	-	67000516	67038872	0	0	0	0	0	0
ENSMUSG00000025991	Cps1		1	+	67123025	67231259	1	1	2	0	0	0
ENSMUSG00000062209	Erbb4		1	-	68032185	69108059	1	1	3	0	0	0
ENSMUSG00000025997	Ikzf2		1	-	69531213	69685960	0	0	2	0	0	0
ENSMUSG00000053153	Spag16		1	+	69826987	70724942	0	0	2	0	0	0
ENSMUSG00000045648	Vwc2l		1	+	70725714	70885397	0	0	2	0	0	0
ENSMUSG00000026196	Bard1		1	-	71027497	71103146	0	0	2	0	0	1
ENSMUSG00000050296	Abca12		1	-	71243089	71414910	0	0	1	0	0	1
ENSMUSG00000026192	Atic		1	+	71557149	71579631	1	1	1	1	0	1
ENSMUSG00000026193	Fn1		1	-	71585522	71653171	1	2	1	1	0	0
ENSMUSG00000039395	Mreg		1	-	72159232	72212307	4	2	1	1	0	0
ENSMUSG00000026189	Pecr		1	-	72259171	72284314	3	0	0	0	0	0
ENSMUSG00000026188	Tmem169		1	+	72284368	72303104	0	0	0	0	0	0
ENSMUSG00000026187	Xrcc5		1	+	72307420	72394952	0	0	0	0	0	0
ENSMUSG00000039372	March4		1	-	72427111	72536930	0	0	0	0	0	0
ENSMUSG00000039354	Smarcal1		1	+	72583250	72633134	0	0	1	0	0	0
ENSMUSG00000039342	Ankar		1	-	72642979	72700564	0	0	1	0	0	0
ENSMUSG00000046330	Rpl37a		1	+	72711259	72713809	0	1	1	0	0	0
ENSMUSG00000039323	Igfbp2		1	+	72824502	72852474	0	1	0	0	0	0
ENSMUSG00000026185	Igfbp5		1	-	72857931	72874884	0	0	0	0	0	0
ENSMUSG00000026182	Tnp1		1	-	73015082	73015899	5	3	3	3	0	0
ENSMUSG00000055322	Tns1		1	-	73910230	74124447	6	4	3	3	0	0
ENSMUSG00000061815	Rufy4		1	+	74125540	74148223	1	1	0	0	0	0
ENSMUSG00000026180	Cxcr2		1	+	74153993	74161238	0	0	0	0	0	0
ENSMUSG00000048480	Cxcr1		1	-	74191784	74194631	0	0	0	0	0	0
ENSMUSG00000087820	Mir1928		1	-	74206553	74206620	0	0	0	0	0	0
ENSMUSG00000006304	Arpc2	n.c	1	+	74236516	74267987	0	0	0	0	0	0
ENSMUSG00000064272	Gpbar1		1	+	74278549	74279624	0	0	0	0	0	0
ENSMUSG00000006299	Aamp	n.c	1	-	74279839	74284738	0	0	0	0	0	0
ENSMUSG00000026179	Pnkd		1	+	74284929	74353686	0	0	0	0	0	0
ENSMUSG00000006301	Tmbim1		1	-	74288246	74304405	0	0	0	0	0	0
ENSMUSG00000073650	Gm216		1	+	74362107	74369321	0	0	0	0	0	0
ENSMUSG00000026177	Slc11a1		1	+	74375202	74386062	0	0	0	0	0	0
ENSMUSG00000026176	Ctdsp1		1	+	74391508	74397285	0	0	0	0	0	0
ENSMUSG00000065468	Mir26b		1	+	74394309	74394394	0	1	0	0	0	0
ENSMUSG00000026175	Vil1		1	+	74409375	74435559	0	1	0	0	0	0
ENSMUSG00000026174	Rqcd1		1	+	74506057	74530844	0	0	0	0	0	0
ENSMUSG00000026173	Plcd4		1	+	74542902	74565977	0	0	0	0	0	0
ENSMUSG00000026135	Zfp142		1	-	74565126	74588028	1	0	0	0	0	0
ENSMUSG00000026172	Bcs1l		1	+	74588299	74592443	1	0	0	0	0	0
ENSMUSG00000026171	Rnf25	n.c	1	-	74593747	74601397	0	0	0	0	0	0
ENSMUSG00000033276	Stk36		1	+	74601444	74636894	0	0	0	0	0	0
ENSMUSG00000033257	Ttll4		1	+	74661744	74701832	0	0	0	0	0	0
ENSMUSG00000026170	Cyp27a1		1	+	74713573	74737890	0	0	0	0	0	0
ENSMUSG00000033227	Wnt6		1	+	74771891	74785319	0	0	0	0	0	0
ENSMUSG00000026167	Wnt10a		1	+	74791515	74804179	0	1	0	0	0	0
ENSMUSG00000090071	Cdk5r2		1	+	74855028	74857732	0	1	0	0	0	0
ENSMUSG00000055197	Fev		1	-	74881508	74885419	0	0	0	0	0	0
ENSMUSG00000006546	Cryba2		1	-	74889933	74893143	0	0	0	0	0	0
ENSMUSG00000065616	Mir375		1	-	74900651	74900726	0	0	0	0	0	0
ENSMUSG00000047021	Ccdc108		1	-	74902070	74935599	0	0	0	0	0	0
ENSMUSG00000006538	Ihh		1	-	74945318	74951651	0	0	0	0	0	0
ENSMUSG00000026162	Nhej1		1	-	74967138	75046639	0	0	0	0	0	0
ENSMUSG00000026205	Slc23a3		1	-	75125543	75133890	0	0	0	0	0	0
ENSMUSG00000033159	Cnppd1		1	-	75134553	75141535	0	0	0	0	0	0
ENSMUSG00000049339	Fam134a		1	+	75142785	75147909	0	0	0	0	0	0
ENSMUSG00000026197	Zfand2b		1	+	75168645	75171629	0	0	0	0	0	0
ENSMUSG00000026198	Abcb6		1	-	75171716	75180392	0	0	0	0	0	0
ENSMUSG00000033124	Atg9a		1	-	75180865	75191923	0	0	0	0	0	0
ENSMUSG00000026199	Ankzf1		1	+	75192159	75199387	0	0	0	0	0	0
ENSMUSG00000026200	Glb1l		1	-	75199346	75210778	0	0	0	0	0	0
ENSMUSG00000026201	Stk16		1	+	75210837	75215606	0	0	0	0	0	0
ENSMUSG00000096094	A630095N17Rik		1	-	75220094	75232093	0	0	0	0	0	0
ENSMUSG00000026203	Dnajb2		1	+	75236464	75244804	0	0	0	0	0	0
ENSMUSG00000026204	Ptprn		1	-	75247040	75264208	0	0	0	0	0	0
ENSMUSG00000033061	Resp18		1	-	75272198	75278415	0	0	1	0	0	0
ENSMUSG00000026208	Des		1	+	75360328	75368579	0	0	1	0	0	0
ENSMUSG00000026207	Speg		1	+	75375296	75432320	0	0	0	0	0	0
ENSMUSG00000033021	Gmppa		1	+	75435929	75443174	0	0	0	0	0	0
ENSMUSG00000033007	Accn4		1	+	75450698	75474343	1	0	0	0	0	0
ENSMUSG00000032997	Chpf		1	-	75474568	75479471	1	0	0	0	0	0
ENSMUSG00000051703	Tmem198		1	+	75479531	75485693	1	0	0	0	0	1
ENSMUSG00000026211	Obsl1		1	-	75485824	75506361	0	0	0	0	0	1
ENSMUSG00000032968	Inha		1	+	75507076	75510366	0	0	0	0	0	1
ENSMUSG00000026213	Stk11ip		1	+	75521528	75537335	0	0	0	0	0	0
ENSMUSG00000006576	Slc4a3		1	+	75546265	75562172	1	1	3	0	0	1
ENSMUSG00000026235	Epha4		1	-	77367184	77515088	5	6	6	4	0	0
ENSMUSG00000004872	Pax3		1	-	78101266	78197134	5	6	4	4	0	0
ENSMUSG00000032908	Sgpp2		1	+	78310345	78420286	0	1	0	0	0	0
ENSMUSG00000026245	Farsb		1	-	78417957	78488859	0	0	0	0	0	0
ENSMUSG00000012187	Mogat1		1	+	78511866	78538173	0	0	0	0	0	0
ENSMUSG00000032883	Acsl3		1	+	78657824	78706987	0	0	0	0	0	0
ENSMUSG00000079470	Utp14b		1	+	78658037	78667588	0	0	0	0	0	0
ENSMUSG00000047330	Kcne4		1	+	78816948	78820024	0	0	0	0	0	0
ENSMUSG00000050711	Scg2		1	-	79434668	79440090	0	0	0	0	0	0
ENSMUSG00000054702	Ap1s3		1	-	79606875	79671972	0	0	0	0	0	0
ENSMUSG00000073643	Wdfy1		1	-	79702261	79761769	0	0	0	0	0	0
ENSMUSG00000026248	Mrpl44	n.c	1	+	79776017	79781445	0	0	0	0	0	0
ENSMUSG00000026249	Serpine2		1	-	79794196	79858696	0	0	1	0	0	0
ENSMUSG00000043230	Fam124b		1	-	80198705	80213944	0	0	1	0	0	1
ENSMUSG00000004364	Cul3		1	-	80264922	80340480	0	0	0	0	0	1
ENSMUSG00000038608	Dock10		1	-	80501072	80758553	0	0	0	0	0	0
ENSMUSG00000054976	Nyap2		1	+	81077316	81271664	1	1	1	0	0	0
ENSMUSG00000055980	Irs1		1	-	82233100	82291416	1	1	1	0	0	0
ENSMUSG00000026142	Rhbdd1		1	+	82316451	82445366	0	1	0	0	0	0
ENSMUSG00000067158	Col4a4		1	-	82452557	82586849	0	1	0	0	0	0
ENSMUSG00000079465	Col4a3		1	+	82586975	82722059	0	1	0	0	0	0
ENSMUSG00000026150	Mff		1	+	82724889	82752390	0	0	0	0	0	0
ENSMUSG00000026149	Tm4sf20		1	-	82756648	82768461	0	0	0	0	0	0
ENSMUSG00000038496	Slc19a3		1	-	83012522	83038448	0	0	0	0	0	0
ENSMUSG00000026166	Ccl20		1	+	83116773	83119167	0	0	0	0	0	0
ENSMUSG00000053161	Wdr69		1	+	83159761	83210568	0	0	0	0	0	1
ENSMUSG00000026163	Sphkap		1	-	83254138	83408200	0	0	0	0	0	1
ENSMUSG00000045658	Pid1		1	-	84036295	84284645	0	0	0	0	0	1
ENSMUSG00000036766	Dner		1	-	84369840	84696221	0	0	0	0	0	0
ENSMUSG00000093254	Mir5126		1	+	84695838	84695915	0	0	0	0	0	0
ENSMUSG00000026219	Trip12		1	-	84721188	84839304	0	0	0	0	0	0
ENSMUSG00000073633	Fbxo36		1	+	84839840	84900487	0	0	0	0	0	0
ENSMUSG00000026220	Slc16a14		1	-	84905897	84935125	0	0	0	0	0	0
ENSMUSG00000089844	A530032D15Rik		1	-	85088406	85109853	0	0	2	0	0	0
ENSMUSG00000052477	C130026I21Rik		1	-	85246343	85270566	0	0	3	0	0	0
ENSMUSG00000070034	Sp110		1	-	85576898	85598817	0	0	2	0	0	0
ENSMUSG00000070031	Sp140		1	+	85600702	85645037	0	0	1	0	0	0
ENSMUSG00000026222	Sp100		1	+	85650049	85709998	1	0	0	0	0	0
ENSMUSG00000052760	A630001G21Rik		1	-	85717688	85736629	1	0	0	0	0	0
ENSMUSG00000036707	Cab39		1	+	85793440	85851576	1	0	1	0	0	0
ENSMUSG00000026223	Itm2c		1	+	85894280	85908675	1	1	1	1	0	0
ENSMUSG00000049608	Gpr55		1	-	85939536	85961055	1	1	0	1	0	0
ENSMUSG00000026226	Spata3		1	+	86021941	86029958	1	0	0	0	0	0
ENSMUSG00000026227	2810459M11Rik		1	+	86045862	86055456	3	0	0	0	0	0
ENSMUSG00000026229	Psmd1		1	+	86064618	86139151	2	0	0	0	0	0
ENSMUSG00000026228	Htr2b		1	-	86099025	86111970	0	0	0	0	0	0
ENSMUSG00000062590	Armc9		1	+	86154809	86278284	0	0	0	0	0	0
ENSMUSG00000079445	B3gnt7		1	+	86303220	86307303	0	0	0	0	0	0
ENSMUSG00000026234	Ncl		1	-	86344718	86359455	0	0	0	0	0	0
ENSMUSG00000064837	Snora75		1	-	86351168	86351301	0	0	0	0	0	0
ENSMUSG00000064823	Snord82		1	-	86356260	86356330	0	0	0	0	0	0
ENSMUSG00000026237	Nmur1		1	-	86386241	86388162	0	0	0	0	0	0
ENSMUSG00000036574	1700019O17Rik		1	+	86426328	86428049	0	0	0	0	0	0
ENSMUSG00000026238	Ptma		1	+	86526735	86530698	0	0	0	0	0	0
ENSMUSG00000026239	Pde6d		1	-	86542993	86582547	0	0	0	0	0	0
ENSMUSG00000026240	Cops7b	n.c	1	+	86587099	86606500	0	0	0	0	0	0
ENSMUSG00000026241	Nppc		1	-	86666292	86670573	2	2	0	2	0	0
ENSMUSG00000053333	Dis3l2		1	+	86703803	87050097	2	2	0	2	0	0
ENSMUSG00000026246	Alppl2		1	-	87086689	87089928	2	2	0	2	0	0
ENSMUSG00000079440	Alpi		1	-	87098001	87101606	0	0	0	0	0	0
ENSMUSG00000036500	Akp3		1	+	87125007	87127912	0	0	0	0	0	0
ENSMUSG00000026247	Ecel1		1	-	87147657	87156165	0	0	0	0	0	0
ENSMUSG00000036480	Prss56		1	+	87183492	87188404	0	0	0	0	0	0
ENSMUSG00000026251	Chrnd		1	+	87190651	87200069	0	0	0	0	0	0
ENSMUSG00000026253	Chrng		1	+	87205810	87211835	0	0	0	0	0	0
ENSMUSG00000026254	Eif4e2	n.c	1	+	87213913	87240488	0	0	0	0	0	0
ENSMUSG00000026255	Efhd1		1	+	87264362	87310839	0	0	0	0	0	0
ENSMUSG00000048000	Gigyf2		1	+	87327002	87450796	0	0	0	0	0	0
ENSMUSG00000079436	Kcnj13		1	-	87386362	87394729	0	0	0	0	0	0
ENSMUSG00000026258	3110079O15Rik		1	+	87470263	87475459	0	0	0	0	0	0
ENSMUSG00000026259	Ngef		1	-	87476833	87573870	0	0	0	0	0	0
ENSMUSG00000079434	Neu2		1	+	87574026	87597845	0	0	0	0	0	0
ENSMUSG00000026288	Inpp5d		1	+	87620311	87720507	0	0	0	0	0	0
ENSMUSG00000026289	Atg16l1		1	+	87756012	87792428	0	0	0	0	0	0
ENSMUSG00000056055	Sag		1	+	87803679	87845158	0	0	0	0	0	0
ENSMUSG00000070738	Dgkd		1	+	87853286	87944489	0	0	0	0	0	0
ENSMUSG00000005501	Usp40		1	-	87945120	88008551	0	0	0	0	0	0
ENSMUSG00000090165	Ugt1a10		1	+	88055410	88219004	0	0	0	0	0	0
ENSMUSG00000090175	Ugt1a9		1	+	88070799	88218997	0	0	0	0	0	0
ENSMUSG00000090124	Ugt1a7c		1	+	88095063	88220002	0	0	0	0	0	0
ENSMUSG00000090145	Ugt1a6b		1	+	88103251	88219003	0	0	0	0	0	0
ENSMUSG00000054545	Ugt1a6a		1	+	88134808	88218997	0	0	0	0	0	0
ENSMUSG00000089943	Ugt1a5		1	+	88166011	88218997	0	0	0	0	0	0
ENSMUSG00000090171	Ugt1a2		1	+	88200600	88218997	0	0	0	0	0	0
ENSMUSG00000081984	Dnajb3		1	-	88204731	88205748	0	0	0	0	0	0
ENSMUSG00000089960	Ugt1a1		1	+	88211958	88218997	0	0	0	0	0	0
ENSMUSG00000079429	Heatr7b1		1	+	88227019	88262289	0	0	0	0	0	0
ENSMUSG00000044783	Hjurp		1	-	88262470	88277633	0	0	0	0	0	0
ENSMUSG00000036251	Trpm8		1	+	88306758	88389293	0	0	0	0	0	0
ENSMUSG00000026295	Spp2		1	+	88406960	88426438	0	1	0	0	0	0
ENSMUSG00000062310	Glrp1		1	-	88501122	88509886	0	1	1	0	0	0
ENSMUSG00000049866	Arl4c		1	-	88698224	88702221	2	0	1	0	0	0
ENSMUSG00000036206	Sh3bp4		1	+	89070414	89155068	6	2	1	2	0	1
ENSMUSG00000055013	Agap1		1	+	89454810	89895282	5	2	1	2	0	1
ENSMUSG00000034486	Gbx2		1	-	89927961	89933290	3	2	2	2	0	1
ENSMUSG00000067081	Asb18		1	-	89952677	90014577	0	0	1	0	0	0
ENSMUSG00000026301	Iqca		1	-	90042131	90153401	1	1	0	0	0	0
ENSMUSG00000044337	Cxcr7		1	+	90203979	90216751	4	6	3	2	1	1
ENSMUSG00000034432	Cops8	n.c	1	+	90603424	90613341	3	5	3	2	1	1
ENSMUSG00000048126	Col6a3		1	-	90765922	90843971	0	0	0	0	0	0
ENSMUSG00000026303	Mlph		1	+	90915084	90951142	0	0	0	0	0	0
ENSMUSG00000090550	Prlh		1	+	90953107	90954012	0	0	0	0	0	0
ENSMUSG00000026304	Rab17		1	-	90958132	90969661	0	0	0	0	0	0
ENSMUSG00000026305	Lrrfip1		1	+	90998726	91128944	0	0	0	0	0	0
ENSMUSG00000070732	Rbm44		1	+	91145102	91170795	0	0	0	0	0	0
ENSMUSG00000034353	Ramp1		1	+	91179821	91225196	1	0	0	0	0	0
ENSMUSG00000034343	Ube2f		1	+	91250318	91286025	1	0	0	0	0	0
ENSMUSG00000026307	Scly		1	+	91298337	91321075	0	0	0	0	0	0
ENSMUSG00000049515	Espnl		1	+	91322074	91348306	0	0	0	0	0	0
ENSMUSG00000026308	Klhl30		1	+	91351015	91362416	0	0	0	0	0	0
ENSMUSG00000047443	Fam132b		1	+	91366429	91374216	0	0	0	0	0	0
ENSMUSG00000026309	Ilkap	n.c	1	-	91375830	91398783	0	0	0	0	0	0
ENSMUSG00000067071	Hes6		1	-	91411482	91413222	0	2	0	0	0	0
ENSMUSG00000055866	Per2		1	-	91415983	91459330	0	2	0	0	0	0
ENSMUSG00000034292	Traf3ip1		1	+	91494667	91529303	0	0	0	0	0	0
ENSMUSG00000026311	Asb1		1	+	91541079	91559590	0	0	0	0	0	0
ENSMUSG00000007805	Twist2		1	+	91801460	91848028	0	0	0	0	0	0
ENSMUSG00000026313	Hdac4		1	-	91932756	92148393	0	0	1	0	0	0
ENSMUSG00000026260	Ndufa10		1	-	92439009	92473860	0	0	1	0	0	0
ENSMUSG00000067064	Olfr1416		1	-	92479680	92480619	0	0	0	0	0	0
ENSMUSG00000057464	Olfr1415		1	-	92490817	92491753	0	0	0	0	0	0
ENSMUSG00000042849	Olfr1414		1	-	92511047	92518515	0	0	0	0	0	0
ENSMUSG00000058904	Olfr1413		1	+	92573124	92574206	0	0	0	0	0	0
ENSMUSG00000046300	Olfr1412		1	+	92588331	92589297	0	0	0	0	0	0
ENSMUSG00000062497	Olfr1411		1	+	92596520	92597492	0	0	0	0	0	0
ENSMUSG00000061616	Olfr12		1	+	92619880	92621001	0	0	0	0	0	0
ENSMUSG00000073616	Myeov2		1	-	92637144	92641985	0	0	0	0	0	0
ENSMUSG00000044055	Otos		1	-	92644217	92648841	0	0	0	0	0	0
ENSMUSG00000034220	Gpc1		1	+	92831644	92860198	0	0	0	0	0	0
ENSMUSG00000065470	Mir149		1	+	92850377	92850443	0	0	0	0	0	0
ENSMUSG00000034212	Ankmy1		1	-	92870128	92902906	0	1	0	0	0	0
ENSMUSG00000047067	Dusp28		1	+	92906988	92908620	0	1	0	0	0	0
ENSMUSG00000026269	Rnpepl1		1	+	92910782	92920841	0	0	0	0	0	1
ENSMUSG00000026270	Capn10		1	+	92934375	92947941	0	0	0	0	0	1
ENSMUSG00000026271	Gpr35		1	+	92978902	92986391	0	0	0	0	0	1
ENSMUSG00000045091	Aqp12		1	+	93006333	93012269	0	0	0	0	0	0
ENSMUSG00000014602	Kif1a		1	-	93015455	93101865	0	0	0	0	0	0
ENSMUSG00000026272	Agxt		1	+	93135244	93145407	0	0	0	0	0	0
ENSMUSG00000034159	2310007B03Rik		1	-	93151348	93160948	0	0	0	0	0	0
ENSMUSG00000047793	Sned1		1	+	93235840	93301065	0	0	0	0	0	0
ENSMUSG00000026273	Mterfd2	n.c	1	-	93301204	93305915	0	0	0	0	0	0
ENSMUSG00000026274	Pask		1	-	93308777	93342789	0	0	0	0	0	0
ENSMUSG00000026275	Ppp1r7		1	+	93342853	93373489	0	0	0	0	0	0
ENSMUSG00000034107	Ano7		1	+	93373895	93403502	0	0	0	0	0	1
ENSMUSG00000034088	Hdlbp		1	-	93405939	93478808	0	0	0	0	0	1
ENSMUSG00000026276	Sept2		1	+	93478992	93509733	0	0	0	0	0	1
ENSMUSG00000034066	Farp2		1	+	93512078	93621976	0	0	0	0	0	0
ENSMUSG00000026277	Stk25		1	-	93621904	93635722	0	1	0	0	0	0
ENSMUSG00000026278	Bok		1	+	93685693	93695762	0	1	0	0	0	0
ENSMUSG00000026280	Atg4b	n.c	1	+	93754904	93789434	0	0	0	0	0	0
ENSMUSG00000026281	Dtymk		1	-	93792575	93801934	0	0	0	0	0	0
ENSMUSG00000026283	Ing5		1	+	93803964	93822101	1	0	0	0	0	0
ENSMUSG00000073609	D2hgdh		1	+	93825239	93852348	1	0	0	0	0	0
ENSMUSG00000094651	Gal3st2		1	+	93861343	93876494	0	0	0	0	0	0
ENSMUSG00000093805	Gm9994		1	+	93918436	93941239	0	0	0	0	0	0
ENSMUSG00000073608	Gm6086		1	+	93990508	94011541	0	0	0	0	0	0
ENSMUSG00000034000	Neu4		1	+	94020492	94028326	0	0	0	0	0	0
ENSMUSG00000026285	Pdcd1		1	-	94038306	94052553	0	0	1	0	0	0
ENSMUSG00000051185	Fam174a		1	+	95313627	95335284	1	0	1	0	0	0
ENSMUSG00000040710	St8sia4		1	-	95587683	95667594	1	0	0	0	0	0
ENSMUSG00000040693	Slco4c1		1	-	96818783	96872171	0	0	0	0	0	0
ENSMUSG00000045463	Slco6b1		1	-	96911865	96997572	0	0	0	0	0	0
ENSMUSG00000026331	Slco6c1		1	-	97059037	97128253	1	2	3	1	1	0
ENSMUSG00000044768	D1Ertd622e		1	-	97643902	97662074	1	2	3	1	1	0
ENSMUSG00000040648	Ppip5k2		1	-	97706047	97770411	0	0	0	0	0	0
ENSMUSG00000026333	Gin1		1	+	97770171	97792969	0	0	0	0	0	0
ENSMUSG00000026335	Pam		1	-	97821094	98095632	0	1	2	0	0	0
ENSMUSG00000026336	Slco6d1		1	+	98421123	98509380	0	1	2	0	0	0
ENSMUSG00000067028	Cntnap5b		1	+	99772764	100485942	0	1	3	0	0	0
ENSMUSG00000050840	Cdh20		1	+	104768528	104995481	0	3	2	0	0	0
ENSMUSG00000047496	Rnf152		1	-	105276916	105356710	0	1	0	0	0	1
ENSMUSG00000026319	2310035C23Rik		1	+	105663860	105755131	0	1	0	0	0	1
ENSMUSG00000026321	Tnfrsf11a		1	+	105780722	105847981	0	0	0	0	0	0
ENSMUSG00000038866	Zcchc2		1	+	105990405	106034074	0	1	0	0	0	1
ENSMUSG00000044340	Phlpp1		1	+	106171751	106394250	0	1	0	0	0	1
ENSMUSG00000057329	Bcl2		1	-	106538177	106714274	0	0	0	0	0	1
ENSMUSG00000009905	Kdsr		1	-	106720409	106759742	0	0	0	0	0	0
ENSMUSG00000009907	Vps4b	n.c	1	-	106769429	106796728	0	0	0	0	0	0
ENSMUSG00000067006	Serpinb5		1	+	106861172	106883348	0	0	0	0	0	0
ENSMUSG00000059956	Serpinb12		1	+	106934448	106957080	0	0	0	0	0	0
ENSMUSG00000048775	Serpinb13		1	+	106980983	107001195	0	0	0	0	0	0
ENSMUSG00000044594	Serpinb3a		1	-	107045604	107052337	0	0	0	0	0	0
ENSMUSG00000058017	Serpinb3d		1	-	107078192	107083480	0	0	0	0	0	0
ENSMUSG00000073602	Serpinb3b		1	-	107153939	107161114	0	0	0	0	0	0
ENSMUSG00000073601	Serpinb3c		1	-	107271200	107278371	0	0	0	0	0	0
ENSMUSG00000026327	Serpinb11		1	+	107361928	107380475	0	0	0	0	0	0
ENSMUSG00000067001	Serpinb7		1	+	107422688	107452688	0	0	0	0	0	0
ENSMUSG00000062345	Serpinb2		1	+	107511422	107525598	0	1	0	0	0	0
ENSMUSG00000026315	Serpinb8		1	+	107590005	107608909	0	1	0	0	0	0
ENSMUSG00000026312	Cdh7		1	+	109983736	110139001	0	1	2	0	0	0
ENSMUSG00000047216	Cdh19		1	-	110889194	110977372	0	1	4	0	0	0
ENSMUSG00000038702	Dsel		1	-	111858701	111864909	0	0	4	0	0	0
ENSMUSG00000070695	Cntnap5a		1	+	115684755	116582026	0	0	2	0	0	0
ENSMUSG00000026374	Tsn		1	-	118298516	118311132	0	0	0	0	0	0
ENSMUSG00000026377	Mki67ip		1	+	118321838	118333822	0	0	0	0	0	0
ENSMUSG00000064302	Clasp1		1	+	118389057	118609432	0	0	0	0	0	1
ENSMUSG00000026380	Tfcp2l1		1	+	118627944	118685167	1	3	0	0	0	2
ENSMUSG00000048402	Gli2		1	-	118834131	119053619	1	3	0	0	0	2
ENSMUSG00000037035	Inhbb		1	-	119415464	119422248	1	3	0	0	0	1
ENSMUSG00000004451	Ralb		1	-	119470304	119504794	2	0	0	0	0	0
ENSMUSG00000026383	Epb4.1l5		1	-	119545032	119649000	2	0	0	0	0	0
ENSMUSG00000026384	Ptpn4		1	-	119659744	119837613	2	0	0	0	0	0
ENSMUSG00000036975	Tmem177		1	-	119907889	119913208	1	0	0	0	0	0
ENSMUSG00000036962	Gm101		1	-	119923518	119995210	0	0	0	0	0	0
ENSMUSG00000026387	Sctr		1	+	120006979	120063528	0	0	0	0	0	0
ENSMUSG00000050777	Tmem37		1	-	120067376	120074074	0	0	0	0	0	0
ENSMUSG00000026385	Dbi		1	-	120113279	120121078	0	0	0	0	0	0
ENSMUSG00000026388	3110009E18Rik		1	+	120121186	120188189	0	0	0	0	0	0
ENSMUSG00000026389	Steap3		1	-	120224385	120271082	0	0	0	0	0	0
ENSMUSG00000036907	C1ql2		1	+	120340581	120343171	0	0	0	0	0	0
ENSMUSG00000026390	Marco		1	-	120474537	120505084	0	0	2	0	0	0
ENSMUSG00000058665	En1		1	+	120602417	120609296	0	1	3	0	0	0
ENSMUSG00000003721	Insig2		1	-	121304352	121332589	0	1	1	0	0	0
ENSMUSG00000026339	Ccdc93		1	+	121431048	121506460	0	0	0	0	0	0
ENSMUSG00000050534	Htr5b		1	-	121509841	121528465	0	0	0	0	0	0
ENSMUSG00000001674	Ddx18		1	-	121553834	121567989	0	2	1	0	0	0
ENSMUSG00000036815	Dpp10		1	-	123332141	124045559	0	2	2	0	0	0
ENSMUSG00000026341	Actr3	n.c	1	-	125392904	125435727	0	0	1	0	0	1
ENSMUSG00000026342	Slc35f5		1	+	125561015	125595684	0	0	0	0	0	1
ENSMUSG00000026343	Gpr39		1	+	125676994	125873862	0	0	0	0	0	0
ENSMUSG00000026344	Lypd1		1	-	125867621	125912214	2	1	1	1	0	0
ENSMUSG00000049690	Nckap5		1	-	125913619	126830632	3	2	3	2	0	0
ENSMUSG00000036155	Mgat5		1	+	127204985	127482972	5	3	5	3	1	0
ENSMUSG00000026347	Tmem163		1	-	127490897	127678096	2	1	4	1	1	0
ENSMUSG00000026348	Acmsd		1	+	127729412	127767564	2	1	2	1	1	0
ENSMUSG00000026349	Ccnt2		1	+	127774163	127808061	0	0	0	0	0	0
ENSMUSG00000051590	Ysk4		1	-	127815270	127840290	0	0	0	0	0	0
ENSMUSG00000036104	Rab3gap1		1	+	127868772	127943868	0	1	0	0	0	0
ENSMUSG00000036086	Zranb3		1	-	127954183	128102462	0	1	0	0	0	0
ENSMUSG00000056211	R3hdm1		1	+	128103305	128237735	0	1	0	0	0	0
ENSMUSG00000065520	Mir128-1		1	+	128202354	128202436	0	0	0	0	0	0
ENSMUSG00000026353	Ubxn4	n.c	1	+	128244180	128279377	0	0	0	0	0	0
ENSMUSG00000026354	Lct		1	-	128284755	128328318	0	0	0	0	0	0
ENSMUSG00000026355	Mcm6		1	-	128331590	128359656	0	1	0	0	0	0
ENSMUSG00000026356	Dars		1	-	128363707	128417416	2	1	0	0	0	0
ENSMUSG00000045382	Cxcr4		1	-	128588198	128592290	2	2	1	0	0	0
ENSMUSG00000042581	Thsd7b		1	+	129273343	130219278	0	1	1	0	0	0
ENSMUSG00000026401	Daf2		1	-	130388536	130423009	0	0	1	0	0	0
ENSMUSG00000026399	Cd55		1	-	130439026	130462744	0	0	0	0	0	0
ENSMUSG00000042554	Zp3r		1	-	130576712	130629621	0	0	0	0	0	0
ENSMUSG00000026405	C4bp		1	-	130634772	130661632	0	0	0	0	0	0
ENSMUSG00000026409	Pfkfb2		1	-	130692254	130715821	0	0	0	0	0	0
ENSMUSG00000046404	Yod1		1	+	130717326	130722055	0	0	0	0	0	0
ENSMUSG00000042510	AA986860		1	+	130731975	130744621	0	0	0	0	0	0
ENSMUSG00000026415	Fcamr		1	+	130800901	130814740	0	0	0	0	0	0
ENSMUSG00000026417	Pigr		1	+	130826683	130852249	0	0	0	0	0	0
ENSMUSG00000042474	Faim3		1	+	130865668	130880790	0	0	0	0	0	0
ENSMUSG00000026420	Il24		1	-	130882073	130887454	0	0	0	0	0	0
ENSMUSG00000026416	Il20		1	-	130907191	130911296	0	0	0	0	0	0
ENSMUSG00000016524	Il19		1	-	130932657	130939241	0	0	0	0	0	0
ENSMUSG00000016529	Il10		1	+	131019844	131024974	0	1	0	0	0	0
ENSMUSG00000016528	Mapkapk2		1	-	131053703	131097543	0	1	0	0	0	0
ENSMUSG00000016526	Dyrk3		1	-	131128440	131138234	0	1	0	0	0	0
ENSMUSG00000026427	Eif2d		1	+	131153180	131173478	0	0	0	0	0	0
ENSMUSG00000026430	Rassf5		1	-	131176409	131245258	0	0	0	0	0	0
ENSMUSG00000042349	Ikbke		1	-	131254596	131279606	0	1	0	0	0	0
ENSMUSG00000026425	Srgap2		1	-	131285250	131527361	0	1	0	0	0	0
ENSMUSG00000055184	Fam72a		1	+	131527902	131539872	0	1	0	0	0	0
ENSMUSG00000026432	Avpr1b		1	+	131599238	131612000	0	0	0	0	0	0
ENSMUSG00000004552	Ctse		1	+	131638305	131675503	0	0	0	0	0	0
ENSMUSG00000052688	5430435G22Rik		1	+	131688694	131713542	0	0	1	0	0	1
ENSMUSG00000042268	Slc26a9		1	+	131744021	131771504	0	0	1	0	0	1
ENSMUSG00000042251	Pm20d1		1	+	131797380	131818115	0	0	0	0	0	1
ENSMUSG00000013275	Slc41a1		1	+	131827976	131848865	0	0	0	0	0	0
ENSMUSG00000026433	Rab7l1		1	+	131867239	131872887	0	0	0	0	0	0
ENSMUSG00000026434	Nucks1		1	+	131910457	131936321	0	1	0	0	0	0
ENSMUSG00000026435	Slc45a3		1	+	131962966	131982963	0	1	0	0	0	0
ENSMUSG00000026436	Elk4		1	+	132007606	132025524	0	1	0	0	0	0
ENSMUSG00000059149	Mfsd4		1	-	132026620	132067965	0	0	0	0	0	0
ENSMUSG00000026437	Cdk18		1	-	132113549	132139685	0	0	0	0	0	2
ENSMUSG00000079330	Lemd1		1	+	132191435	132257381	0	0	0	0	0	2
ENSMUSG00000065435	Mir135b		1	+	132198087	132198184	0	1	2	0	0	1
ENSMUSG00000042115	Klhdc8a		1	+	132298625	132307357	2	2	2	1	0	0
ENSMUSG00000009772	Nuak2		1	+	132316125	132333488	3	2	0	1	0	0
ENSMUSG00000042066	Tmcc2		1	-	132356314	132391281	3	2	0	1	0	0
ENSMUSG00000042046	Dstyk		1	+	132417452	132466959	0	0	0	0	0	0
ENSMUSG00000048174	Tmem81		1	+	132506229	132508637	0	0	0	0	0	0
ENSMUSG00000053024	Cntn2		1	-	132509424	132542940	0	0	1	0	0	0
ENSMUSG00000026442	Nfasc		1	-	132564690	132741797	0	0	2	0	0	0
ENSMUSG00000026443	Lrrn2		1	+	132880272	132940005	0	0	2	0	0	0
ENSMUSG00000054387	Mdm4		1	-	132989844	133025348	1	3	0	0	0	0
ENSMUSG00000026447	Pik3c2b		1	+	133046011	133108687	1	3	0	0	0	0
ENSMUSG00000046062	Ppp1r15b		1	+	133131142	133139783	2	4	0	0	0	0
ENSMUSG00000041757	Plekha6		1	+	133246096	133303435	2	1	0	0	0	0
ENSMUSG00000041717	Golt1a		1	+	133309822	133323026	1	0	0	0	0	0
ENSMUSG00000091251	Kiss1		1	+	133327211	133329722	0	0	0	0	0	0
ENSMUSG00000070645	Ren1		1	+	133350509	133360325	0	0	0	0	0	0
ENSMUSG00000070644	Etnk2		1	+	133363571	133380336	1	2	0	1	0	0
ENSMUSG00000070643	Sox13		1	-	133382302	133424377	1	4	0	1	0	0
ENSMUSG00000090553	Snrpe		1	-	133603870	133610291	1	4	0	1	0	0
ENSMUSG00000026464	Zc3h11a		1	-	133619870	133661380	0	0	0	0	0	0
ENSMUSG00000051998	Lax1		1	-	133679028	133690108	0	0	0	0	0	0
ENSMUSG00000026463	Atp2b4		1	-	133702673	133753747	0	1	0	0	0	0
ENSMUSG00000010311	Optc		1	-	133897198	133907999	0	1	0	0	0	0
ENSMUSG00000041577	Prelp		1	-	133910303	133921414	0	0	0	0	0	0
ENSMUSG00000041559	Fmod		1	+	134037253	134048277	0	2	0	0	0	0
ENSMUSG00000020423	Btg2		1	-	134075169	134079120	0	2	0	0	0	0
ENSMUSG00000026450	Chit1		1	+	134111241	134151540	0	0	0	0	0	0
ENSMUSG00000064246	Chi3l1		1	+	134182403	134190029	0	0	0	0	0	0
ENSMUSG00000042451	Mybph		1	+	134193447	134201231	0	0	0	0	0	0
ENSMUSG00000042429	Adora1		1	-	134199222	134235431	0	0	0	0	0	0
ENSMUSG00000026459	Myog		1	+	134290003	134292547	0	0	0	0	0	0
ENSMUSG00000026458	Ppfia4		1	-	134296782	134332928	0	0	0	0	0	0
ENSMUSG00000042305	Tmem183a		1	-	134346096	134361999	0	0	0	0	0	0
ENSMUSG00000050526	4933406M09Rik		1	+	134385939	134390981	0	0	0	0	0	1
ENSMUSG00000026456	Cyb5r1		1	+	134405780	134411740	0	0	0	0	0	1
ENSMUSG00000026457	Adipor1	n.c	1	+	134415377	134433351	0	0	0	0	0	1
ENSMUSG00000026455	Klhl12		1	+	134455530	134490873	0	0	0	0	0	0
ENSMUSG00000042229	Rabif	n.c	1	+	134494659	134507882	0	0	0	0	0	0
ENSMUSG00000046367	4931440L10Rik		1	-	134540944	134547022	0	0	0	0	0	0
ENSMUSG00000042207	Kdm5b		1	+	134560170	134632877	1	1	1	1	0	0
ENSMUSG00000073557	Ppp1r12b		1	-	134765942	134955940	2	1	1	1	0	0
ENSMUSG00000026429	Ube2t		1	+	134962564	134974162	1	0	1	0	0	0
ENSMUSG00000042793	Lgr6		1	-	134986347	135105276	0	0	0	0	0	0
ENSMUSG00000031506	Ptpn7		1	+	135132724	135145320	0	0	0	0	0	0
ENSMUSG00000026426	Arl8a		1	+	135146823	135156269	0	0	0	0	0	0
ENSMUSG00000026424	Gpr37l1		1	-	135160233	135167681	0	0	0	0	0	0
ENSMUSG00000003051	Elf3		1	-	135253573	135258472	0	0	0	0	0	0
ENSMUSG00000041926	Rnpep		1	-	135262711	135284084	0	0	0	0	0	0
ENSMUSG00000062580	Timm17a		1	-	135301531	135313778	0	0	0	0	0	0
ENSMUSG00000048096	Lmod1		1	+	135324806	135368065	0	0	0	0	0	0
ENSMUSG00000041889	Shisa4		1	-	135371056	135375237	0	0	0	0	0	0
ENSMUSG00000041879	Ipo9		1	-	135382311	135430499	0	0	0	0	0	0
ENSMUSG00000009418	Nav1		1	-	135434579	135585355	0	0	0	0	0	0
ENSMUSG00000026421	Csrp1		1	+	135729146	135752232	0	0	0	0	0	0
ENSMUSG00000041801	Phlda3		1	+	135766118	135769136	0	0	0	0	0	0
ENSMUSG00000026418	Tnni1		1	+	135799401	135810989	0	0	0	0	0	0
ENSMUSG00000041782	Lad1		1	+	135818597	135833341	0	0	0	0	0	0
ENSMUSG00000026414	Tnnt2		1	+	135840874	135852260	0	0	0	0	0	0
ENSMUSG00000026413	Pkp1		1	-	135871394	135919207	0	0	0	0	0	0
ENSMUSG00000051985	Igfn1		1	-	135953577	136006342	0	0	0	0	0	0
ENSMUSG00000026411	Tmem9		1	+	136008218	136035030	0	0	0	0	0	0
ENSMUSG00000097918	Ascl5		1	+	136050803	136051370	0	0	0	0	0	0
ENSMUSG00000026407	Cacna1s		1	+	136052783	136119822	0	0	0	0	0	0
ENSMUSG00000041642	Kif21b		1	+	136131388	136177998	0	0	0	0	0	0
ENSMUSG00000041605	5730559C18Rik		1	-	136213530	136234264	0	0	0	0	0	0
ENSMUSG00000052759	Gpr25		1	-	136258913	136260873	0	0	0	0	0	0
ENSMUSG00000041570	Camsap2		1	-	136268122	136346104	0	0	0	0	0	0
ENSMUSG00000026404	Ddx59		1	+	136415270	136440158	0	0	0	0	0	0
ENSMUSG00000041498	Kif14		1	+	136467957	136531511	0	1	0	0	0	0
ENSMUSG00000041483	Zfp281		1	+	136624900	136630053	1	2	0	1	0	0
ENSMUSG00000026398	Nr5a2		1	-	136843583	136960427	3	3	0	1	0	0
ENSMUSG00000065565	Mir181a-1		1	+	137966454	137966541	2	2	0	0	0	0
ENSMUSG00000065458	Mir181b-1		1	+	137966638	137966718	1	1	0	1	0	0
ENSMUSG00000026394	Atp6v1g3		1	+	138273737	138289460	2	3	0	2	0	0
ENSMUSG00000026393	Nek7		1	-	138484713	138619696	1	2	0	1	0	0
ENSMUSG00000019230	Lhx9		1	-	138825185	138847579	1	2	0	1	0	0
ENSMUSG00000079283	2310009B15Rik		1	-	138851978	138856854	0	0	1	0	0	0
ENSMUSG00000056268	Dennd1b		1	+	138963708	139176043	0	1	1	0	0	0
ENSMUSG00000063681	Crb1		1	-	139197055	139377041	0	1	1	0	0	0
ENSMUSG00000033964	Zbtb41		1	+	139422382	139453005	0	1	0	0	0	0
ENSMUSG00000033952	Aspm		1	+	139454774	139494090	0	0	0	0	0	0
ENSMUSG00000026368	F13b		1	+	139501706	139523756	0	0	0	0	0	0
ENSMUSG00000057037	Cfhr1		1	-	139547061	139560258	0	0	0	0	0	0
ENSMUSG00000070594	Gm4788		1	-	139697918	139781239	0	0	0	0	0	0
ENSMUSG00000033898	Cfhr2		1	-	139810292	139858689	0	0	0	0	0	0
ENSMUSG00000026365	Cfh		1	-	140085854	140183411	0	0	1	0	0	0
ENSMUSG00000052726	Kcnt2		1	+	140246217	140609782	0	0	2	0	0	0
ENSMUSG00000026361	Cdc73		1	-	143598796	143702893	0	0	0	0	0	0
ENSMUSG00000033849	B3galt2		1	+	143640663	143650406	0	0	0	0	0	0
ENSMUSG00000018196	Glrx2		1	+	143739028	143749676	0	0	0	0	0	0
ENSMUSG00000018199	Trove2		1	-	143750789	143777068	0	0	0	0	0	0
ENSMUSG00000018189	Uchl5		1	+	143777277	143807466	0	0	0	0	0	0
ENSMUSG00000026360	Rgs2		1	-	143999337	144004161	0	0	0	0	0	0
ENSMUSG00000051079	Rgs13		1	-	144138666	144177372	0	0	0	0	0	0
ENSMUSG00000026357	Rgs18		1	-	144752682	144775435	0	0	1	0	0	0
ENSMUSG00000035131	Fam5c		1	+	146495628	146902472	0	0	2	0	0	0
ENSMUSG00000056220	Pla2g4a		1	-	149829617	149961290	0	0	1	0	0	0
ENSMUSG00000032487	Ptgs2		1	+	150100123	150108010	0	0	0	0	0	0
ENSMUSG00000006007	Pdc		1	+	150319416	150333905	1	0	1	0	0	0
ENSMUSG00000006010	BC003331		1	-	150361304	150393080	1	0	1	0	0	0
ENSMUSG00000006005	Tpr		1	+	150392837	150449815	1	0	1	0	0	0
ENSMUSG00000006014	Prg4		1	-	150449815	150466165	0	0	3	0	0	0
ENSMUSG00000066842	Hmcn1		1	-	150563526	150993051	0	0	3	0	0	0
ENSMUSG00000023150	Ivns1abp		1	+	151344497	151364445	0	0	3	0	0	0
ENSMUSG00000052748	Swt1		1	-	151367698	151428455	0	0	0	0	0	0
ENSMUSG00000053286	1190005F20Rik		1	+	151428647	151458182	0	0	0	0	0	0
ENSMUSG00000026484	Rnf2		1	-	151469405	151500823	0	0	0	0	0	0
ENSMUSG00000026483	Fam129a		1	+	151571372	151721939	0	0	0	0	0	0
ENSMUSG00000043019	Edem3		1	+	151755373	151822328	0	1	0	0	0	0
ENSMUSG00000032666	1700025G04Rik		1	-	151884523	152090320	0	1	0	0	0	0
ENSMUSG00000014980	Tsen15		1	-	152370734	152386682	0	1	0	0	0	0
ENSMUSG00000032649	Glt25d2		1	+	152399829	152510695	0	0	0	0	0	0
ENSMUSG00000026482	Rgl1		1	-	152516758	152625217	0	0	0	0	0	0
ENSMUSG00000055547	Apobec4		1	+	152750550	152757544	0	0	0	0	0	0
ENSMUSG00000008475	Arpc5		1	+	152766541	152775597	0	0	0	0	0	0
ENSMUSG00000026480	Ncf2		1	+	152807889	152836990	0	0	0	0	0	0
ENSMUSG00000042772	Smg7		1	-	152836995	152902646	0	0	0	0	0	0
ENSMUSG00000042751	Nmnat2		1	+	152955100	153119260	0	0	0	0	0	0
ENSMUSG00000026479	Lamc2		1	-	153122755	153186447	0	0	0	0	0	0
ENSMUSG00000026478	Lamc1		1	-	153218921	153332786	0	0	0	0	0	0
ENSMUSG00000042708	Shcbp1l		1	+	153425161	153452574	0	0	0	0	0	0
ENSMUSG00000042684	Npl		1	-	153503015	153549714	0	2	0	0	0	0
ENSMUSG00000042671	Rgs8		1	+	153653024	153697667	0	2	0	0	0	1
ENSMUSG00000026475	Rgs16		1	+	153740348	153745468	0	1	0	0	0	1
ENSMUSG00000066800	Rnasel		1	+	153749425	153764221	0	0	0	0	0	0
ENSMUSG00000042641	Rgsl1		1	-	153779386	153844142	0	0	0	0	0	0
ENSMUSG00000045968	5830403L16Rik		1	-	153849542	153851195	0	0	0	0	0	0
ENSMUSG00000043282	Gm5531		1	+	153874344	153876871	0	0	0	0	0	0
ENSMUSG00000047053	Teddm1		1	+	153891645	153893060	1	0	0	0	0	1
ENSMUSG00000026473	Glul		1	+	153899943	153909723	1	0	1	0	0	1
ENSMUSG00000066797	Zfp648		1	+	154201186	154205674	1	1	1	0	0	2
ENSMUSG00000056708	Ier5		1	-	155096366	155099636	0	1	0	0	0	1
ENSMUSG00000026471	Mr1		1	-	155127877	155146780	0	0	0	0	0	0
ENSMUSG00000026470	Stx6		1	+	155158702	155203517	0	0	0	0	0	0
ENSMUSG00000026469	Xpr1		1	-	155275700	155417309	0	0	2	0	0	0
ENSMUSG00000033701	Acbd6		1	+	155558119	155687233	0	0	2	0	0	0
ENSMUSG00000026468	Lhx4		1	-	155698035	155742120	1	0	1	0	0	0
ENSMUSG00000033684	Qsox1		1	-	155778154	155812883	1	0	0	0	0	0
ENSMUSG00000033671	Cep350		1	-	155844965	155972887	0	0	0	0	0	0
ENSMUSG00000026466	Tor1aip1		1	-	156004598	156036480	0	0	0	0	0	0
ENSMUSG00000050565	Tor1aip2		1	+	156035402	156068861	0	0	0	0	0	0
ENSMUSG00000079252	Tor1aip2		1	+	156035725	156053736	0	0	0	0	0	0
ENSMUSG00000015484	Fam163a		1	-	156075965	156205026	0	0	0	0	0	0
ENSMUSG00000060985	Tdrd5		1	-	156255295	156303664	0	0	0	0	0	0
ENSMUSG00000026602	Nphs2		1	+	156310726	156328035	0	0	0	0	0	0
ENSMUSG00000026596	Abl2		1	+	156558986	156649568	0	0	0	0	0	0
ENSMUSG00000060519	Tor3a		1	-	156653616	156674356	0	0	0	0	0	0
ENSMUSG00000033557	Fam20b		1	-	156678570	156718910	2	1	0	0	0	1
ENSMUSG00000026594	Ralgps2		1	-	156804165	156939626	2	1	0	0	0	1
ENSMUSG00000033544	Angptl1		1	+	156838561	156861078	1	1	1	0	0	1
ENSMUSG00000026592	1700057K13Rik		1	-	157099147	157108645	1	1	1	0	0	1
ENSMUSG00000070565	Rasal2		1	-	157135182	157412595	1	1	0	0	0	0
ENSMUSG00000033488	BC026585		1	+	157458579	157489060	1	1	0	0	0	0
ENSMUSG00000026589	Sec16b		1	+	157506727	157568425	3	1	2	1	1	0
ENSMUSG00000004031	Fam5b		1	-	158245270	158356260	2	1	2	1	1	0
ENSMUSG00000026587	Astn1		1	+	158362303	158691786	0	0	0	0	0	0
ENSMUSG00000070103	Mir488		1	+	158505624	158505733	0	0	0	0	0	0
ENSMUSG00000073530	Pappa2		1	-	158711726	158958367	1	0	1	0	0	0
ENSMUSG00000040782	Rfwd2		1	+	159232325	159347580	1	0	1	0	0	0
ENSMUSG00000015829	Tnr		1	+	159737509	159924397	0	0	1	0	0	0
ENSMUSG00000090394	4930523C07Rik		1	+	160044383	160078428	0	0	0	0	0	0
ENSMUSG00000026725	Tnn		1	-	160085035	160153580	0	0	0	0	0	0
ENSMUSG00000058267	Mrps14		1	+	160195214	160202170	0	0	0	0	0	0
ENSMUSG00000014226	Cacybp		1	-	160202366	160212892	0	0	0	0	0	0
ENSMUSG00000026721	Rabgap1l		1	-	160219173	160792938	0	0	0	0	0	0
ENSMUSG00000089204	Mir1927		1	-	160295863	160295972	0	0	2	0	0	0
ENSMUSG00000040423	Rc3h1		1	+	160906417	160974978	0	0	2	0	0	0
ENSMUSG00000026715	Serpinc1		1	+	160978605	161003010	0	0	0	0	0	0
ENSMUSG00000043467	Zbtb37		1	-	161017755	161034259	0	0	0	0	0	0
ENSMUSG00000064968	Snord47		1	+	161038081	161038158	0	0	0	0	0	0
ENSMUSG00000026709	Dars2		1	-	161040600	161070658	0	0	0	0	0	0
ENSMUSG00000026708	Cenpl		1	+	161070766	161086338	0	0	0	0	0	0
ENSMUSG00000026705	Klhl20		1	-	161088374	161131511	0	0	0	0	0	0
ENSMUSG00000044835	Ankrd45		1	+	161142766	161164191	0	0	0	0	0	0
ENSMUSG00000026701	Prdx6		1	-	161240111	161251219	0	0	0	0	0	0
ENSMUSG00000026700	Tnfsf4		1	+	161395408	161418410	0	0	0	0	0	0
ENSMUSG00000066755	Tnfsf18		1	+	161494654	161505290	0	0	0	0	0	0
ENSMUSG00000000817	Fasl		1	-	161780690	161788495	0	0	0	0	0	0
ENSMUSG00000040297	Suco		1	-	161816111	161876661	0	0	0	0	0	0
ENSMUSG00000086277	4930558K02Rik		1	-	161942085	161979636	0	0	0	0	0	0
ENSMUSG00000026698	Pigc		1	+	161969185	161973435	1	1	0	1	0	0
ENSMUSG00000040265	Dnm3		1	-	161990211	162478034	1	1	0	1	0	0
ENSMUSG00000070126	Mir199a-2		1	+	162217813	162217923	1	1	0	1	0	0
ENSMUSG00000065516	Mir214		1	+	162223367	162223477	0	0	0	0	0	0
ENSMUSG00000026694	Mettl13		1	-	162532126	162548551	1	0	0	0	0	0
ENSMUSG00000026696	Vamp4	n.c	1	+	162570827	162599078	1	1	0	0	0	0
ENSMUSG00000026697	Myoc		1	+	162639149	162649693	0	1	0	0	0	0
ENSMUSG00000091060	7420461P10Rik		1	-	162647202	162658173	0	0	0	0	0	0
ENSMUSG00000026692	Fmo4		1	-	162793882	162812549	1	0	0	0	0	0
ENSMUSG00000040181	Fmo1		1	-	162829560	162866548	1	0	0	0	0	0
ENSMUSG00000040170	Fmo2		1	-	162874316	162898712	1	0	0	0	0	0
ENSMUSG00000095576	Fmo6		1	-	162916550	162937225	0	0	0	0	0	0
ENSMUSG00000026691	Fmo3		1	-	162953801	162984527	0	0	0	0	0	0
ENSMUSG00000071890	Armc11		1	-	163024301	163085670	0	0	0	0	0	0
ENSMUSG00000026586	Prrx1		1	-	163245115	163313710	0	0	0	0	0	0
ENSMUSG00000040124	Gorab		1	-	163384908	163403641	0	1	1	0	0	0
ENSMUSG00000040113	Mettl11b		1	-	163702256	163725232	0	1	3	0	0	0
ENSMUSG00000026585	Kifap3		1	+	163779582	163917109	0	0	2	0	0	0
ENSMUSG00000026584	Scyl3		1	+	163929764	163955126	0	0	2	0	0	0
ENSMUSG00000041406	BC055324		1	-	163953745	163994796	0	0	0	0	0	0
ENSMUSG00000041396	Mettl18		1	+	163994888	163997243	0	0	0	0	0	0
ENSMUSG00000026582	Sele		1	+	164048233	164057677	0	0	0	0	0	0
ENSMUSG00000026581	Sell		1	+	164062075	164080785	0	0	0	0	0	1
ENSMUSG00000026580	Selp		1	+	164115263	164150026	0	0	0	0	0	1
ENSMUSG00000026579	F5		1	+	164151837	164220277	0	0	0	0	0	1
ENSMUSG00000040918	Slc19a2		1	+	164249045	164265385	0	0	0	0	0	0
ENSMUSG00000026578	4930455F23Rik		1	+	164275584	164287847	0	0	0	0	0	0
ENSMUSG00000026577	Blzf1		1	-	164289799	164307489	0	0	0	0	0	0
ENSMUSG00000026575	Nme7		1	+	164312878	164348181	0	0	0	0	0	0
ENSMUSG00000026576	Atp1b1		1	-	164437266	164458355	0	0	0	0	0	0
ENSMUSG00000026574	Dpt		1	+	164796731	164824266	0	0	0	0	0	0
ENSMUSG00000026573	Xcl1		1	-	164931643	164935527	0	0	0	0	0	0
ENSMUSG00000026572	Tbx19		1	-	165137854	165160773	0	0	0	0	0	0
ENSMUSG00000040848	Sft2d2		1	-	165174340	165194433	0	0	0	0	0	0
ENSMUSG00000040843	Tiprl		1	-	165214921	165236943	0	0	0	0	0	0
ENSMUSG00000040836	Gpr161		1	+	165301862	165322930	0	0	0	0	0	0
ENSMUSG00000026571	Dcaf6		1	-	165329510	165460465	0	0	0	0	0	0
ENSMUSG00000026568	Mpc2		1	+	165461036	165481214	0	0	0	0	0	0
ENSMUSG00000026567	Adcy10		1	+	165485182	165576774	0	0	0	0	0	0
ENSMUSG00000026566	Mpzl1		1	-	165592180	165634541	0	0	0	0	0	0
ENSMUSG00000040723	Rcsd1		1	-	165648944	165708094	0	1	0	0	0	0
ENSMUSG00000040713	Creg1		1	+	165763745	165775308	0	2	0	0	0	0
ENSMUSG00000005763	Cd247		1	+	165788680	165871153	0	2	0	0	0	0
ENSMUSG00000026565	Pou2f1		1	-	165865153	166002678	1	2	0	0	0	0
ENSMUSG00000026564	Dusp27		1	-	166098152	166127898	1	1	0	0	0	0
ENSMUSG00000000544	Gpa33		1	+	166130466	166166509	0	0	0	0	0	0
ENSMUSG00000040629	Mael		1	-	166201384	166238744	1	1	0	1	0	0
ENSMUSG00000040612	Ildr2		1	+	166254138	166316823	1	1	0	1	0	0
ENSMUSG00000026563	Tada1		1	+	166379096	166393621	1	1	0	1	0	0
ENSMUSG00000040596	Pogk		1	-	166393613	166409828	0	0	0	0	0	0
ENSMUSG00000086056	Gm4846		1	-	166483612	166497588	0	0	0	0	0	0
ENSMUSG00000051081	Gm4847		1	-	166628970	166647693	0	0	0	0	0	0
ENSMUSG00000026560	Fmo9		1	-	166662054	166681845	0	1	0	0	0	0
ENSMUSG00000060568	Fam78b		1	+	167001416	167091302	1	1	0	0	0	0
ENSMUSG00000026558	Uck2		1	-	167226089	167285127	1	1	0	0	0	0
ENSMUSG00000052428	Tmco1		1	+	167308669	167333978	2	0	0	0	0	0
ENSMUSG00000026687	Aldh9a1		1	+	167349990	167368530	1	0	0	0	0	0
ENSMUSG00000026688	Mgst3		1	-	167371965	167393841	0	0	0	0	0	0
ENSMUSG00000040485	Lrrc52		1	-	167445674	167466780	1	1	0	0	0	0
ENSMUSG00000015843	Rxrg		1	+	167598383	167639623	1	1	1	0	0	0
ENSMUSG00000026686	Lmx1a		1	+	167689557	167848741	0	2	2	0	0	0
ENSMUSG00000052534	Pbx1		1	-	168153526	168431897	0	2	3	0	0	0
ENSMUSG00000026683	Nuf2		1	-	169497933	169531464	0	1	1	0	0	0
ENSMUSG00000026678	Rgs5		1	+	169655500	169695813	0	0	0	0	0	0
ENSMUSG00000038530	Rgs4		1	-	169741476	169747642	0	0	0	0	0	0
ENSMUSG00000070532	1700084C01Rik		1	+	169928647	169934653	0	0	0	0	0	0
ENSMUSG00000026675	Hsd17b7		1	-	169949534	169969241	0	0	0	0	0	0
ENSMUSG00000026674	Ddr2		1	-	169972307	170088944	0	0	0	0	0	0
ENSMUSG00000026670	Uap1		1	-	170142002	170174946	0	0	0	0	0	0
ENSMUSG00000026667	Uhmk1		1	-	170193419	170215397	0	0	0	0	0	0
ENSMUSG00000073494	Sh2d1b2		1	+	170232748	170253608	0	0	0	0	0	0
ENSMUSG00000096334	Sh2d1b1		1	+	170277375	170285662	0	0	0	0	0	0
ENSMUSG00000096603	Gm7694		1	-	170298192	170306332	0	0	0	0	0	0
ENSMUSG00000042800	1700015E13Rik		1	+	170308802	170312125	0	0	1	0	0	0
ENSMUSG00000038473	Nos1ap		1	-	170317458	170589861	0	0	1	0	0	0
ENSMUSG00000038463	Olfml2b		1	+	170644531	170682789	0	1	1	0	0	0
ENSMUSG00000026663	Atf6		1	-	170704456	170867771	0	1	0	0	0	0
ENSMUSG00000026659	Dusp12		1	-	170874187	170885540	0	0	0	0	0	0
ENSMUSG00000070524	Fcrlb		1	-	170907272	170912941	0	0	0	0	0	0
ENSMUSG00000038421	Fcrla		1	-	170917575	170927583	0	0	0	0	0	0
ENSMUSG00000026656	Fcgr2b		1	-	170960557	170976127	0	0	0	0	0	0
ENSMUSG00000059089	Fcgr4		1	+	171018919	171029761	0	0	0	0	0	0
ENSMUSG00000059498	Fcgr3		1	-	171051174	171059403	0	0	0	0	0	0
ENSMUSG00000026649	1700009P17Rik		1	+	171121660	171126967	0	0	0	0	0	1
ENSMUSG00000058076	Sdhc		1	-	171127164	171150603	0	0	0	0	0	1
ENSMUSG00000056569	Mpz		1	+	171150710	171161130	0	0	1	0	0	1
ENSMUSG00000038370	Pcp4l1		1	-	171173261	171196268	0	0	1	0	0	0
ENSMUSG00000005677	Nr1i3		1	+	171213969	171218845	0	0	1	0	0	0
ENSMUSG00000005674	Tomm40l		1	-	171217801	171222514	1	0	0	0	0	1
ENSMUSG00000005681	Apoa2		1	+	171225053	171226379	1	0	0	0	0	1
ENSMUSG00000058715	Fcer1g		1	-	171229571	171234365	0	0	0	0	0	0
ENSMUSG00000013593	Ndufs2	n.c	1	-	171234852	171247122	0	0	0	0	0	0
ENSMUSG00000006403	Adamts4		1	+	171250422	171260636	0	0	0	0	0	0
ENSMUSG00000052423	B4galt3		1	+	171270327	171276895	0	0	0	0	0	0
ENSMUSG00000062729	Ppox		1	-	171276991	171281186	0	1	0	0	0	0
ENSMUSG00000053483	Usp21		1	-	171281944	171287991	0	1	0	0	0	0
ENSMUSG00000062963	Ufc1	n.c	1	-	171288562	171295024	0	0	0	0	0	0
ENSMUSG00000013973	Dedd		1	+	171329144	171342331	0	0	0	0	0	0
ENSMUSG00000013997	Nit1		1	-	171340570	171345646	0	0	0	0	0	0
ENSMUSG00000006412	Pfdn2	n.c	1	+	171345669	171359254	0	0	0	0	0	0
ENSMUSG00000045259	Klhdc9		1	-	171358445	171360798	0	0	0	0	0	0
ENSMUSG00000006411	Pvrl4		1	+	171370351	171388598	0	0	0	0	0	0
ENSMUSG00000026641	Usf1		1	+	171411680	171418743	0	0	0	0	0	0
ENSMUSG00000091166	Tstd1		1	+	171419032	171420352	0	0	0	0	0	0
ENSMUSG00000038235	F11r		1	+	171437534	171464603	0	0	0	0	0	0
ENSMUSG00000060244	Alyref2		1	+	171503477	171504750	0	0	0	0	0	0
ENSMUSG00000038209	Itln1		1	-	171518121	171535294	0	0	0	0	0	0
ENSMUSG00000004709	Cd244		1	+	171559192	171585318	0	0	0	0	0	0
ENSMUSG00000004707	Ly9		1	-	171588623	171607410	0	0	0	0	0	0
ENSMUSG00000038179	Slamf7		1	-	171634924	171649007	0	0	0	0	0	0
ENSMUSG00000015355	Cd48		1	+	171682009	171705249	0	0	0	0	0	0
ENSMUSG00000015316	Slamf1		1	+	171767126	171801184	0	0	0	0	0	0
ENSMUSG00000038147	Cd84		1	+	171839696	171890718	0	0	0	0	0	0
ENSMUSG00000015314	Slamf6		1	+	171917536	171943868	1	0	0	0	0	0
ENSMUSG00000026556	Vangl2		1	-	172000959	172027295	1	0	0	0	0	0
ENSMUSG00000051251	Nhlh1		1	-	172052291	172057573	1	0	0	0	0	0
ENSMUSG00000003458	Ncstn		1	-	172066012	172082795	0	1	0	0	0	0
ENSMUSG00000026553	Copa		1	+	172082528	172122325	0	1	0	0	0	0
ENSMUSG00000003464	Pex19		1	+	172126754	172136493	0	1	0	0	0	0
ENSMUSG00000026554	Dcaf8		1	+	172148014	172196393	1	0	0	0	0	0
ENSMUSG00000013698	Pea15a		1	-	172196727	172206804	1	0	0	0	0	0
ENSMUSG00000007122	Casq1		1	-	172209893	172219868	1	0	0	0	0	0
ENSMUSG00000007107	Atp1a4		1	-	172223512	172258414	0	0	0	0	0	0
ENSMUSG00000007097	Atp1a2		1	-	172271708	172298064	0	0	0	0	0	0
ENSMUSG00000038034	Igsf8		1	+	172312366	172319841	0	0	0	0	0	0
ENSMUSG00000038026	Kcnj9		1	-	172321032	172329263	0	0	0	0	0	0
ENSMUSG00000044708	Kcnj10		1	+	172341209	172374085	0	0	0	0	0	0
ENSMUSG00000050229	Pigm		1	+	172376530	172384099	0	0	0	0	0	0
ENSMUSG00000026548	Slamf9		1	+	172475357	172478575	0	0	0	0	0	0
ENSMUSG00000037995	Igsf9		1	+	172482214	172498878	0	0	0	0	0	0
ENSMUSG00000026547	Tagln2		1	+	172500046	172507380	0	0	0	0	0	0
ENSMUSG00000026546	Ccdc19		1	+	172521043	172545870	0	0	0	0	0	0
ENSMUSG00000049598	Vsig8		1	+	172555937	172563717	0	0	0	0	0	0
ENSMUSG00000053318	Slamf8		1	-	172581376	172590568	0	0	0	0	0	0
ENSMUSG00000070504	Fcrl6		1	-	172596639	172602551	0	0	0	0	0	0
ENSMUSG00000026544	Dusp23		1	-	172630768	172632974	0	0	0	0	0	0
ENSMUSG00000037942	Crp		1	+	172698055	172699966	0	0	0	0	0	0
ENSMUSG00000026542	Apcs		1	-	172893961	172895054	0	0	0	0	0	0
ENSMUSG00000037924	Olfr16		1	+	172956767	172957817	0	0	0	0	0	0
ENSMUSG00000062527	Olfr1408		1	-	173130199	173131236	0	0	0	0	0	0
ENSMUSG00000058981	Olfr1406		1	-	173183441	173184504	0	0	0	0	0	0
ENSMUSG00000046643	Olfr218		1	+	173203357	173204299	0	0	0	0	0	0
ENSMUSG00000049456	Olfr1404		1	+	173215606	173216640	0	0	0	0	0	0
ENSMUSG00000005339	Fcer1a		1	-	173221270	173227229	0	0	0	0	0	0
ENSMUSG00000049605	Olfr418-ps1		1	+	173270146	173271137	0	0	0	0	0	0
ENSMUSG00000079180	Gm11062		1	-	173274460	173277756	0	0	0	0	0	0
ENSMUSG00000037872	Darc		1	-	173331885	173333503	0	0	0	0	0	0
ENSMUSG00000005338	Cadm3		1	-	173334253	173367695	0	0	1	0	0	0
ENSMUSG00000037860	Aim2		1	+	173350878	173466040	0	0	1	0	0	0
ENSMUSG00000070501	BC094916		1	-	173519716	173535957	0	0	1	0	0	0
ENSMUSG00000073491	Pydc4		1	-	173591956	173599274	0	0	0	0	0	0
ENSMUSG00000043263	Pyhin1		1	+	173630858	173647928	0	0	0	0	0	0
ENSMUSG00000066677	Pydc3		1	+	173673910	173698392	0	0	0	0	0	0
ENSMUSG00000073490	AI607873		1	-	173723429	173741809	0	0	0	0	0	0
ENSMUSG00000073489	Ifi204		1	-	173747292	173766876	0	0	0	0	0	0
ENSMUSG00000026536	Mnda		1	-	173896354	173912922	0	0	0	0	0	0
ENSMUSG00000039997	Ifi203		1	-	173920406	173942460	0	0	0	0	0	0
ENSMUSG00000026535	Ifi202b		1	-	173962568	173982844	0	0	0	0	0	0
ENSMUSG00000054203	Ifi205		1	-	174011997	174031755	0	0	0	0	0	0
ENSMUSG00000045381	Olfr433		1	+	174041932	174042936	0	0	0	0	0	0
ENSMUSG00000047048	Olfr432		1	+	174050374	174051313	0	0	0	0	0	0
ENSMUSG00000050134	Olfr430		1	+	174069299	174070253	0	0	0	0	0	0
ENSMUSG00000049528	Olfr429		1	+	174089037	174089980	0	0	0	0	0	0
ENSMUSG00000059371	Olfr427		1	+	174099459	174100407	0	0	0	0	0	0
ENSMUSG00000046486	Olfr231		1	-	174117090	174118014	0	0	0	0	0	0
ENSMUSG00000051528	Olfr424		1	+	174136745	174137693	0	0	0	0	0	0
ENSMUSG00000091950	Olfr421-ps1		1	+	174151480	174152530	0	0	0	0	0	0
ENSMUSG00000055033	Olfr420		1	+	174158721	174159767	0	0	0	0	0	0
ENSMUSG00000026532	Spna1		1	+	174172775	174248450	0	0	0	0	0	0
ENSMUSG00000050788	Olfr419		1	-	174249888	174250976	0	0	0	0	0	0
ENSMUSG00000026531	1810030J14Rik		1	+	174330517	174332873	0	0	0	0	0	0
ENSMUSG00000066672	Olfr417		1	+	174368918	174369848	0	0	0	0	0	0
ENSMUSG00000059503	Olfr248		1	+	174391045	174392055	0	0	0	0	0	0
ENSMUSG00000051509	Olfr414		1	+	174430429	174431384	0	0	0	0	0	0
ENSMUSG00000066671	Olfr220		1	+	174448624	174449602	0	0	0	0	0	0
ENSMUSG00000028354	Fmn2		1	+	174501824	174822717	0	0	0	0	0	0
ENSMUSG00000050069	Grem2		1	-	174833784	174921819	0	0	1	0	0	0
ENSMUSG00000026527	Rgs7		1	-	175059735	175491130	0	0	1	0	0	0
ENSMUSG00000026526	Fh1		1	-	175600373	175625635	0	0	0	0	0	0
ENSMUSG00000039783	Kmo		1	+	175631995	175660853	0	0	0	0	0	0
ENSMUSG00000026525	Opn3		1	-	175662420	175692776	0	0	0	0	0	0
ENSMUSG00000078185	Chml		1	-	175686487	175688353	0	1	0	0	0	0
ENSMUSG00000026523	Wdr64		1	+	175698592	175815734	0	1	0	0	0	0
ENSMUSG00000039748	Exo1		1	+	175880777	175911396	0	0	0	0	0	0
ENSMUSG00000055214	Pld5		1	-	175962305	176275298	0	0	1	0	0	1
ENSMUSG00000057335	Cep170		1	-	176733652	176807124	0	0	1	0	0	1
ENSMUSG00000065573	Mir350		1	-	176772324	176772423	3	2	0	0	0	0
ENSMUSG00000026504	Sdccag8		1	+	176814659	177020437	3	3	1	0	0	0
ENSMUSG00000019699	Akt3		1	-	177022114	177248767	2	5	1	0	0	0
ENSMUSG00000063659	Zfp238		1	+	177444660	177450760	3	8	1	3	0	2
ENSMUSG00000015962	1700016C15Rik		1	+	177729813	177753324	3	6	0	3	0	2
ENSMUSG00000015961	Adss		1	-	177762961	177796511	1	0	0	0	0	0
ENSMUSG00000091476	Gm16432		1	+	177991434	178048291	1	0	0	0	0	0
ENSMUSG00000026502	Desi2		1	+	178187531	178252598	0	0	0	0	0	0
ENSMUSG00000026500	Fam36a		1	+	178319129	178322693	0	0	0	0	0	0
ENSMUSG00000039630	Hnrnpu		1	-	178328104	178337797	0	0	0	0	0	0
ENSMUSG00000026495	Efcab2		1	+	178405880	178483247	0	0	1	0	0	0
ENSMUSG00000026494	Kif26b		1	+	178529124	178932730	0	1	2	0	0	1
ENSMUSG00000055067	Smyd3		1	-	178951959	179518034	0	1	2	0	0	1
ENSMUSG00000026492	Tfb2m		1	-	179528054	179546267	1	2	1	0	0	2
ENSMUSG00000038949	Cnst		1	+	179546369	179627478	1	2	0	0	0	1
ENSMUSG00000038936	Sccpdh		1	+	179668209	179687189	1	2	0	0	0	1
ENSMUSG00000026491	Ahctf1		1	-	179744893	179803680	0	0	0	0	0	0
ENSMUSG00000026490	Cdc42bpa		1	+	179960584	180165603	0	0	1	0	0	0
ENSMUSG00000026489	Adck3		1	-	180165237	180196020	0	0	1	0	0	0
ENSMUSG00000010609	Psen2		1	-	180227003	180256300	1	1	1	0	0	0
ENSMUSG00000038855	Itpkb		1	+	180330484	180424802	1	2	0	0	0	0
ENSMUSG00000053963	6330403A02Rik		1	-	180432386	180483467	1	1	0	0	0	0
ENSMUSG00000026496	Parp1		1	+	180568954	180601253	0	1	0	0	0	0
ENSMUSG00000058729	Lin9		1	+	180641149	180690518	0	0	0	0	0	0
ENSMUSG00000026497	Mixl1		1	-	180693042	180697034	0	0	0	0	0	0
ENSMUSG00000026499	Acbd3		1	+	180726042	180754203	0	0	0	0	0	0
ENSMUSG00000060743	H3f3a		1	-	180800831	180813632	0	0	1	0	0	0
ENSMUSG00000038806	Sde2		1	+	180851150	180868097	0	0	1	0	0	0
ENSMUSG00000066652	Lefty2		1	+	180893107	180899103	0	0	1	0	0	0
ENSMUSG00000026520	Pycr2	n.c	1	+	180904273	180908087	0	0	0	0	0	0
ENSMUSG00000038793	Lefty1		1	+	180935021	180938400	0	0	0	0	0	0
ENSMUSG00000026519	Tmem63a		1	+	180942458	180975112	0	0	0	0	0	0
ENSMUSG00000038776	Ephx1		1	-	180989553	181017569	0	0	0	0	0	0
ENSMUSG00000038768	9130409I23Rik		1	+	181051236	181060667	0	0	0	0	0	0
ENSMUSG00000026516	Nvl	n.c	1	-	181093422	181144157	0	0	0	0	0	0
ENSMUSG00000062169	Cnih4	n.c	1	+	181150930	181168994	0	0	0	0	0	0
ENSMUSG00000038733	Wdr26		1	-	181173227	181211552	0	0	1	0	0	0
ENSMUSG00000026514	Cnih3		1	+	181352627	181460641	0	0	1	0	0	0
ENSMUSG00000050625	Ccdc121		1	-	181509632	181511451	0	0	0	0	0	0
ENSMUSG00000004880	Lbr	n.c	1	-	181815315	181842401	0	0	0	0	0	0
ENSMUSG00000022995	Enah		1	-	181904444	182019980	1	2	0	1	0	0
ENSMUSG00000026511	Srp9		1	+	182124749	182132407	1	2	0	1	0	0
ENSMUSG00000091013	Vmn1r1		1	-	182157143	182158319	0	0	0	0	0	0
ENSMUSG00000038633	Degs1		1	-	182275771	182282804	0	0	0	0	0	0
ENSMUSG00000047539	Fbxo28	n.c	1	-	182313101	182341606	0	0	0	0	0	0
ENSMUSG00000026510	Trp53bp2		1	+	182409171	182462432	0	0	0	0	0	0
ENSMUSG00000026509	Capn2		1	-	182467255	182517495	0	0	0	0	0	0
ENSMUSG00000038599	Capn8		1	+	182565006	182632352	0	0	0	0	0	0
ENSMUSG00000043429	4922505E12Rik		1	-	182747125	182749180	0	0	0	0	0	0
ENSMUSG00000038576	Susd4		1	+	182764894	182896598	0	1	0	0	0	0
ENSMUSG00000079164	Tlr5		1	+	182954787	182976044	0	1	1	0	0	0
ENSMUSG00000030768	Disp1		1	-	183086263	183221529	0	0	1	0	0	0
ENSMUSG00000046836	Brox		1	-	183276341	183297008	2	0	3	0	2	2
ENSMUSG00000042901	Aida		1	+	183297059	183324501	2	0	2	0	2	2
ENSMUSG00000072258	TAF1A		1	+	183388980	183409353	2	0	2	0	2	2
ENSMUSG00000053461	Hhipl2		1	+	183418502	183437053	1	0	0	0	0	0
ENSMUSG00000044854	1700056E22Rik		1	-	184033031	184033998	1	0	0	0	0	0
ENSMUSG00000039384	Dusp10		1	+	184034380	184075636	0	1	0	0	0	0
ENSMUSG00000039377	Hlx		1	-	184727139	184732619	0	1	0	0	0	0
ENSMUSG00000026621	Mosc1		1	-	184787287	184811197	0	0	0	0	0	0
ENSMUSG00000073481	Mosc2		1	-	184813067	184845881	0	0	0	0	0	0
ENSMUSG00000088559	Mir1981		1	-	184822406	184822488	0	1	0	0	0	0
ENSMUSG00000039349	C130074G19Rik		1	-	184871925	184883218	0	1	0	0	0	0
ENSMUSG00000026620	Mark1		1	-	184896442	184999549	0	0	0	0	0	0
ENSMUSG00000039318	Rab3gap2		1	+	185204167	185286743	0	0	0	0	0	0
ENSMUSG00000077571	Snora36b		1	+	185242906	185243038	0	0	0	0	0	0
ENSMUSG00000026618	Iars2		1	-	185284725	185329396	0	0	0	0	0	0
ENSMUSG00000065581	Mir194-1		1	+	185313318	185313385	0	0	0	0	0	0
ENSMUSG00000065562	Mir215		1	+	185313580	185313692	0	0	0	0	0	0
ENSMUSG00000026617	Bpnt1	n.c	1	+	185332148	185357777	0	0	0	0	0	0
ENSMUSG00000026615	Eprs		1	+	185363094	185428355	0	0	0	0	0	0
ENSMUSG00000026614	Slc30a10		1	+	185454847	185468762	0	0	1	0	0	0
ENSMUSG00000039246	Lyplal1		1	-	186087730	186117310	0	0	1	0	0	0
ENSMUSG00000039239	Tgfb2		1	-	186623185	186705992	0	0	0	0	0	0
ENSMUSG00000001305	Rrp15		1	-	186720977	186749358	0	0	2	0	0	0
ENSMUSG00000039224	D1Pas1		1	+	186967415	186970627	0	1	2	0	0	0
ENSMUSG00000026611	Spata17		1	-	187048406	187215446	0	1	0	0	0	0
ENSMUSG00000039210	Gpatch2		1	+	187215510	187351427	1	2	1	1	1	0
ENSMUSG00000026610	Esrrg		1	+	187609028	188214885	3	3	2	3	1	0
ENSMUSG00000026609	Ush2a		1	+	188263033	188965041	3	3	2	3	1	0
ENSMUSG00000026608	Kctd3		1	-	188971097	189007840	2	2	1	2	0	0
ENSMUSG00000037624	Kcnk2		1	-	189207930	189343704	0	0	0	0	0	0
ENSMUSG00000026605	Cenpf		1	-	189640598	189688086	0	0	0	0	0	0
ENSMUSG00000026604	Ptpn14		1	+	189728267	189876689	1	0	0	0	0	0
ENSMUSG00000026603	Smyd2		1	-	189880491	189922363	1	2	0	0	0	0
ENSMUSG00000010175	Prox1		1	-	190118037	190170680	1	2	0	0	0	0
ENSMUSG00000089872	Rps6kc1		1	-	190772878	190911770	0	1	0	0	0	0
ENSMUSG00000026634	Angel2	n.c	1	+	190925111	190946962	0	0	0	0	0	0
ENSMUSG00000037568	Vash2		1	-	190947647	190978998	0	0	0	0	0	0
ENSMUSG00000066595	Mfsd7b		1	-	191005831	191026190	0	0	0	0	0	0
ENSMUSG00000057072	1700022P22Rik		1	+	191036821	191042941	0	0	0	0	0	0
ENSMUSG00000026632	Tatdn3		1	-	191045825	191062932	0	0	0	0	0	0
ENSMUSG00000062510	Nsl1		1	+	191063030	191084558	0	0	0	0	0	1
ENSMUSG00000026630	Batf3		1	+	191098413	191108943	0	0	0	0	0	1
ENSMUSG00000091017	Fam71a		1	-	191162583	191164817	0	0	0	0	0	0
ENSMUSG00000026628	Atf3		1	-	191170295	191183340	0	0	0	0	0	0
ENSMUSG00000037499	Nenf		1	-	191306788	191318194	1	0	0	0	0	0
ENSMUSG00000026627	Tmem206		1	+	191325911	191350914	1	1	0	0	0	0
ENSMUSG00000026626	Ppp2r5a		1	-	191351980	191397041	0	1	1	0	0	0
ENSMUSG00000037474	Dtl		1	-	191537364	191575534	0	1	1	0	0	0
ENSMUSG00000037461	Ints7		1	+	191575762	191622672	1	1	0	1	0	0
ENSMUSG00000026623	Lpgat1		1	+	191717833	191784255	1	1	0	1	0	0
ENSMUSG00000026622	Nek2		1	+	191821443	191833050	0	0	0	0	0	0
ENSMUSG00000037434	Slc30a1		1	+	191906766	191913247	0	0	0	0	0	0
ENSMUSG00000049353	Rd3		1	+	191977372	191988282	0	0	0	0	0	0
ENSMUSG00000093003	Mir3473c		1	-	191998553	191998634	0	0	0	0	0	0
ENSMUSG00000037395	Rcor3		1	-	192098655	192138010	0	0	1	0	0	0
ENSMUSG00000058248	Kcnh1		1	+	192190783	192510159	0	1	1	0	0	0
ENSMUSG00000037375	Hhat		1	-	192512827	192771213	0	2	1	0	0	0
ENSMUSG00000016262	Sertad4		1	-	192844430	192855752	0	2	0	0	0	0
ENSMUSG00000016200	Syt14		1	-	192897306	193035698	0	0	0	0	0	0
ENSMUSG00000016181	Diexf		1	-	193104402	193130251	0	0	0	0	0	0
ENSMUSG00000026638	Irf6		1	+	193153111	193172042	0	0	0	0	0	0
ENSMUSG00000079144	A130010J15Rik		1	+	193173468	193177832	0	0	0	0	0	0
ENSMUSG00000037318	Traf3ip3		1	-	193175505	193201546	0	0	0	0	0	0
ENSMUSG00000016194	Hsd11b1		1	-	193221629	193264054	0	0	0	0	0	0
ENSMUSG00000009633	G0s2		1	-	193272160	193273188	0	0	0	0	0	0
ENSMUSG00000026639	Lamb3		1	+	193301956	193343878	0	0	0	0	0	0
ENSMUSG00000016179	Camk1g		1	-	193346345	193370297	0	0	0	0	0	1
ENSMUSG00000065533	Mir205		1	-	193507462	193507530	2	6	2	1	0	1
ENSMUSG00000026640	Plxna2		1	+	194619828	194816869	3	9	2	2	0	0
ENSMUSG00000092633	Mir3962		1	+	194822000	194822064	1	3	1	1	0	0
ENSMUSG00000016494	Cd34		1	+	194938820	194961292	0	0	1	0	0	0
ENSMUSG00000065412	Mir29b-2		1	+	195037039	195037120	0	0	1	0	0	0
ENSMUSG00000065548	Mir29c		1	+	195037546	195037634	0	0	0	0	0	0
ENSMUSG00000016493	Cd46		1	-	195041284	195092248	0	0	0	0	0	0
ENSMUSG00000016481	Cr1l		1	-	195103788	195131570	0	0	0	0	0	0
ENSMUSG00000026616	Cr2		1	-	195136810	195176715	1	0	0	0	0	0
ENSMUSG00000050530	Fam171a1		2	+	3118381	3227806	0	0	0	0	0	0
ENSMUSG00000026643	Nmt2		2	+	3284211	3328877	0	0	0	0	0	0
ENSMUSG00000049950	Rpp38		2	-	3328948	3332643	0	0	0	0	0	0
ENSMUSG00000026644	Acbd7		2	+	3336167	3340993	0	0	0	0	0	0
ENSMUSG00000026645	Olah		2	-	3341986	3366569	0	0	0	0	0	0
ENSMUSG00000026650	Meig1		2	-	3409042	3422648	0	0	0	0	0	0
ENSMUSG00000026648	Dclre1c		2	+	3424130	3464130	0	0	0	0	0	0
ENSMUSG00000026646	Suv39h2		2	-	3455814	3475031	0	0	0	0	0	0
ENSMUSG00000051396	Hspa14		2	-	3488849	3512814	0	1	0	0	0	0
ENSMUSG00000039496	Cdnf		2	+	3513064	3526376	0	1	0	0	0	0
ENSMUSG00000026655	Fam107b		2	+	3713457	3782142	1	2	1	0	0	1
ENSMUSG00000026657	Frmd4a		2	+	4152871	4614043	1	2	1	0	0	1
ENSMUSG00000039449	Prpf18		2	-	4622057	4652086	1	2	0	0	0	1
ENSMUSG00000048186	Bend7		2	+	4718144	4800925	0	0	0	0	0	0
ENSMUSG00000026662	Sephs1	n.c	2	+	4881563	4910557	0	0	0	0	0	0
ENSMUSG00000026664	Phyh		2	+	4919018	4938730	0	0	0	0	0	0
ENSMUSG00000026668	Ucma		2	+	4976121	4985748	0	0	0	0	0	0
ENSMUSG00000026669	Mcm10		2	-	4990723	5012791	0	0	0	0	0	0
ENSMUSG00000026672	Optn		2	-	5020643	5063938	0	0	0	0	0	0
ENSMUSG00000026676	Ccdc3		2	+	5137775	5230878	2	2	1	2	1	1
ENSMUSG00000039145	Camk1d		2	-	5293456	5714515	2	2	1	2	1	1
ENSMUSG00000039128	Cdc123		2	-	5794293	5845164	2	2	1	2	1	1
ENSMUSG00000025817	Nudt5		2	+	5845018	5871895	0	0	0	0	0	0
ENSMUSG00000025816	Sec61a2	n.c	2	-	5870986	5895432	0	0	0	0	0	0
ENSMUSG00000025815	Dhtkd1		2	-	5898059	5942792	0	0	0	0	0	0
ENSMUSG00000043241	Upf2		2	+	5951468	6056703	0	0	0	0	0	0
ENSMUSG00000045319	5430407P10Rik		2	-	6100024	6130211	0	0	0	0	0	0
ENSMUSG00000039063	Echdc3		2	-	6188464	6213033	1	1	1	1	0	0
ENSMUSG00000039046	Usp6nl		2	+	6322666	6446390	1	2	2	1	0	0
ENSMUSG00000002107	Celf2		2	-	6539704	6884996	3	4	3	3	0	0
ENSMUSG00000015619	Gata3		2	-	9857077	9878600	0	0	1	0	0	0
ENSMUSG00000025782	Taf3		2	-	9914551	10048596	0	0	0	0	0	0
ENSMUSG00000025781	Atp5c1		2	-	10056029	10080510	0	0	0	0	0	0
ENSMUSG00000037262	Kin		2	+	10080623	10092806	0	0	0	0	0	0
ENSMUSG00000037254	Itih2		2	-	10094592	10130663	0	0	0	0	0	0
ENSMUSG00000025780	Itih5		2	+	10153570	10256529	2	0	1	0	0	0
ENSMUSG00000061186	Sfmbt2		2	+	10372435	10595253	2	0	1	0	0	0
ENSMUSG00000077972	Mir466f-1		2	+	10466943	10467037	1	0	0	0	0	0
ENSMUSG00000080653	Mir669e		2	+	10467494	10467613	0	0	0	0	0	0
ENSMUSG00000076126	Mir669b		2	+	10467789	10467886	0	0	0	0	0	0
ENSMUSG00000077998	Mir466f-2		2	+	10468674	10468768	0	0	0	0	0	0
ENSMUSG00000077981	Mir466f-3		2	+	10471952	10472046	0	0	0	0	0	0
ENSMUSG00000078026	Mir4660		2	+	10472539	10472623	0	0	0	0	0	0
ENSMUSG00000077049	Mir467c		2	+	10473930	10474027	0	0	0	0	0	0
ENSMUSG00000076028	Mir669a-3		2	+	10474432	10474541	0	0	0	0	0	0
ENSMUSG00000094297	mmu-mir-669k		2	+	10475299	10475426	0	0	0	0	0	0
ENSMUSG00000096624	mmu-mir-467a-1		2	+	10476345	10476418	0	0	0	0	0	0
ENSMUSG00000096583	mmu-mir-669a-12		2	+	10476852	10476949	0	0	0	0	0	0
ENSMUSG00000080459	Mir669g		2	+	10477149	10477272	0	0	0	0	0	0
ENSMUSG00000095340	mmu-mir-669j		2	+	10477909	10478030	0	0	0	0	0	0
ENSMUSG00000096027	mmu-mir-467a-9		2	+	10478797	10478880	0	0	0	0	0	0
ENSMUSG00000093951	mmu-mir-669a-12		2	+	10479310	10479407	0	0	0	0	0	0
ENSMUSG00000095509	mmu-mir-467b		2	+	10481247	10481320	0	0	0	0	0	0
ENSMUSG00000094547	mmu-mir-669a-12		2	+	10481756	10481853	0	0	0	0	0	0
ENSMUSG00000095198	mmu-mir-467a-10		2	+	10483677	10483760	0	0	0	0	0	0
ENSMUSG00000096077	mmu-mir-669a-12		2	+	10484191	10484288	0	0	0	0	0	0
ENSMUSG00000096492	mmu-mir-467a-9		2	+	10486134	10486217	0	0	0	0	0	0
ENSMUSG00000094899	mmu-mir-669a-12		2	+	10486648	10486745	0	0	0	0	0	0
ENSMUSG00000094159	mmu-mir-467a-9		2	+	10488598	10488681	0	0	0	0	0	0
ENSMUSG00000096134	mmu-mir-669p-2		2	+	10489115	10489202	0	0	0	0	0	0
ENSMUSG00000096587	mmu-mir-467a-10		2	+	10491047	10491130	0	0	0	0	0	0
ENSMUSG00000096602	mmu-mir-669a-12		2	+	10491561	10491658	0	0	0	0	0	0
ENSMUSG00000094688	mmu-mir-467a-9		2	+	10493509	10493592	0	0	0	0	0	0
ENSMUSG00000095225	mmu-mir-669a-12		2	+	10494023	10494120	0	0	0	0	0	0
ENSMUSG00000096512	mmu-mir-467a-9		2	+	10495979	10496062	0	0	0	0	0	0
ENSMUSG00000093900	mmu-mir-669p-2		2	+	10496496	10496583	0	0	0	0	0	0
ENSMUSG00000095222	mmu-mir-467a-9		2	+	10498392	10498475	0	0	0	0	0	0
ENSMUSG00000076966	Mir466b-2		2	+	10498684	10498766	0	0	0	0	0	0
ENSMUSG00000095036	mmu-mir-669a-12		2	+	10498906	10499003	0	0	0	0	0	0
ENSMUSG00000094774	mmu-mir-669a-12		2	+	10501334	10501431	0	0	0	0	0	0
ENSMUSG00000096894	mmu-mir-467a-10		2	+	10503272	10503355	0	0	0	0	0	0
ENSMUSG00000076994	Mir466b-3		2	+	10503564	10503645	0	0	0	0	0	0
ENSMUSG00000095164	mmu-mir-669a-12		2	+	10503786	10503883	0	0	0	0	0	0
ENSMUSG00000076948	Mir467e		2	+	10505720	10505807	0	0	0	0	0	0
ENSMUSG00000077021	Mir467d		2	+	10507629	10507714	0	0	0	0	0	0
ENSMUSG00000070099	Mir466		2	+	10507917	10507990	0	0	0	0	0	0
ENSMUSG00000076976	Mir297c		2	+	10509015	10509113	0	0	0	0	0	0
ENSMUSG00000076118	Mir669c		2	+	10509295	10509404	0	0	0	0	0	0
ENSMUSG00000076014	Mir669a-2		2	+	10510163	10510260	0	0	0	0	0	0
ENSMUSG00000076222	Mir297b		2	+	10511666	10511775	0	0	0	0	0	0
ENSMUSG00000078031	Mir466d		2	+	10511966	10512062	0	0	0	0	0	0
ENSMUSG00000089570	Mir669m-1		2	+	10512789	10512887	0	0	0	0	0	0
ENSMUSG00000088980	Mir669m-2		2	+	10513433	10513531	0	0	0	0	0	0
ENSMUSG00000077991	Mir466n		2	+	10513740	10513834	0	0	0	0	0	0
ENSMUSG00000078025	Mir466g		2	+	10514594	10514674	0	0	0	0	0	0
ENSMUSG00000077941	Mir466h		2	+	10514890	10514971	0	0	0	0	0	0
ENSMUSG00000076956	Mir297a-3		2	+	10515819	10515921	0	0	0	0	0	0
ENSMUSG00000077954	Mir297a-4		2	+	10517066	10517164	0	0	0	0	0	0
ENSMUSG00000080657	Mir669i		2	+	10517603	10517730	0	0	0	0	0	0
ENSMUSG00000080594	Mir669h		2	+	10518154	10518279	0	1	0	0	0	0
ENSMUSG00000026778	Prkcq		2	+	11172381	11301226	0	1	0	0	0	0
ENSMUSG00000026773	Pfkfb3		2	-	11471429	11502090	0	1	0	0	0	0
ENSMUSG00000037197	Rbm17	n.c	2	-	11585438	11603235	0	1	0	0	0	0
ENSMUSG00000026770	Il2ra		2	+	11642791	11693191	0	0	0	0	0	0
ENSMUSG00000023206	Il15ra		2	+	11705368	11733986	0	0	0	0	0	0
ENSMUSG00000058594	Fbxo18		2	-	11742572	11777582	0	0	0	0	0	0
ENSMUSG00000047909	Ankrd16		2	+	11778490	11790325	1	0	1	0	0	0
ENSMUSG00000026768	Itga8		2	-	12106631	12301920	1	0	1	0	0	0
ENSMUSG00000026767	Fam188a		2	-	12347264	12419469	0	0	2	0	0	0
ENSMUSG00000026730	Pter		2	+	12924040	13003453	0	0	1	0	0	0
ENSMUSG00000049630	C1ql3		2	-	13003456	13011747	0	1	1	0	0	0
ENSMUSG00000026727	Rsu1		2	-	13076966	13271431	0	1	2	0	0	0
ENSMUSG00000026726	Cubn		2	-	13276337	13491924	0	2	2	0	0	0
ENSMUSG00000026723	Trdmt1		2	-	13509013	13544664	0	2	1	0	0	0
ENSMUSG00000026728	Vim		2	+	13573951	13582826	0	2	0	0	0	0
ENSMUSG00000003418	St8sia6		2	-	13651019	13793808	0	1	0	0	0	0
ENSMUSG00000063275	Ptpla		2	-	14026830	14056023	0	0	0	0	0	0
ENSMUSG00000026718	Stam		2	+	14074099	14148338	0	0	0	0	0	0
ENSMUSG00000061531	Tmem236		2	+	14174523	14221971	0	0	0	0	0	0
ENSMUSG00000026712	Mrc1		2	+	14229413	14332057	0	0	0	0	0	0
ENSMUSG00000077897	Mir511		2	+	14261002	14261081	0	0	0	0	0	0
ENSMUSG00000036949	Slc39a12		2	+	14388397	14494975	2	0	0	0	0	0
ENSMUSG00000057914	Cacnb2		2	+	14604305	14987908	3	1	0	1	0	0
ENSMUSG00000026707	Nsun6		2	-	14995130	15054884	3	1	0	1	0	0
ENSMUSG00000017418	Arl5b		2	+	15055281	15082456	1	1	2	1	0	0
ENSMUSG00000026748	Plxdc2		2	+	16356303	16755839	0	1	5	0	0	0
ENSMUSG00000053702	Nebl		2	-	17343908	17731043	1	2	3	1	0	0
ENSMUSG00000062651	H2afb1		2	-	17996421	17996946	1	2	0	1	0	0
ENSMUSG00000054074	Skida1		2	-	18044082	18049051	0	0	0	0	0	0
ENSMUSG00000026743	Mllt10		2	+	18055236	18212388	1	1	1	1	0	0
ENSMUSG00000026740	Dnajc1		2	-	18206332	18392830	1	1	1	1	0	0
ENSMUSG00000051154	Commd3		2	+	18672422	18676231	1	1	1	1	0	0
ENSMUSG00000026739	Bmi1		2	+	18677017	18686629	0	1	0	0	0	0
ENSMUSG00000037708	BC061194		2	+	18699022	18750413	0	1	0	0	0	0
ENSMUSG00000026737	Pip4k2a		2	-	18842254	18998126	0	1	0	0	0	0
ENSMUSG00000037683	Armc3		2	+	19199301	19310241	0	0	0	0	0	0
ENSMUSG00000023094	Msrb2		2	+	19371635	19394976	0	0	0	0	0	0
ENSMUSG00000026735	Ptf1a		2	+	19445662	19447501	0	2	0	0	0	0
ENSMUSG00000026734	4921504E06Rik		2	-	19462836	19553914	0	2	0	0	0	0
ENSMUSG00000043415	Otud1		2	+	19658061	19660590	2	1	1	1	0	0
ENSMUSG00000036617	Etl4		2	+	20289912	20810536	2	2	1	1	0	0
ENSMUSG00000036591	Arhgap21		2	-	20847918	20967721	3	2	0	1	0	0
ENSMUSG00000026679	Enkur		2	-	21180730	21205365	1	1	0	0	0	0
ENSMUSG00000048550	Thnsl1		2	+	21205723	21215009	0	0	0	0	0	0
ENSMUSG00000045967	Gpr158		2	+	21367541	21830547	0	1	0	0	0	0
ENSMUSG00000025716	Myo3a		2	+	22227502	22618252	0	1	0	0	0	0
ENSMUSG00000026787	Gad2		2	+	22622204	22693874	1	0	0	0	0	0
ENSMUSG00000026786	Apbb1ip		2	+	22774093	22875653	1	0	0	0	0	0
ENSMUSG00000026784	Pdss1		2	+	22895521	22940266	0	0	0	0	0	0
ENSMUSG00000058835	Abi1	n.c	2	-	22940072	23040241	0	0	0	0	0	0
ENSMUSG00000026781	Acbd5		2	+	23068167	23114510	0	0	0	0	0	0
ENSMUSG00000026779	Mastl		2	-	23115605	23156024	0	0	0	0	0	0
ENSMUSG00000026775	Yme1l1	n.c	2	+	23156368	23199260	0	0	0	0	0	0
ENSMUSG00000026774	4931423N10Rik		2	+	23207475	23267129	0	0	0	0	0	0
ENSMUSG00000069132	Nxph2		2	+	23321245	23401973	0	0	0	0	0	0
ENSMUSG00000026771	Spopl		2	-	23506219	23572104	0	0	0	0	0	0
ENSMUSG00000026986	Hnmt		2	-	24002909	24049394	0	0	0	0	0	1
ENSMUSG00000061809	Tbpl2		2	-	24071720	24096595	0	0	0	0	0	1
ENSMUSG00000026985	Il1f8		2	+	24153160	24160519	0	0	0	0	0	1
ENSMUSG00000044103	Il1f9		2	+	24186475	24193568	0	0	0	0	0	0
ENSMUSG00000026984	Il1f6		2	+	24215417	24225702	0	0	0	0	0	0
ENSMUSG00000026983	Il1f5		2	+	24276953	24283426	0	0	0	0	0	0
ENSMUSG00000046845	Il1f10		2	+	24291195	24293820	0	0	0	0	0	0
ENSMUSG00000026981	Il1rn		2	+	24336852	24351494	0	0	0	0	0	0
ENSMUSG00000026979	Psd4		2	+	24385331	24408729	0	0	0	0	0	0
ENSMUSG00000026976	Pax8		2	-	24420550	24475599	1	0	0	0	0	0
ENSMUSG00000004113	Cacna1b		2	-	24603886	24763152	1	0	0	0	0	0
ENSMUSG00000036893	Ehmt1		2	-	24790768	24919609	0	0	0	0	0	0
ENSMUSG00000026972	Arrdc1		2	-	24925351	24935252	0	0	0	0	0	0
ENSMUSG00000026974	Zmynd19		2	+	24949791	24962075	0	0	0	0	0	0
ENSMUSG00000026975	Wdr85		2	+	24962399	24972163	0	0	0	0	0	0
ENSMUSG00000036850	Mrpl41		2	-	24974116	24975098	0	0	0	0	0	0
ENSMUSG00000036833	Pnpla7		2	+	24976032	25054057	0	0	0	0	0	0
ENSMUSG00000006476	Nelf		2	+	25054354	25062881	0	0	0	0	0	0
ENSMUSG00000036813	Entpd8		2	+	25080324	25085716	0	0	0	0	0	0
ENSMUSG00000036805	Noxa1		2	-	25085666	25095149	1	2	1	1	0	0
ENSMUSG00000078202	Nrarp		2	+	25180757	25183330	1	3	1	1	0	0
ENSMUSG00000059555	A830007P12Rik		2	-	25192965	25196886	0	1	1	0	0	0
ENSMUSG00000013465	Cobra1		2	-	25199711	25211489	0	0	0	0	0	0
ENSMUSG00000036770	4933433C11Rik		2	-	25212558	25214630	0	0	0	0	0	0
ENSMUSG00000026969	Fam166a		2	+	25218744	25222280	0	0	0	0	0	0
ENSMUSG00000036752	Tubb4b		2	-	25222159	25224702	1	0	0	0	0	0
ENSMUSG00000006469	Slc34a3		2	-	25228897	25234364	1	0	0	0	0	0
ENSMUSG00000089953	Gm757		2	-	25234475	25236787	0	0	0	0	0	0
ENSMUSG00000036731	2310002J15Rik		2	-	25238826	25239988	0	0	0	0	0	0
ENSMUSG00000044628	Rnf208		2	+	25242928	25244261	0	0	0	0	0	0
ENSMUSG00000006471	Ndor1		2	-	25244820	25255409	0	1	0	0	0	0
ENSMUSG00000078201	Tmem203		2	+	25255438	25256352	0	1	0	0	0	0
ENSMUSG00000048707	Tprn		2	+	25262617	25269885	0	1	0	0	0	0
ENSMUSG00000026966	Ssna1		2	-	25271038	25272416	0	0	0	0	0	0
ENSMUSG00000026965	Anapc2		2	+	25272477	25285915	0	0	0	0	0	0
ENSMUSG00000026963	Tmem210		2	+	25288144	25289187	0	0	0	0	0	0
ENSMUSG00000026961	Lrrc26		2	+	25289914	25291180	0	0	0	0	0	0
ENSMUSG00000026959	Grin1		2	-	25291180	25319187	0	0	0	0	0	0
ENSMUSG00000036646	Man1b1		2	+	25332728	25352212	0	0	0	0	0	0
ENSMUSG00000026958	Dpp7		2	-	25352289	25356359	0	0	0	0	0	0
ENSMUSG00000026956	Uap1l1		2	-	25359888	25365682	0	1	0	0	0	0
ENSMUSG00000026955	2010317E24Rik		2	+	25372320	25378213	0	1	0	0	0	0
ENSMUSG00000015085	Entpd2		2	+	25395873	25401321	0	1	0	0	0	0
ENSMUSG00000015094	Npdc1		2	+	25403070	25409494	0	0	0	0	0	0
ENSMUSG00000036587	Fut7		2	+	25423378	25426374	0	0	0	0	0	0
ENSMUSG00000026944	Abca2		2	+	25428702	25448540	0	0	0	0	0	0
ENSMUSG00000015093	Clic3		2	+	25456837	25458776	1	0	0	0	0	0
ENSMUSG00000047617	BC029214		2	-	25459481	25461094	1	0	0	0	0	0
ENSMUSG00000015090	Ptgds		2	-	25466708	25469842	1	0	0	0	0	0
ENSMUSG00000026943	Lcn12		2	-	25490844	25493911	0	0	0	0	0	0
ENSMUSG00000015083	C8g		2	-	25498650	25501719	0	0	0	0	0	0
ENSMUSG00000015095	Fbxw5		2	+	25500749	25505471	0	0	0	0	0	0
ENSMUSG00000026942	Traf2	n.c	2	-	25517981	25546940	0	0	0	0	0	0
ENSMUSG00000015092	Edf1		2	+	25557846	25562082	0	0	0	0	0	0
ENSMUSG00000026941	Mamdc4		2	-	25563114	25571316	0	0	0	0	0	0
ENSMUSG00000036504	Phpt1		2	-	25573429	25575224	0	0	0	0	0	0
ENSMUSG00000015087	Rabl6	n.c	2	-	25583017	25608521	0	0	0	0	0	0
ENSMUSG00000026940	4921530D09Rik		2	-	25608634	25617678	0	0	0	0	0	0
ENSMUSG00000026939	Tmem141		2	-	25620066	25622005	0	0	0	0	0	0
ENSMUSG00000026938	Fcna		2	-	25624665	25628030	0	0	1	0	0	0
ENSMUSG00000036449	Lcn8		2	+	25653119	25656217	0	0	1	0	0	0
ENSMUSG00000026937	Lcn5		2	+	25657951	25661977	0	0	0	0	0	0
ENSMUSG00000045684	Lcn6		2	+	25676785	25681608	0	0	0	0	0	0
ENSMUSG00000047356	Lcn10		2	+	25682725	25686081	0	0	0	0	0	0
ENSMUSG00000062061	Obp2a		2	+	25700042	25703326	0	0	0	0	0	0
ENSMUSG00000049086	Bmyc		2	+	25706878	25707717	0	0	0	0	0	0
ENSMUSG00000079539	Obp2b		2	+	25737008	25740097	0	0	0	0	0	0
ENSMUSG00000026936	Lcn3		2	+	25765568	25768099	0	0	0	0	0	0
ENSMUSG00000069080	Lcn11		2	+	25777016	25780279	0	0	0	0	0	0
ENSMUSG00000036401	Glt6d1		2	-	25793858	25815848	0	0	0	0	0	0
ENSMUSG00000023210	Lcn9		2	+	25823152	25825537	0	0	0	0	0	0
ENSMUSG00000059625	Sohlh1		2	-	25842994	25847248	0	0	0	0	0	0
ENSMUSG00000058740	Kcnt1		2	+	25863853	25918273	0	0	0	0	0	0
ENSMUSG00000026933	Camsap1		2	-	25926837	25983282	0	0	0	0	0	0
ENSMUSG00000036352	Ubac1		2	-	25998542	26021747	0	0	0	0	0	0
ENSMUSG00000026932	Nacc2		2	-	26055534	26122818	0	1	0	0	0	0
ENSMUSG00000026934	Lhx3		2	-	26200211	26208289	0	1	0	0	0	0
ENSMUSG00000036327	Qsox2		2	-	26209124	26237525	0	0	0	0	0	0
ENSMUSG00000048038	4932418E24Rik		2	-	26271645	26294557	0	0	0	0	0	0
ENSMUSG00000026930	Gpsm1		2	+	26315514	26348237	0	0	0	0	0	0
ENSMUSG00000075467	Dnlz	n.c	2	-	26348120	26352110	0	0	0	0	0	0
ENSMUSG00000026928	Card9		2	-	26352175	26359747	0	0	0	0	0	0
ENSMUSG00000036281	Snapc4		2	-	26362764	26380653	0	0	0	0	0	0
ENSMUSG00000026927	Sdccag3		2	-	26382801	26389316	0	0	0	0	0	0
ENSMUSG00000026926	Pmpca	n.c	2	+	26389338	26397122	0	0	0	0	0	0
ENSMUSG00000026925	Inpp5e		2	-	26396248	26409200	0	0	0	0	0	0
ENSMUSG00000026924	Sec16a		2	-	26409432	26445216	2	3	0	2	0	0
ENSMUSG00000026923	Notch1		2	-	26457902	26503822	3	5	0	3	0	0
ENSMUSG00000026921	Egfl7		2	+	26581055	26592684	3	5	0	3	0	0
ENSMUSG00000065540	Mir126		2	+	26591356	26591429	0	0	0	0	0	0
ENSMUSG00000026922	Agpat2		2	-	26593056	26604332	0	0	0	0	0	0
ENSMUSG00000036186	Fam69b		2	+	26628456	26636497	0	0	0	0	0	0
ENSMUSG00000064858	Snora43		2	-	26637847	26637974	0	0	0	0	0	0
ENSMUSG00000077192	Snora17		2	-	26639189	26639321	1	0	0	0	0	0
ENSMUSG00000026919	Lcn4		2	-	26667673	26671282	1	0	0	0	0	0
ENSMUSG00000015787	Abo		2	-	26842502	26864979	0	0	0	0	0	0
ENSMUSG00000036160	Surf6		2	-	26890434	26902879	0	1	0	0	0	0
ENSMUSG00000015776	Med22		2	-	26905261	26910677	0	1	0	0	0	0
ENSMUSG00000062647	Rpl7a		2	+	26910763	26913318	0	0	0	0	0	0
ENSMUSG00000015790	Surf1		2	-	26913387	26916530	0	0	0	0	0	0
ENSMUSG00000014873	Surf2		2	+	26916366	26920183	0	0	0	0	0	0
ENSMUSG00000014867	Surf4		2	-	26920039	26933928	0	0	0	0	0	0
ENSMUSG00000049897	Gm711		2	+	26934068	26953496	0	0	0	0	0	0
ENSMUSG00000052406	Rexo4		2	-	26953565	26964386	0	0	0	0	0	0
ENSMUSG00000014852	Adamts13		2	+	26973415	27009628	0	0	0	0	0	0
ENSMUSG00000015488	Cacfd1		2	+	27009925	27021089	0	1	0	0	0	0
ENSMUSG00000036067	Slc2a6		2	-	27021362	27027998	0	1	0	0	0	0
ENSMUSG00000009214	Tmem8c		2	-	27061635	27072179	1	1	0	0	0	0
ENSMUSG00000036040	Adamtsl2		2	+	27079378	27108981	1	0	0	0	0	0
ENSMUSG00000009216	Fam163b		2	-	27110379	27142491	1	0	0	0	0	0
ENSMUSG00000000889	Dbh		2	+	27165232	27183200	0	0	0	0	0	0
ENSMUSG00000009614	Sardh		2	-	27188392	27247266	0	0	0	0	0	0
ENSMUSG00000009621	Vav2		2	-	27262103	27427033	1	0	0	0	0	0
ENSMUSG00000026918	Brd3		2	-	27445578	27475686	2	0	0	0	0	0
ENSMUSG00000026917	Wdr5		2	+	27515156	27536535	3	1	0	1	0	0
ENSMUSG00000015846	Rxra		2	+	27677200	27762957	2	2	0	1	0	0
ENSMUSG00000026837	Col5a1		2	+	27886424	28039514	0	1	0	0	0	0
ENSMUSG00000026835	Fcnb		2	-	28076377	28084885	1	1	0	1	0	0
ENSMUSG00000026833	Olfm1		2	+	28193092	28230736	1	1	0	1	0	0
ENSMUSG00000035829	Ppp1r26		2	+	28447940	28455508	0	0	0	0	0	0
ENSMUSG00000026831	1700007K13Rik		2	-	28462000	28466332	0	0	0	0	0	0
ENSMUSG00000035772	Mrps2		2	+	28468065	28471178	0	0	0	0	0	0
ENSMUSG00000026829	Gbgt1		2	+	28496890	28505415	1	0	0	0	0	0
ENSMUSG00000026821	Ralgds		2	+	28513325	28553081	1	0	0	0	0	0
ENSMUSG00000026818	Cel		2	-	28555794	28563362	1	0	0	0	0	0
ENSMUSG00000026816	Gtf3c5		2	-	28566310	28583279	0	0	0	0	0	1
ENSMUSG00000026815	Gfi1b		2	-	28609449	28621982	0	0	0	0	0	1
ENSMUSG00000026812	Tsc1		2	+	28641236	28691167	0	0	0	0	0	0
ENSMUSG00000026809	1700026L06Rik		2	-	28692079	28699651	0	0	0	0	0	0
ENSMUSG00000026807	Ak8		2	+	28700163	28813165	0	0	0	0	0	0
ENSMUSG00000092832	Mir3088		2	+	28733277	28733351	0	0	0	0	0	0
ENSMUSG00000035666	Gtf3c4		2	-	28822298	28840360	0	1	0	0	0	0
ENSMUSG00000026806	Ddx31		2	+	28840458	28905571	0	1	0	0	0	0
ENSMUSG00000026805	Barhl1		2	-	28907678	28916412	0	2	0	0	0	0
ENSMUSG00000079502	1700101E01Rik		2	-	28955372	29055064	0	1	0	0	0	0
ENSMUSG00000026803	Ttf1	n.c	2	+	29060261	29087656	0	2	0	0	0	0
ENSMUSG00000043535	Setx		2	+	29124991	29182471	0	1	0	0	0	0
ENSMUSG00000035513	Ntng2		2	-	29194820	29248040	0	2	0	0	0	0
ENSMUSG00000026799	Med27		2	+	29346818	29524793	0	1	1	0	0	1
ENSMUSG00000039844	Rapgef1		2	+	29619719	29740978	0	1	1	0	0	1
ENSMUSG00000075425	Gm13547		2	+	29761527	29764089	0	0	0	0	0	0
ENSMUSG00000039826	Trub2		2	-	29774683	29788502	0	0	0	0	0	0
ENSMUSG00000026798	Coq4		2	+	29788258	29797743	0	0	0	0	0	0
ENSMUSG00000059316	Slc27a4		2	+	29802633	29817522	3	3	0	3	0	0
ENSMUSG00000069020	Urm1		2	+	29827341	29845002	3	3	0	3	0	0
ENSMUSG00000065485	Mir219-2		2	-	29845630	29845727	5	6	0	4	0	0
ENSMUSG00000039787	Cercam		2	+	29869493	29882840	2	3	0	1	0	0
ENSMUSG00000026790	Odf2		2	+	29889719	29931745	0	0	0	0	0	0
ENSMUSG00000019715	Gle1		2	+	29935425	29960371	0	0	0	0	0	0
ENSMUSG00000057738	Spna2		2	+	29965559	30031451	1	0	0	0	0	0
ENSMUSG00000039715	Wdr34		2	-	30031545	30048881	1	0	0	0	0	0
ENSMUSG00000054766	Set		2	+	30061852	30072577	1	0	0	0	0	0
ENSMUSG00000026785	Pkn3		2	+	30078583	30091019	0	0	0	0	0	0
ENSMUSG00000015335	Zdhhc12		2	-	30090943	30093648	0	0	0	0	0	0
ENSMUSG00000039686	Zer1		2	-	30097282	30124582	0	0	0	0	0	0
ENSMUSG00000039678	Tbc1d13	n.c	2	+	30133745	30152013	0	0	0	0	0	0
ENSMUSG00000015337	Endog		2	+	30171492	30174069	0	0	0	0	0	0
ENSMUSG00000039660	D2Wsu81e		2	-	30173470	30178450	0	0	0	0	0	0
[truncated: 19,419 more rows]
