# Supplementary material for: Neural Progenitors Adopt Specific Identities by Directly Repressing All Alternative Progenitor Transcriptional Programs
Source: Dev Cell. 2016 Mar 21;36(6):639–53. doi: 10.1016/j.devcel.2016.02.013 (PMC4819439; doi:10.1016/j.devcel.2016.02.013)
Supplement: Table S5. Gene Lists and Samples Used to Generate Heatmaps and Boxplots [file mmc6.xls]

## Sheet: Fig1D
	Replicate samples compared by DESeq to generate GENE LISTS for Fig1D
			conditions		replicate samples used
	panel	gene list	higher in	compared to	higher in	compared to	selection criteria
	Fig1D	1D-1	36h-dorsal(30RA)	36h-p3	A36-n22-30RA	A36-n22-30RAs	padj<0.01
					B36-n22-30RA	B36-n22-30RAs	at least 4 fold change
					C36-n22-30RA	C36-n22-30RAs	minimal number of reads in dorsal(30RA)=200
					J36-n22n61-30RA	J36-n22n61-30RAs
					K36-n22n61-30RA	K36-n22n61-30RAs
					J36-n61n22-30RA	J36-n61n22-30RAs
					K36-n61n22-30RA	K36-n61n22-30RAs
		1D-2	36h-dorsal(300RA)	36h-pMN	A36-n22-300RA	A36-n22-300RAs
					B36-n22-300RA	B36-n22-300RAs
					C36-n22-300RA	C36-n22-300RAs
		1D-3	36h-p3	36h-pMN	A36-n22-30RAs	A36-n22-300RAs	padj<0.05
					B36-n22-30RAs	B36-n22-300RAs	at least 1.7 fold change
					C36-n22-30RAs	C36-n22-300RAs	minimal number of reads in p3=400
					J36-n22n61-30RAs		NOT IN gene list 1D-6
					K36-n22n61-30RAs
					J36-n61n22-30RAs
					K36-n61n22-30RAs
		1D-4	36h-pMN	36h-p3	A36-n22-300RAs	A36-n22-30RAs	padj<0.05
					B36-n22-300RAs	B36-n22-30RAs	at least 1.6 fold change
					C36-n22-300RAs	C36-n22-30RAs	minimal number of reads in p3=400
						J36-n22n61-30RAs	NOT IN gene list 1D-7
						K36-n22n61-30RAs
						J36-n61n22-30RAs
						K36-n61n22-30RAs
		1D-5	36h-FP	36h-p3			defined as “FP-early” in FigS3
							higher in 36h-FP than 36h-p3
							induced at 18h or 36h
		1D-6	36h-dorsal(30RA)	36h-dorsal(300RA)	A36-n22-30RA	A36-n22-300RA	pval<0.05
					B36-n22-30RA	B36-n22-300RA
					C36-n22-30RA	C36-n22-300RA
					J36-n22n61-30RA
					K36-n22n61-30RA
					J36-n61n22-30RA
					K36-n61n22-30RA
		1D-7	36h-dorsal(300RA)	36h-dorsal(30RA)	A36-n22-300RA	A36-n22-30RA	pval<0.05
					B36-n22-300RA	B36-n22-30RA
					C36-n22-300RA	C36-n22-30RA
						J36-n22n61-30RA
						K36-n22n61-30RA
						J36-n61n22-30RA
						K36-n61n22-30RA
	Replicate samples averaged to generate VALUES for the HEATMAP – Fig1D
	panel	gene list	conditions		replicate samples averaged		for genes corresponding to
	Fig1D	1D-8	36h-dorsal(30RA)		A36-n22-30RA		genes differentially expressed in 36h-dorsal-p3-pMN-FP
					B36-n22-30RA		merged lists 1D-1, 1D-2, 1D-3, 1D-4, 1D-5
					C36-n22-30RA
					J36-n22n61-30RA
					K36-n22n61-30RA
					J36-n61n22-30RA
					K36-n61n22-30RA
			36h-p3		A36-n22-30RAs
					B36-n22-30RAs
					C36-n22-30RAs
					J36-n22n61-30RAs
					K36-n22n61-30RAs
					J36-n61n22-30RAs
					K36-n61n22-30RAs
			36h-pMN		A36-n22-300RAs
					B36-n22-300RAs
					C36-n22-300RAs
			36h-FP		A36-n22-0RAs
					B36-n22-0RAs
					C36-n22-0RAs
					D36-n22-0RAs
	Replicate samples compared by DESeq to generate pVALUES for Supplementary Table 1
			conditions		samples
	panel	gene list	higher in	compared to	higher in	compared to	selection criteria
	Table 1	1D-9	36h-dorsal(30RA)	36h-p3	A36-n22-30RA	A36-n22-30RAs	genes differentially expressed in 36h-dorsal-p3-pMN-FP
					B36-n22-30RA	B36-n22-30RAs	merged lists 1D-1, 1D-2, 1D-3, 1D-4, 1D-5
					C36-n22-30RA	C36-n22-30RAs
					J36-n22n61-30RA	J36-n22n61-30RAs
					K36-n22n61-30RA	K36-n22n61-30RAs
					J36-n61n22-30RA	J36-n61n22-30RAs
					K36-n61n22-30RA	K36-n61n22-30RAs
		1D-10	36h-dorsal(30RA)	36h-pMN	A36-n22-30RA	A36-n22-300RAs
					B36-n22-30RA	B36-n22-300RAs
					C36-n22-30RA	C36-n22-300RAs
					J36-n22n61-30RA
					K36-n22n61-30RA
					J36-n61n22-30RA
					K36-n61n22-30RA
			36h-dorsal(30RA)	36h-FP	A36-n22-30RA	A36-n22-0RAs
					B36-n22-30RA	B36-n22-0RAs
					C36-n22-30RA	C36-n22-0RAs
					J36-n22n61-30RA	D36-n22-0RAs
					K36-n22n61-30RA
					J36-n61n22-30RA
					K36-n61n22-30RA
		1D-11	36h-pMN	36h-p3	A36-n22-300RAs	A36-n22-30RAs
					B36-n22-300RAs	B36-n22-30RAs
					C36-n22-300RAs	C36-n22-30RAs
						J36-n22n61-30RAs
						K36-n22n61-30RAs
						J36-n61n22-30RAs
						K36-n61n22-30RAs
		1D-12	36h-pMN	36h-FP	A36-n22-300RAs	A36-n22-0RAs
					B36-n22-300RAs	B36-n22-0RAs
					C36-n22-300RAs	C36-n22-0RAs
						D36-n22-0RAs
		1D-13	36h-p3	36h-FP	A36-n22-30RAs	A36-n22-0RAs
					B36-n22-30RAs	B36-n22-0RAs
					C36-n22-30RAs	C36-n22-0RAs
					J36-n22n61-30RAs	D36-n22-0RAs
					K36-n22n61-30RAs
					J36-n61n22-30RAs
					K36-n61n22-30RAs

## Sheet: Fig2B
	Replicate samples averaged to generate VALUES for the HEATMAP – Fig2B
	panel	gene list	conditions		replicate samples averaged		for genes corresponding to
	Fig2B	2B-1	0h-pMN		A0-n22-300RAs		genes defined as “pMN” in Fig1D
					B0-n22-300RAs		expressed higher in 36h-pMN than 36h-p3
					C0-n22-300RAs		expressed in 36h-pMN, 36h-pMN/dorsal or 36h-pMN/FP
			12h-pMN		A12-n22-300RAs
					B12-n22-300RAs
					C12-n22-300RAs
			24h-pMN		A24-n22-300RAs
					B24-n22-300RAs
					C24-n22-300RAs
			36h-pMN		A36-n22-300RAs
					B36-n22-300RAs
					C36-n22-300RAs
			24h-pMN+Nkx2.2		A24-n22-300RAsd
					B24-n22-300RAsd
					C24-n22-300RAsd
			36h-pMN+Nkx2.2		A36-n22-300RAsd
					B36-n22-300RAsd
					C36-n22-300RAsd
	Replicate samples compared by DESeq to generate pVALUES for Fig2B
			conditions		samples
	panel	gene list	higher in	compared to	higher in	compared to	selection criteria
	Fig2B	2B-2-padj	36-pMN	36-pMN+Nkx2.2	A36-n22-300RAs	A36-n22-300RAsd	same as 2B-1
					B36-n22-300RAs	B36-n22-300RAsd	genes defined as “pMN” in Fig1D
					C36-n22-300RAs	C36-n22-300RAsd

## Sheet: Fig2F
Replicate samples averaged to generate VALUES for the HEATMAP – Fig2F
panel	gene list	conditions		replicate samples averaged		for genes corresponding to
Fig2F	2F-1	0h-FP		A0-n22-0RA		genes defined as “FP-late” in FigS3
				B0-n22-0RA		expressed higher in 60h-FP than 60h-p3
				C0-n22-0RA		induced to maximum level at 60h
				D0-n22-0RA
		9h-FP		A9-n22-0RAs
				D9-n22-0RAs
		18h-FP		A18-n22-0RAs
				D18-n22-0RAs
		36h-FP		A36-n22-0RAs
				B36-n22-0RAs
				C36-n22-0RAs
				D36-n22-0RAs
		60h-FP		A60-n22-0RAs
				B60-n22-0RAs
				C60-n22-0RAs
				D60-n22-0RAs
		18h-FP+Nkx2.2		A18-n22-0RAs
				D18-n22-0RAs
		36h-FP+Nkx2.2		A36-n22-0RAsd
				D36-n22-0RAsd
		60h-FP+Nkx2.2		A60-n22-0RAsd
				D60-n22-0RAsd
Replicate samples compared by DESeq to generate pVALUES for Fig2F
		conditions		samples
panel	gene lists used	higher in	compared to	higher in	compared to	selection criteria
Fig2F	2F-2-padj60	60h-FP	60h-FP+Nkx2.2	A60-n22-0RAs	A60-n22-0RAsd	same as 2F-1
				B60-n22-0RAs	D60-n22-0RAsd	genes defined as “FP-late” in FigS3
				C60-n22-0RAs
				D60-n22-0RAs

## Sheet: Fig3B
	Replicate samples averaged to generate VALUES for the HEATMAP – Fig3B
	panel	gene list	conditions		replicate samples averaged		for genes corresponding to
	Fig3B	3B-1	36h-dorsal(30RA)		B36-n22-30RA		genes defined as “dorsal” in Fig1D
					B36-n61-30RA		higher in 36-dorsal(30RA) than 36h-p3 and 36h-pMN
					C36-n22-30RA
					C36-n61-30RA
					D36-n22-30RA
					D36-n61-30RA
					E36-n22-30RA
					E36-n61-30RA
					J36-n22n61-30RA
					K36-n22n61-30RA
					J36-n61n22-30RA
					K36-n61n22-30RA
			36h-p3		B36-n22-30RAs
					C36-n22-30RAs
					J36-n22n61-30RAs
					K36-n22n61-30RAs
					J36-n61n22-30RAs
					K36-n61n22-30RAs
			36-dorsal(30RA)+Nkx2.2		B36-n22-30RAd
					C36-n22-30RAd
					D36-n22-30RAd
					E36-n22-30RAd
			36-dorsal(30RA)+Nkx6.1		B36-n61-30RAd
					C36-n61-30RAd
					D36-n61-30RAd
					E36-n61-30RAd
			36-dorsal(30RA)+Nkx2.2+Nkx6.1		J36-n22n61-30RAd
					K36-n22n61-30RAd
					J36-n61n22-30RAd
					K36-n61n22-30RAd
	Replicate samples compared by DESeq to generate pVALUES for Supplementary Table 3
			conditions		samples
	panel	gene lists used	higher in	compared to	higher in	compared to	selection criteria
	Table 3B	3B-2	36h-dorsal(30RA)	36h-dorsal(30RA)+Nkx2.2	B36-n22-30RA	B36-n22-30RAd	genes defined as “dorsal” in Fig1D
					B36-n61-30RA	C36-n22-30RAd	higher in 36-dorsal(30RA) than 36h-p3 and 36h-pMN
					C36-n22-30RA	D36-n22-30RAd
					C36-n61-30RA	E36-n22-30RAd
					D36-n22-30RA
					D36-n61-30RA
					E36-n22-30RA
					E36-n61-30RA
					J36-n22n61-30RA
					K36-n22n61-30RA
					J36-n61n22-30RA
					K36-n61n22-30RA
		3B-3	36h-dorsal(30RA)	36h-dorsal(30RA)+Nkx6.1	B36-n22-30RA	B36-n61-30RAd	genes defined as “dorsal” in Fig1D
					B36-n61-30RA	C36-n61-30RAd	higher in 36-dorsal(30RA) than 36h-p3 and 36h-pMN
					C36-n22-30RA	D36-n61-30RAd
					C36-n61-30RA	E36-n61-30RAd
					D36-n22-30RA
					D36-n61-30RA
					E36-n22-30RA
					E36-n61-30RA
					J36-n22n61-30RA
					K36-n22n61-30RA
					J36-n61n22-30RA
					K36-n61n22-30RA
		3B-4	36h-dorsal(30RA)	36h-dorsal(30RA)	B36-n22-30RA	J36-n22n61-30RAd	genes defined as “dorsal” in Fig1D
				+Nkx2.2+Nkx6.1	B36-n61-30RA	K36-n22n61-30RAd	higher in 36-dorsal(30RA) than 36h-p3 and 36h-pMN
					C36-n22-30RA	J36-n61n22-30RAd
					C36-n61-30RA	K36-n61n22-30RAd
					D36-n22-30RA
					D36-n61-30RA
					E36-n22-30RA
					E36-n61-30RA
					J36-n22n61-30RA
					K36-n22n61-30RA
					J36-n61n22-30RA
					K36-n61n22-30RA

## Sheet: Fig3F
	Replicate samples compared by DESeq to generate GENE LIST - Fig3F
			conditions		replicate samples used
	panel	gene list	higher in	compared to	higher in	compared to	selection criteria
	Fig3F	3F-1	36h-dorsal(30RA)	36h-p3	A36-n22-30RA	A36-n22-30RAs	padj<0.01
					B36-n22-30RA	B36-n22-30RAs	at least 4 fold change
					C36-n22-30RA	C36-n22-30RAs	minimal number of reads in dorsal(30RA)=200
					J36-n22n61-30RA	J36-n22n61-30RAs
					K36-n22n61-30RA	K36-n22n61-30RAs
					J36-n61n22-30RA	J36-n61n22-30RAs
					K36-n61n22-30RA	K36-n61n22-30RAs
		3F-2	36h-dorsal(300RA)	36h-pMN	A36-n22-300RA	A36-n22-300RAs	padj<0.01
					B36-n22-300RA	B36-n22-300RAs	at least 4 fold change
					C36-n22-300RA	C36-n22-300RAs	minimal number of reads in dorsal(300RA)=200
					L36-o2-300RA	L36-o2-300RAs
					M36-o2-300RA	M36-o2-300RAs
					N36-o2-300RA	N36-o2-300RAs
	Replicate samples averaged to generate VALUES for the HEATMAP - Fig3F
	panel	gene list	conditions		replicate samples averaged		for genes corresponding to
	Fig3F	3F-3	36h-dorsal(30RA)		A36-n22-30RA		merged lists 3F-1 and 3F-2
					B36-n22-30RA		36h-dorsal(30RA) higher than 36h-p3
					C36-n22-30RA		36h-dorsal(300RA) higher than 36h-pMN
					J36-n22n61-30RA
					K36-n22n61-30RA
					J36-n61n22-30RA
					K36-n61n22-30RA
			36h-p3		A36-n22-30RAs
					B36-n22-30RAs
					C36-n22-30RAs
					J36-n22n61-30RAs
					K36-n22n61-30RAs
					J36-n61n22-30RAs
					K36-n61n22-30RAs
			36h-dorsal(300RA)		A36-n22-300RA
					B36-n22-300RA
					C36-n22-300RA
					L36-o2-300RA
					M36-o2-300RA
					N36-o2-300RA
			36h-pMN		A36-n22-300RAs
					B36-n22-300RAs
					C36-n22-300RAs
					L36-o2-300RAs
					M36-o2-300RAs
					N36-o2-300RAs
	Replicate samples compared by DESeq to generate pVALUES for Supplementary Table 3
			conditions		replicate samples used
	panel	gene list	higher in	compared to	higher in	compared to	selection criteria
	Table 3F	3F-1	36h-dorsal(30RA)	36h-p3	A36-n22-30RA	A36-n22-30RAs	padj<0.01
					B36-n22-30RA	B36-n22-30RAs	at least 4 fold change
					C36-n22-30RA	C36-n22-30RAs	minimal number of reads in dorsal(30RA)=200
					J36-n22n61-30RA	J36-n22n61-30RAs
					K36-n22n61-30RA	K36-n22n61-30RAs
					J36-n61n22-30RA	J36-n61n22-30RAs
					K36-n61n22-30RA	K36-n61n22-30RAs
		3F-2	36h-dorsal(300RA)	36h-pMN	A36-n22-300RA	A36-n22-300RAs	padj<0.01
					B36-n22-300RA	B36-n22-300RAs	at least 4 fold change
					C36-n22-300RA	C36-n22-300RAs	minimal number of reads in dorsal(300RA)=200
					L36-o2-300RA	L36-o2-300RAs
					M36-o2-300RA	M36-o2-300RAs
					N36-o2-300RA	N36-o2-300RAs

## Sheet: Fig3G
	Replicate samples averaged to generate VALUES for the HEATMAP – Fig3G
	panel	gene list	conditions		replicate samples averaged		for genes corresponding to
	Fig3G	3G-1	36h-dorsal(300RA)		A36-n22-300RA		genes defined as “dorsal repressed in pMN” in Fig3F
					B36-n22-300RA
					C36-n22-300RA
					L36-o2-300RA
					M36-o2-300RA
					N36-o2-300RA
			36h-pMN		A36-n22-300RAs
					B36-n22-300RAs
					C36-n22-300RAs
					L36-o2-300RAs
					M36-o2-300RAs
					N36-o2-300RAs
			36-dorsal(300)+Olig2		L36-o2-300RAd
					M36-o2-300RAd
					N36-o2-300RAd
	Replicate samples compared by DESeq to generate pVALUES for Supplementary Table 3
			conditions		replicate samples used
	panel	gene list	higher in	compared to	higher in	compared to	selection criteria
	Table 3G	3G-2-pval	36h-dorsal(300RA)	36-dorsal(300)+Olig2	A36-n22-300RA	L36-o2-300RAd	genes defined as “dorsal repressed in pMN” in Fig3F
					B36-n22-300RA	M36-o2-300RAd
					C36-n22-300RA	N36-o2-300RAd
					L36-o2-300RA
					M36-o2-300RA
					N36-o2-300RA

## Sheet: Fig4B
	Replicate samples averaged to generate VALUES for the BOXPLOTS – Fig4B
	panel	gene list	conditions		replicate samples averaged		for genes corresponding to
	Fig4B	4B-1-dorsal	36h-dorsal(30RA)		A36-n22-30RA		genes defined as “dorsal” in Fig1D
					B36-n22-30RA		higher in 36-dorsal(30RA) than 36h-p3 and 36h-pMN
					B36-n61-30RA		expressed in 36h-dorsal or 36h-dorsal/FP
					C36-n22-30RA
					C36-n61-30RA
					D36-n22-30RA
					D36-n61-30RA
					E36-n22-30RA
					E36-n61-30RA
					J36-n22n61-30RA
					K36-n22n61-30RA
					J36-n61n22-30RA
					K36-n61n22-30RA
					G36-EnR-30RA
					H36-EnR-30RA
					I36-EnR-30RA
			36h-p3		A36-n22-30RAs
					B36-n22-30RAs
					C36-n22-30RAs
					J36-n22n61-30RAs
					K36-n22n61-30RAs
					J36-n61n22-30RAs
					K36-n61n22-30RAs
			36h-dorsal(30RA)+Nkx2.2		B36-n22-30RAd
					C36-n22-30RAd
					D36-n22-30RAd
					E36-n22-30RAd
			36h-dorsal(30RA)+Nkx2.2+Nkx6.1		J36-n22n61-30RAd
					K36-n22n61-30RAd
					J36-n61n22-30RAd
					K36-n61n22-30RAd
			36h-dorsal(30RA)+Nkx2.2HD-EnR		G36-EnR-30RA
					H36-EnR-30RA
					I36-EnR-30RA
		4B-2-pMN	36h-p3		same as 4B-1-dorsal		genes defined as “pMN” in Fig1D
			36h-pMN		A36-n22-300RAs		higher in 36h-pMN than 36h-p3
					B36-n22-300RAs		expressed in 36h-pMN, 36h-pMN/dorsal or 36h-pMN/FP
					C36-n22-300RAs
					G36-EnR-300RAs
					H36-EnR-300RAs
					I36-EnR-300RAs
					L36-o2-300RAs
					M36-o2-300RAs
					N36-o2-300RAs
			36h-pMN+Nkx2.2		A36-n22-300RAsd
					B36-n22-300RAsd
					C36-n22-300RAsd
			36h-pMN+Nkx2.2HD-EnR		G36-EnR-300RAsd
					H36-EnR-300RAsd
					I36-EnR-300RAsd
		4B-3-p3	36h-dorsal(30RA)		same as 4B-1-dorsal		genes defined as “p3” in Fig1D
			36h-p3		same as 4B-1-dorsal		higher in 36h-p3 than 36h-pMN and 36h-dorsal
			36h-dorsal(30RA)+Nkx2.2		same as 4B-1-dorsal		expressed in 36h-p3 or 36h-p3/FP
			36h-dorsal(30RA)+Nkx2.2+Nkx6.1		same as 4B-1-dorsal
			36h-dorsal(30RA)+Nkx2.2HD-EnR		same as 4B-1-dorsal
			36h-pMN		same as 4B-2-pMN
			36h-pMN+Nkx2.2		same as 4B-2-pMN
			36h-pMN+Nkx2.2HD-EnR		same as 4B-2-pMN

## Sheet: Fig4C
	Replicate samples averaged to generate VALUES for the CROSSCORELATION PLOTS – Fig4C
	panel	gene list	conditions		replicate samples averaged		for genes corresponding to
	Fig4C	4C-1-d-p3	36h-dorsal(30RA)		same as 4B-1-dorsal		genes defined as “dorsal” and “p3” in Fig1D
			36h-p3		same as 4B-1-dorsal		expressed in 36h-dorsal, 36h-p3, 36h-p3 and 36h-FP
			36h-dorsal(30RA)+Nkx2.2		same as 4B-1-dorsal		not expressed in pMN
			36h-dorsal(30RA)+Nkx6.1		B36-n61-30RAd
					C36-n61-30RAd
					D36-n61-30RAd
					E36-n61-30RAd
			36h-dorsal(30RA)+Nkx2.2+Nkx6.1		same as 4B-1-dorsal
			36h-dorsal(30RA)+Nkx2.2HD-EnR		same as 4B-1-dorsal
		4C-2-pMN-p3	36h-pMN		same as 4B-2-pMN		genes defined as “pMN” and “p3” in Fig1D
			36h-pMN+Nkx2.2		same as 4B-2-pMN		expressed in 36h-pMN, 36h-pMN and 36h-dorsal,
			36h-pMN+Nkx2.2HD-EnR		same as 4B-2-pMN		36h-p3, 36h-p3 and 36h-FP

## Sheet: Fig5B
Replicate samples averaged to generate VALUES for the BOXPLOTS – Fig5B
panel	gene list	conditions		replicate samples averaged		for genes corresponding to
Fig5B	5B-1	36h-FP		A36-n22-0RAs		FP>p3>>pMN genes, defined as higher in FP>p3>>pMN/dorsal
				B36-n22-0RAs		in Fig5B (green arrow) and Supplementary Table 1
				C36-n22-0RAs
				D36-n22-0RAs
		36h-FP+Nkx2.2		A36-n22-0RAsd
				D36-n22-0RAsd
		36h-p3		A36-n22-30RAs
				B36-n22-30RAs
				C36-n22-30RAs
				J36-n22n61-30RAs
				K36-n22n61-30RAs
				J36-n61n22-30RAs
				K36-n61n22-30RAs
		36h-pMN+Nkx2.2		A36-n22-300RAsd
				B36-n22-300RAsd
				C36-n22-300RAsd
		36h-pMN		A36-n22-300RAsd
				B36-n22-300RAsd
				C36-n22-300RAsd

## Sheet: Fig5C
	Replicate samples compared by DESeq to identify Nkx2.2-downregulated “FP/p3” genes – Fig5C
			conditions		replicate samples used
	panel	gene list	higher in	compared to	higher in	compared to	selection criteria
	Fig5C	5C-1	36h-FP	36h-FP+Nkx2.2	A36-n22-0RAs	A36-n22-0RAsd	FP>p3>>pMN genes, list 5B-1
					B36-n22-0RAs	D36-n22-0RAsd	pval<0.05
					C36-n22-0RAs
					D36-n22-0RAs

[truncated: 6 more sheets: Fig5F, Fig5G, Fig5H, Fig6B, FigS3, FigS4A]
